# Supplementary material for: Comparing the long non-coding RNA expression profiles of skeletal muscle and kidney tissues from patients with diabetes
Source: PLoS One. 2022 Sep 26;17(9):e0274794. doi: 10.1371/journal.pone.0274794 (PMC9512191; doi:10.1371/journal.pone.0274794)
Supplement: S1 Table — (XLSX) [file pone.0274794.s002.xlsx]

## Sheet: S1 Table
			Male			Female			Male			Female			Male			Female			Male			Female
			32a_non.obese_ngt	34a_non.obese_ngt	35a_non.obese_ngt	2a_non.obese_ngt	13a_non.obese_ngt	23a_non.obese_ngt	27_obese_ngt	56a_obese_ngt	59a_obese_ngt	28a_obese_ngt	71a_obese_ngt	79a_obese_ngt	20a_non.obese_t2d	63a_non.obese_t2d	119a_non.obese_t2d	8a_non.obese_t2d	109a_non.obese_t2d	127a_non.obese_t2d	41a_obese_t2d	53a_obese_t2d	96a_obese_t2d	46a_obese_t2d	85a_obese_t2d	124a_obese_t2d
Gene_ID	Gene_Name	Gene_Class	GSM1559440	GSM1559439	GSM1559441	GSM1559444	GSM1559443	GSM1559442	GSM2178749	GSM2178741	GSM2178790	GSM2178778	GSM2178746	GSM2178811	GSM2178771	GSM2178770	GSM2178803	GSM2178805	GSM2178737	GSM2178751	GSM2178729	GSM2178774	GSM2178773	GSM2178808	GSM2178772	GSM2178756	Average	Non.obese	Obese	T2D	Obese.T2D	Fold(Obese)	T(Obese)	Fold(T2D)	T(T2D)	Fold(Ob.T2D)	T(Ob.T2D)	Fold(nonT2D vs T2D)	T(nonT2D vs T2D)
ENSG00000188242.4_4	CTD-2228K2.5	3prime_overlapping_ncRNA	4.80225	5.79641	5.22557	3.94959	4.10521	5.4589	8.30879	3.7879	4.53112	4.3783	3.79336	5.36416	4.66685	5.09089	4.49819	4.30289	5.02293	3.6064	4.01916	4.67106	5.28109	4.03081	5.24715	4.4968	4.76816	4.88966	5.02727	4.53136	4.62434	0.040043	0.987392	-0.109789	0.396185	-0.0804836	0.533395	0.92324	0.414041
ENSG00000259976.3_5	RP11-553L6.5	3prime_overlapping_ncRNA	8.62074	8.90799	7.79868	5.46567	3.67722	8.41825	2.50491	3.92649	4.26303	4.75173	5.4589	7.12962	2.77296	2.26828	5.11752	6.36064	1.96949	1.46157	5.55797	7.78349	3.5288	2.0752	2.95035	6.68312	4.97719	7.14809	4.67245	3.32508	4.76315	-0.61338	0.0609245	-1.10417	0.0105225	-0.585641	0.0980284	0.684252	0.0345728
ENSG00000260772.1_5	RP11-311C24.1	3prime_overlapping_ncRNA	4.26171	8.70699	11.419	4.19844	5.05389	11.2328	7.19674	4.86936	8.93204	4.15325	5.41282	4.85753	3.89341	2.92429	6.89169	6.53212	5.11577	6.11579	6.91918	8.18992	3.57623	8.2074	3.71688	4.43508	6.11718	7.47881	5.90362	5.24551	5.84078	-0.341207	0.442555	-0.511724	0.224871	-0.356646	0.405374	0.828422	0.264906
ENSG00000263244.2_5	RP11-473I1.9	3prime_overlapping_ncRNA	10.8078	13.6221	12.5195	8.62782	8.86471	12.457	7.58668	6.82219	9.85104	7.77756	7.65425	11.3156	9.37563	5.91874	8.13426	10.3177	7.33784	9.94465	8.32041	10.2922	9.71411	9.42226	8.31287	9.92449	9.37173	11.1498	8.50122	8.5048	9.33106	-0.391279	0.03357	-0.390671	0.0409092	-0.256908	0.0836481	0.907629	0.316298
ENSG00000272084.1_5	RP5-1126H10.2	3prime_overlapping_ncRNA	0.207684	0.264733	0.204383	0.17418	0.13155	0.220446	0.220668	0.0389004	0.0985986	0.138511	0.17859	0.200742	0.132593	0.361472	0.0466294	0.240139	0.196183	0.221685	0.225434	0.189824	0.22633	0.156365	0.205127	0.145656	0.184434	0.200496	0.146002	0.199784	0.191456	-0.457589	0.154881	-0.00513554	0.638058	-0.0665606	0.765629	1.12913	0.555963
ENSG00000273420.1_5	CTD-2540B15.13	3prime_overlapping_ncRNA	4.22674	0.561746	2.66779	5.04469	0.574896	2.87159	2.6099	2.2246	3.29661	5.81044	5.51146	1.72131	7.62764	10.3389	6.85151	6.51201	5.98427	6.33238	2.15757	2.48607	8.8037	2.88787	11.5221	0.124637	4.53127	2.65791	3.52905	7.27445	4.66366	0.40899	0.290368	1.45255	0.00944944	0.81117	0.781965	1.92956	0.236709
ENSG00000116883.8_5	RP11-268J15.5	antisense	1.55862	0.792909	2.38505	0.762455	1.0791	0.768594	0.777228	1.17379	3.03851	1.45189	0.835413	1.07338	1.41544	2.92557	1.59301	1.36735	3.81879	6.0093	1.25353	0.721446	1.48682	5.30725	1.7111	0.468781	1.82397	1.22445	1.3917	2.85491	1.82482	0.184711	0.700211	1.22131	0.0312671	0.575616	0.641302	1.78878	0.10817
ENSG00000117242.7_5	RP11-401M16.7	antisense	2.49993	2.78916	3.33209	2.50712	2.68761	2.656	3.14911	2.38678	2.78053	2.70175	2.78145	2.46047	3.25418	3.65713	3.20584	2.27997	3.01563	3.17868	3.44479	3.54294	3.03668	2.64488	3.0379	3.20182	2.92635	2.74532	2.71002	3.09857	3.1515	-0.0186726	0.840913	0.17463	0.167478	0.199066	0.0465655	1.14568	0.0093093
ENSG00000162888.4_4	C1orf147	antisense	0.211851	0.0563721	0.130563	0.0285131	0.045181	0.26537	0.684824	0.0418656	0.158434	0.135338	0.153204	0.147226	0.180633	0.100186	0.209416	0.0677746	0.0148197	0.0402298	0.179743	0.266376	0.148727	0.127139	0.247611	0.107995	0.156225	0.122975	0.220149	0.102177	0.179598	0.840112	0.317625	-0.267302	0.712071	0.54641	0.139554	0.821206	0.872701
ENSG00000165511.6_4	C10orf25	antisense	0.824963	1.39819	1.25329	0.924298	1.05858	1.14445	0.929146	0.758318	0.513192	1.1816	0.754926	1.34743	0.642865	0.694472	1.18619	1.23593	0.964084	0.528261	1.09137	0.688424	1.06638	0.549667	0.939173	1.02189	0.945712	1.10063	0.914102	0.8753	0.892817	-0.267901	0.208282	-0.330478	0.137616	-0.301891	0.13838	0.877595	0.281504
ENSG00000167912.5_4	RP11-25K19.1	antisense	0.437981	0.655613	0.531595	0.730932	0.651271	0.432087	1.05408	0.411618	0.195064	0.426316	0.369878	0.345509	0.366059	0.826353	1.05789	0.52604	0.771663	0.394897	0.586493	1.27081	0.633416	0.436659	0.590375	0.516918	0.59248	0.573246	0.467077	0.65715	0.672445	-0.295494	0.213062	0.197068	0.687561	0.230261	0.524187	1.27806	0.133627
ENSG00000174403.15_4	C20orf200	antisense	23.3074	24.1104	15.9614	30.4332	20.9778	25.3076	7.77569	6.27446	9.93582	30.1885	25.9519	23.8901	10.6116	13.1063	19.5726	28.6441	4.50545	0.261498	19.4537	19.6077	13.3877	1.36958	12.0091	9.6153	16.5108	23.3496	17.3361	12.7836	12.5738	-0.429622	0.147122	-0.869107	0.11149	-0.892974	0.0643057	0.623252	0.064642
ENSG00000174407.13_5	C20orf166	antisense	5.99737	2.28619	0.96218	4.39876	1.60734	4.17177	0.430808	0.903493	1.4293	3.01058	1.81736	9.92502	1.35458	1.36032	2.31565	4.52459	0.258411	0.113107	1.68642	1.67585	2.0049	0.204557	2.31197	2.84591	2.39985	3.23727	2.91943	1.65444	1.78827	-0.149092	0.433537	-0.968431	0.117362	-0.856214	0.206943	0.559182	0.13341
ENSG00000177337.7_4	RP11-874J12.2	antisense	4.23756	2.98297	1.58431	2.77611	2.53891	2.58894	2.73202	1.01214	2.62411	2.92822	2.48633	3.06256	2.28029	2.02171	2.25252	2.57764	0.97375	1.33978	2.29442	3.03061	1.99205	3.02489	2.8081	2.1209	2.42795	2.7848	2.47423	1.90762	2.54516	-0.170594	0.539233	-0.545804	0.0806052	-0.129816	0.680838	0.846692	0.27071
ENSG00000177406.4_4	RP11-218M22.1	antisense	1.31174	0.825785	0.9772	1.95655	1.44892	1.3915	2.04058	1.00118	2.8303	1.14753	1.85812	0.968417	1.64852	0.65057	1.75073	2.17512	1.12396	0.783947	2.08721	2.6326	1.54496	1.44772	1.58894	0.512841	1.48771	1.31862	1.64102	1.35547	1.63571	0.31557	0.442329	0.0397737	0.917146	0.310894	0.589061	1.01066	0.88291
ENSG00000177640.15_5	CASC2	antisense	0.433258	0.412183	0.696792	0.69045	0.470116	0.860247	0.394625	0.427161	0.957331	0.564154	0.522426	0.775451	0.648502	0.361641	0.570277	0.423602	0.450724	0.323083	0.565285	0.746573	0.582894	0.278967	0.570531	0.402375	0.547027	0.593841	0.606858	0.462972	0.524438	0.0312823	0.958706	-0.359153	0.176568	-0.179306	0.500736	0.822362	0.13957
ENSG00000177822.7_5	AC108142.1	antisense	4.92152	3.62348	5.00741	4.95574	4.4046	3.89409	4.17466	3.43448	4.97231	4.88542	5.58892	6.63886	5.95887	2.63233	3.61393	4.05962	1.42045	0.149249	3.4503	3.06964	5.13179	1.28815	9.03819	3.04569	4.13999	4.46781	4.94911	2.97241	4.17063	0.147602	0.43491	-0.587935	0.156729	-0.0993026	0.416296	0.758532	0.0736262
ENSG00000179428.2_4	AC073072.5	antisense	0.233377	0.0966396	0.221446	1.00638	0.504197	0.253036	1.30894	0.858355	0.662634	0.667914	0.825856	0.172721	1.30659	0.676476	0.283647	0.301026	2.3882	1.78967	0.793886	0.525398	0.978728	1.10822	1.06014	0.092532	0.754834	0.385846	0.749403	1.12427	0.759817	0.957717	0.0990144	1.54289	0.0624285	0.977628	0.194318	1.65962	0.187927
ENSG00000179743.4_4	RP11-169K16.9	antisense	1.5962	0.897306	0.902669	1.79923	1.08866	1.1426	0.895188	0.941167	0.585335	1.57115	1.14726	1.93432	0.517076	1.28787	1.64454	1.82672	1.09137	1.25626	1.07481	1.07081	1.52284	1.08874	0.998922	1.20912	1.21209	1.23778	1.17907	1.27064	1.16087	-0.0701026	0.689574	0.0378026	0.96814	-0.092541	0.782561	1.00607	0.885424
ENSG00000180139.11_5	RP11-399O19.5	antisense	0.744643	0.899629	0.826479	2.39892	0.971541	2.94479	0.805495	1.15526	0.329722	1.79339	1.16696	0.955712	0.687219	3.70239	0.650923	0.89255	5.61994	23.3124	0.954453	0.647167	1.17753	13.7408	1.57468	0.958444	2.87129	1.46433	1.03442	5.8109	3.17551	-0.501418	0.387696	1.98852	0.32646	1.11675	0.662587	3.59635	0.146693
ENSG00000181800.5_4	C10orf31	antisense	1.96448	1.70587	1.26942	1.70838	0.93121	2.05018	0.291845	0.209614	0.492029	1.58596	2.18468	3.60533	0.678404	1.14217	0.76074	2.76976	0.577662	0.318961	1.21687	1.60983	1.51671	0.681975	0.990844	2.70203	1.37354	1.60492	1.39491	1.04128	1.45304	-0.202333	0.248405	-0.624142	0.0750553	-0.143427	0.506667	0.831488	0.758255
ENSG00000182873.5_4	RP11-181G12.2	antisense	0.820007	0.252876	0.936579	0.46485	0.191883	0.119991	0.255081	0.96166	0.954936	0.715927	0.441202	0.221752	0.832526	0.619599	0.583845	0.545203	0.794005	1.18178	0.760821	0.734076	0.760046	1.24078	0.692683	0.403983	0.645254	0.464364	0.59176	0.759493	0.765398	0.349754	0.439537	0.70978	0.0715085	0.720953	0.0811222	1.44386	0.0270127
ENSG00000184068.2_4	RP5-821D11.7	antisense	0.692572	0.710116	0.707189	0.812403	0.809515	0.707833	0.388344	0.455038	0.355588	0.458028	0.575172	0.972358	0.539402	0.652554	0.633058	0.335981	0.359219	0.205095	0.461912	0.526314	0.628359	0.522753	0.56231	0.8587	0.580409	0.739938	0.534088	0.454218	0.593391	-0.470327	0.0290859	-0.704019	0.0127849	-0.318421	0.0280077	0.822283	0.157745
ENSG00000184441.4_4	AP001062.7	antisense	2.04262	1.90965	1.38096	2.16821	1.2288	1.6965	1.55449	1.19782	1.30798	1.59739	0.973844	1.53611	1.04069	2.3284	1.48721	1.98806	1.98551	1.37303	1.57584	1.18601	2.3698	1.84468	1.84851	1.30657	1.62203	1.73779	1.36127	1.70048	1.68857	-0.352298	0.0776471	-0.0313089	0.814725	-0.0414532	0.805703	1.09357	0.423292
ENSG00000185065.6_4	AC000068.5	antisense	0.282948	0.0564333	0.13049	0.0860409	0.114322	0.067705	0.116235	0.0209584	0.182949	0.17678	0.214638	0.211211	0.103133	0.136775	0.0190274	0.113871	0.16529	0.120616	0.144052	0.135397	0.103976	0.0544583	0.0619566	0.0493257	0.119525	0.12299	0.153795	0.109785	0.0915276	0.322471	0.724803	-0.163853	0.737989	-0.426261	0.457023	0.727326	0.346453
ENSG00000186019.10_4	AC084219.4	antisense	1.41065	0.923775	1.37348	1.75352	1.8393	1.00827	1.37511	1.93925	2.07168	1.03876	1.88437	1.91766	1.971	1.60875	1.0108	1.43951	0.692389	1.04838	1.81072	3.55741	0.854016	1.10039	1.10274	1.89587	1.52616	1.38483	1.70447	1.29514	1.72019	0.299613	0.213048	-0.0966055	0.642082	0.312857	0.60237	0.976054	0.574925
ENSG00000186056.9_4	RP5-1166H10.2	antisense	0.167937	0.0828561	0.273488	0.145632	0.102298	0.202051	0.0856708	0.283615	0.376159	0.201906	0.286415	0.053181	0.375376	0.18578	0.296663	0.146956	0.213723	0.202024	0.323322	0.190429	0.198002	0.193057	0.427277	0.152551	0.215265	0.162377	0.214491	0.236754	0.24744	0.401571	0.68965	0.544039	0.102329	0.607729	0.100929	1.28478	0.101539
ENSG00000186615.10_4	KTN1-AS1	antisense	1.11354	1.18745	1.13473	2.15566	1.10155	1.53873	3.18612	1.73655	2.41191	1.46484	1.77849	1.8099	1.27675	0.889246	1.30153	1.58238	1.28637	1.09963	1.33534	1.33442	1.27678	0.600542	1.81012	1.36602	1.49077	1.37194	2.06464	1.23932	1.2872	0.589666	0.0279496	-0.146675	0.546812	-0.0919806	0.675197	0.735185	0.0345855
ENSG00000196810.4_4	CTBP1-AS1	antisense	5.07865	3.62326	5.73594	3.56373	3.38119	3.74152	7.86514	5.56878	4.8156	4.05649	6.1406	3.99507	5.47182	7.47856	5.70486	4.68309	4.95126	3.85847	5.7361	4.44262	5.43529	5.42462	6.99271	4.67531	5.10086	4.18738	5.40695	5.35801	5.45111	0.368766	0.105359	0.355649	0.0810024	0.380501	0.0331783	1.12662	0.156289
ENSG00000197301.7_4	RP11-366L20.2	antisense	0.0894916	0.0771699	0.0540984	0.042164	0.116636	0.26257	1.1211	0.0697618	1.04097	0.102478	0.256229	0.0224012	0.48764	0.144716	0.0723939	0.0960873	0.430161	1.21843	0.0861352	0.197082	0.281336	0.992766	0.354229	0.161178	0.324051	0.107022	0.43549	0.408238	0.345454	2.02474	0.290747	1.93151	0.0712155	1.69059	0.0333195	1.38926	0.141818
ENSG00000197670.6_4	RP4-724E16.2	antisense	0.220137	0.13737	0.23951	0.19927	0.139101	0.236546	0.2556	0.207183	0.223729	0.188308	0.113777	0.190912	0.278459	0.211417	0.0625388	0.166744	0.22994	0.0496125	0.257026	0.328905	0.263522	0.283652	0.173019	0.185965	0.20176	0.195322	0.196585	0.166452	0.248681	0.0092951	0.98296	-0.230752	0.334701	0.348442	0.128064	1.05926	0.832539
ENSG00000197815.4_4	RP1-253P7.4	antisense	5.09383	6.91187	4.12634	3.29662	3.58194	3.87216	1.22784	1.42812	2.33787	3.80512	2.41633	5.61778	1.9782	3.89027	2.69398	4.4431	1.42076	1.25361	3.02442	4.73143	3.19194	1.346	3.58617	3.28168	3.27322	4.48046	2.80551	2.61332	3.19361	-0.675384	0.051446	-0.777763	0.0278235	-0.48846	0.102014	0.797001	0.321491
ENSG00000197989.13_4	SNHG12	antisense	7.47947	2.9807	2.48163	4.86012	5.49932	6.99735	4.57385	8.3124	6.30311	6.24078	5.67635	3.88703	9.52773	10.4529	6.45432	6.49094	6.80506	5.20386	3.66594	6.40215	8.01284	6.14878	6.74538	6.60154	6.15848	5.04977	5.83225	7.48913	6.26277	0.207837	0.387072	0.568583	0.0643196	0.310585	0.23881	1.26373	0.0615686
ENSG00000198711.5_4	SSBP3-AS1	antisense	0.340775	0.245625	0.377778	0.16626	0.131844	0.362798	0.14162	0.457351	0.531191	0.2626	0.44193	0.647939	0.396504	0.364653	0.399823	0.350734	0.0917668	0.266889	0.214345	0.605375	0.222938	0.255079	0.202617	0.344489	0.325955	0.270847	0.413772	0.311728	0.307474	0.611359	0.211597	0.202813	0.707939	0.182987	0.641145	0.904448	0.70633
ENSG00000203288.3_4	RP11-98D18.9	antisense	1.02401	1.00469	0.820416	0.746965	0.875478	0.297733	0.707409	0.0627677	0.206847	0.500478	0.578425	0.927001	0.806336	0.404949	0.789171	1.25326	0.685808	0.281673	0.610036	0.294431	0.268502	0.618496	0.490304	0.696061	0.622969	0.794882	0.497155	0.703533	0.496305	-0.677046	0.151835	-0.176123	0.588465	-0.679514	0.0951148	0.928641	0.893554
ENSG00000203392.3_4	CTD-2026K11.6	antisense	0.947081	0.83157	0.845925	0.444214	0.49072	0.815315	0.525522	0.593489	0.791929	0.549246	0.622438	0.616099	1.21636	0.873085	0.521349	0.77828	1.0621	0.608311	0.848645	0.629135	0.551255	1.69926	0.947435	0.918395	0.780298	0.729138	0.616454	0.843248	0.932354	-0.242198	0.361255	0.209765	0.460758	0.354687	0.31929	1.31957	0.0551275
ENSG00000203497.2_4	RP11-313D6.4	antisense	0.78165	0.601828	1.00032	0.599429	0.861598	0.808256	1.25976	1.7609	2.00048	1.40166	1.66482	0.853532	1.40194	0.752847	1.25999	1.00683	0.981065	0.742227	1.50544	0.758643	1.24579	1.40667	1.64753	0.899305	1.13344	0.775514	1.49019	1.02415	1.2439	0.942274	0.00168745	0.401203	0.0754761	0.681642	0.0131584	1.00103	0.772721
ENSG00000203706.8_4	SERTAD4-AS1	antisense	2.63634	1.07512	4.63771	4.64434	6.13818	4.14248	0.921646	18.2226	2.95341	11.0294	10.0429	2.2215	2.15494	14.3827	10.9539	4.91276	30.5182	29.298	6.51681	1.73532	10.7877	19.2901	5.33529	6.85281	8.80851	3.87903	7.56524	15.3701	8.41967	0.963691	0.533998	1.98636	0.0432899	1.11807	0.138889	2.07875	0.0602165
ENSG00000203739.3_4	RP11-296O14.3	antisense	3.7247	2.57303	1.64978	4.75882	3.2584	2.07127	0.650827	1.35897	0.982979	1.60968	2.21459	6.01894	1.61036	0.949385	3.61759	5.47785	0.82064	0.142031	0.875174	2.88247	1.98923	0.436174	1.2326	1.93807	2.20182	3.006	2.13933	2.10298	1.55895	-0.490685	0.14772	-0.515413	0.164062	-0.947268	0.0388171	0.711699	0.140921
ENSG00000203808.10_4	C6orf112	antisense	1.30929	0.748826	0.630174	0.920386	0.83158	0.622883	0.678021	0.391593	0.966347	0.592487	1.03826	2.06431	0.526556	0.386177	0.636269	0.823487	0.131276	0.126103	0.40925	1.00273	0.746234	0.441237	0.618357	1.0759	0.738239	0.843857	0.95517	0.438311	0.715618	0.178759	0.949459	-0.945042	0.0346181	-0.237808	0.347498	0.641419	0.0343237
ENSG00000203993.4_4	C9orf37	antisense	8.45976	6.22375	5.36221	6.64629	5.39054	5.14409	5.28235	5.48509	4.84237	7.32361	7.78394	6.30745	4.82663	6.81092	6.99579	8.56596	5.30929	4.77417	6.77212	4.6748	6.94954	4.16388	5.99713	5.60531	6.07071	6.20444	6.1708	6.21379	5.6938	-0.00784308	0.963145	0.00217326	0.956711	-0.12391	0.457304	0.962211	0.586977
ENSG00000204055.4_5	RP11-247A12.2	antisense	0.345429	0.389425	0.10713	0.434247	0.247822	0.321626	0.0292782	0.488427	0.912039	0.181444	0.719583	0.234925	0.323247	0.230267	0.390088	0.451264	0.184953	0.253506	0.569728	0.217977	0.281424	0.45688	0.319063	0.245487	0.347302	0.307613	0.427616	0.305554	0.348426	0.475199	0.948396	-0.0096891	0.892171	0.179737	0.565372	0.889492	0.694395
ENSG00000204380.4_4	AC005042.4	antisense	0.0837784	0.313848	0.158599	0.235962	0.218424	0.343638	0.0317428	0.06357	0.155868	0.298672	0.109614	0.118952	0.176222	0.229677	0.115028	0.203047	0.203627	0.288914	0.271863	0.391905	0.160901	0.0570769	0.274658	0.195175	0.195865	0.225708	0.129736	0.202753	0.225263	-0.798875	0.10082	-0.154739	0.851293	-0.00284772	0.872489	1.20417	0.264143
ENSG00000204706.14_4	RP11-195E11.2	antisense	0.262063	0.258974	0.709457	1.30663	0.643096	0.867056	1.08161	0.615868	1.10989	0.981735	0.492091	1.00557	0.712871	0.381015	0.284295	0.560369	0.520116	0.3093	0.606637	1.55884	0.56373	0.92291	0.561061	0.742623	0.710742	0.674546	0.881127	0.461328	0.825967	0.385434	0.227943	-0.548125	0.398921	0.292167	0.369322	0.827484	0.386804
ENSG00000204758.7_4	CTC-308K20.1	antisense	1.97722	1.50098	0.498593	0.70121	1.70795	1.29081	1.74193	0.401591	0.888244	1.86303	0.923485	2.77196	1.30261	0.95442	0.689974	1.47321	0.850424	0.885843	1.1439	2.2486	1.12199	0.598352	1.41458	0.604509	1.23148	1.27946	1.43171	1.02608	1.18866	0.1622	0.906745	-0.318392	0.572187	-0.106205	0.815375	0.816894	0.530673
ENSG00000204860.4_4	FAM201A	antisense	0.0491732	0.0106565	0.0465804	0.222879	0.052414	0.09046	0.0379058	0.0366155	0.0663079	0.0468685	0.0802629	0.042882	0.0526829	0.0194547	0.0331016	0.0847797	0.0595777	0.0117335	0.0555439	0.051631	0.0466004	0.0635298	0.0432064	0.0285808	0.0555595	0.0786938	0.0518071	0.043555	0.0481821	-0.603101	0.833251	-0.853412	0.421266	-0.707755	0.729077	0.702961	0.360972
ENSG00000204934.10_4	RP4-751H13.6	antisense	0.508501	0.438688	0.56892	0.91791	0.427912	0.385695	0.106154	0.51346	0.303305	0.512403	0.550673	0.724382	0.557957	0.670776	0.420631	0.638672	0.409212	0.191939	0.50378	0.78486	0.663029	0.379186	0.511189	0.527885	0.509047	0.541271	0.45173	0.481531	0.561655	-0.260892	0.372982	-0.168722	0.529482	0.0533327	0.741232	1.05054	0.605156
ENSG00000205790.1_4	AC005594.3	antisense	0.656148	0.30249	0.44345	0.490104	0.335512	0.324621	0.290543	0.643768	0.416014	0.594601	0.326184	0.342088	0.649991	0.886691	0.602405	0.422751	1.08657	0.466565	0.59491	0.604538	0.685117	0.531584	0.621368	0.316822	0.526451	0.425388	0.435533	0.685829	0.559056	0.0340044	0.932808	0.689071	0.0375573	0.394216	0.118632	1.44599	0.00893971
ENSG00000205885.7_4	ABC12-49244600F4.3	antisense	1.46937	0.925545	0.457979	0.608567	0.752446	2.17253	2.9911	0.881632	3.66101	1.69975	1.67944	1.28177	4.02493	2.71235	0.885208	1.26194	0.676698	1.15152	2.07376	0.840056	2.02698	2.60746	3.38034	0.788797	1.7088	1.06441	2.03245	1.78544	1.9529	0.933171	0.0606862	0.746232	0.24036	0.875568	0.101438	1.20714	0.448792
ENSG00000205913.6_4	CTD-2270P14.3	antisense	0.408224	0.247968	0.445452	0.229682	0.131837	0.303767	0.324274	0.29604	0.183563	0.312007	0.215831	0.144118	0.358067	0.396085	0.299514	0.230428	0.383782	0.514378	0.142836	0.11801	0.400942	0.276376	0.168502	0.203363	0.280627	0.294488	0.245972	0.363709	0.218338	-0.259715	0.52752	0.304574	0.254993	-0.431646	0.254537	1.07695	0.791085
ENSG00000205930.8_5	C21orf62-AS1	antisense	0.236859	0.156172	0.163183	0.179168	0.160989	0.31609	0.587563	0.246194	0.171443	0.169876	0.257239	0.476882	0.265595	0.317847	0.207432	0.387589	0.099006	0.0338002	0.160676	0.204915	0.17286	0.152568	0.23899	0.140133	0.229295	0.202077	0.318199	0.218545	0.178357	0.655028	0.152427	0.113026	0.714458	-0.180136	0.467232	0.762867	0.173959
ENSG00000206417.8_4	RP13-685P2.5	antisense	0.712838	0.85419	0.334875	0.280072	0.761158	0.980027	1.23771	1.02853	1.53231	0.927763	0.543127	0.417642	0.394614	0.953355	0.76491	0.625508	0.571567	0.76763	0.520713	1.32934	0.612482	1.60231	0.785987	0.744001	0.803444	0.65386	0.947847	0.679597	0.932472	0.535672	0.229211	0.0556984	0.686499	0.512079	0.212641	1.00647	0.79859
ENSG00000206573.8_5	RP11-58B17.1	antisense	26.1366	14.7099	19.9319	22.3777	19.9592	23.7544	18.0978	27.4475	27.162	24.2569	21.0605	23.7923	24.4756	18.4508	20.6953	20.5919	17.7593	26.1826	21.2131	27.3497	25.9068	25.2261	20.4444	18.0407	22.2926	21.1449	23.6362	21.3592	23.0301	0.160683	0.287489	0.0145478	0.879338	0.12321	0.409125	0.991252	0.939796
ENSG00000213742.6_4	RP4-694B14.5	antisense	4.53974	2.94039	1.68805	2.43407	2.21657	2.95994	3.59656	0.877059	3.39592	2.26547	1.5823	3.62682	2.42732	2.20864	1.63841	2.653	1.37425	1.39786	2.16829	1.75319	1.46756	1.92411	2.01986	2.25192	2.30864	2.79646	2.55735	1.94991	1.93082	-0.128949	0.570547	-0.520192	0.0821627	-0.534387	0.0512082	0.724854	0.0866894
ENSG00000214106.8_4	AC093726.6	antisense	2.42865	1.94141	2.22016	1.66455	1.34985	2.31433	3.94401	3.36347	4.01257	1.74839	2.68823	1.55144	4.61621	2.32749	2.07211	1.72677	3.25035	3.11493	2.92653	2.612	2.47189	3.88526	3.87182	1.86158	2.66517	1.98649	2.88468	2.85131	2.93818	0.538191	0.118014	0.521402	0.0859885	0.5647	0.0280761	1.18852	0.178697
ENSG00000214353.7_5	RP11-394B2.4	antisense	0.0340722	0.0733574	0.11199	0.11218	0.0769549	0.0231154	0.113372	0.0206945	0.0658426	0.156939	0.0185628	0.0301177	0.0652169	0.02183	0.0744197	0.00901822	0.0296571	0.0395353	0.0721153	0.19524	0.134463	0.0176996	0.060787	0.142105	0.0708036	0.071945	0.0675881	0.0399462	0.103735	-0.0901248	0.614254	-0.848836	0.146121	0.527937	0.54899	1.02973	0.839504
ENSG00000214401.4_4	RP11-197O15.1	antisense	1.04573	0.732024	0.708582	1.48143	0.841158	0.816053	3.78665	1.7218	1.34745	1.08125	4.97006	7.39318	0.923316	2.95272	0.521182	0.97992	3.00145	1.39029	0.905782	1.60007	0.519327	1.03551	1.69737	0.505732	1.74825	0.937496	3.3834	1.62815	1.04397	1.85159	0.00965546	0.796346	0.227065	0.155189	0.897062	0.618416	0.273061
ENSG00000215022.7_5	RP1-257A7.4	antisense	0.363388	0.117551	0.116869	0.102444	0.15225	0.0796294	0.209574	0.207172	0.263798	0.109322	0.165341	0.293242	0.248672	0.487363	0.298537	0.0506948	0.333279	0.0904937	0.04306	0.119755	0.257204	0.0817025	0.0667955	0.114793	0.182205	0.155355	0.208075	0.251507	0.113885	0.421532	0.173222	0.695025	0.399809	-0.447993	0.332194	1.0054	0.521309
ENSG00000215067.9_5	AC027763.2	antisense	3.1868	2.37964	1.7467	1.24065	2.75429	4.04237	2.91503	2.77354	3.36167	1.23953	2.44566	2.31077	2.38893	2.23324	2.15107	3.19884	2.12638	2.94767	2.48017	2.62726	2.00436	2.3856	2.90968	2.01833	2.49451	2.55841	2.5077	2.50769	2.40423	-0.0288818	0.977083	-0.0288885	0.842926	-0.0896696	0.999974	0.969565	0.893147
ENSG00000215068.7_4	AC025171.1	antisense	1.36827	0.375638	1.19496	0.462554	0.515404	0.918709	1.3429	1.17102	1.93756	0.676201	1.32965	1.18121	1.93068	1.00657	0.688875	0.976238	1.02814	0.793331	1.43418	1.76322	1.04902	1.75074	1.42743	1.12955	1.14384	0.805922	1.27309	1.07064	1.42569	0.659622	0.0695165	0.409759	0.219929	0.822947	0.0181488	1.20073	0.180751
ENSG00000215256.3_4	DHRS4-AS1	antisense	5.61359	4.10467	4.88558	4.58164	4.19797	4.99587	6.8973	6.66738	9.02408	5.54163	6.81242	4.21191	8.04812	6.04429	6.23995	4.24711	5.33735	7.56568	5.91733	4.85624	6.02886	7.36287	7.39711	5.10353	5.90344	4.72989	6.52579	6.24708	6.11099	0.464346	0.0250616	0.401377	0.0339363	0.369601	0.0165975	1.09794	0.26288
ENSG00000215424.9_5	MCM3APAS	antisense	2.17175	1.73807	1.52317	1.05593	1.58957	2.36288	1.28361	1.93888	3.03561	2.02429	1.68953	2.02834	2.2925	2.01152	1.76873	2.10126	0.959347	1.47949	1.79894	2.51097	1.33306	1.96091	1.7542	1.66774	1.83668	1.74023	2.00004	1.76881	1.83764	0.200755	0.417105	0.0235007	0.952209	0.0785749	0.642197	0.96422	0.792221
ENSG00000216895.9_5	AC009403.2	antisense	3.98941	1.81104	1.87333	1.98578	3.34428	3.01978	2.53733	2.4874	3.0526	2.31704	3.63512	3.51281	2.58104	2.56213	2.88734	3.75471	2.66357	1.59161	2.80357	3.87559	2.26852	1.20652	1.98063	3.08589	2.70113	2.6706	2.92372	2.6734	2.53679	0.130638	0.454886	0.00151001	0.918379	-0.0741635	0.763935	0.931335	0.49762
ENSG00000218537.1_4	MIF-AS1	antisense	0.705044	0.286969	0.500272	1.12204	0.212215	0.187859	0.538704	0.466114	0.733327	0.431351	0.394336	0.466839	0.919146	0.846326	0.714123	0.239357	1.00469	0.676702	0.35782	0.0440615	0.685782	0.73304	1.07562	0.489236	0.576291	0.5024	0.505112	0.733391	0.56426	0.00776685	0.533675	0.545746	0.19642	0.167524	0.980636	1.28798	0.62961
ENSG00000221819.6_4	GAS8-AS1	antisense	0.557195	0.504136	0.128122	0.0708375	0.0836622	0.425758	0.276118	0.0507623	0.215914	0.44205	0.149428	0.153473	0.082004	0.433201	0.0942655	0.198471	0.378768	1.0711	0.237595	0.217344	0.139656	0.220318	0.39362	0.215334	0.280797	0.294952	0.214624	0.376302	0.237311	-0.458666	0.71921	0.35141	0.751662	-0.313699	0.875838	1.20416	0.497469
ENSG00000221990.4_4	C5orf55	antisense	4.51463	3.5909	3.23291	4.17318	3.59692	3.78928	1.88993	1.98684	2.58049	3.52762	3.54972	3.95398	2.46518	3.79447	3.28154	5.04423	2.5513	1.67305	1.86252	1.99539	4.21551	3.30637	2.93488	2.47901	3.16624	3.8163	2.91476	3.13496	2.79895	-0.388797	0.0530975	-0.283728	0.157112	-0.447292	0.0295168	0.88157	0.260946
ENSG00000223374.1_4	AC005104.3	antisense	1.5514	0.293165	0.217528	1.08139	1.04239	1.07665	1.5751	0.707325	1.75882	1.93266	1.46069	2.41698	0.662608	0.76396	1.24986	1.48564	1.48789	0.841032	1.46732	0.982911	1.68949	0.766691	1.85302	1.43731	1.24174	0.877087	1.64193	1.08183	1.36612	0.9046	0.0614012	0.302684	0.317587	0.639296	0.114475	0.97179	0.653446
ENSG00000223478.1_4	RP11-545E17.3	antisense	1.38631	3.51989	1.75645	1.43666	1.95007	1.25023	3.9156	3.64206	2.60894	2.13264	1.44818	3.01738	2.14954	1.36945	2.13357	2.14237	5.49401	3.94183	1.79733	2.12615	2.23927	3.16419	3.17635	1.33102	2.46373	1.88327	2.79413	2.8718	2.30572	0.569162	0.0873249	0.608714	0.169369	0.291978	0.303336	1.10692	0.572039
ENSG00000223482.7_5	RP11-322M19.1	antisense	16.8722	17.1422	16.2858	9.85804	13.9934	10.4535	12.93	11.6668	16.3251	4.97869	17.5636	10.36	12.3848	13.7041	15.906	13.0581	9.93791	10.6856	15.1404	12.7415	12.7012	12.0024	15.0938	9.31247	12.9624	14.1009	12.304	12.6128	12.832	-0.196652	0.399337	-0.1609	0.436846	-0.136041	0.52137	0.963636	0.988024
ENSG00000223697.3_4	AF230666.2	antisense	1.57327	1.06669	1.02371	1.6595	0.638155	1.88193	0.488648	1.22255	0.653066	1.71876	0.889054	2.64082	0.944078	0.454495	1.05549	1.81556	0.792812	1.97692	1.15005	0.968527	1.12716	1.2915	1.11428	2.0867	1.25974	1.30721	1.26882	1.17323	1.2897	-0.0430068	0.678826	-0.156009	0.570053	-0.0194513	0.936949	0.956096	0.964074
ENSG00000223797.5_5	RP11-391M1.3	antisense	3.71781	1.54617	2.23891	2.29118	3.0733	1.50848	1.08738	2.2691	1.62692	3.17786	2.39581	3.50623	1.15285	2.20926	3.86202	2.21282	2.07505	0.989157	1.78717	3.40351	1.33081	1.70932	2.22185	1.7752	2.21534	2.39598	2.34388	2.08353	2.03798	-0.0317121	0.863912	-0.201586	0.473888	-0.233475	0.453837	0.869541	0.358099
ENSG00000223799.1_4	AP000295.7	antisense	2.61238	1.88631	2.31558	1.71887	1.14429	1.92042	0.00117928	1.65402	1.1855	1.79316	2.04882	2.0959	1.00044	1.59102	0.0651781	2.2757	0.817934	1.32475	2.01583	1.26986	1.5365	0.170478	1.49765	2.0225	1.49851	1.93297	1.4631	1.17917	1.4188	-0.401798	0.313184	-0.713051	0.140855	-0.446149	0.233868	0.764994	0.96286
ENSG00000223960.6_4	AC009948.5	antisense	18.033	17.6457	17.7093	14.585	13.0912	18.303	5.89122	15.2481	11.0246	13.6831	15.9125	15.6046	5.80025	9.58245	15.4257	15.2077	8.64574	6.6601	15.4123	17.5301	11.7353	6.55862	8.78134	18.3449	13.184	16.5612	12.894	10.2203	13.0604	-0.361105	0.107265	-0.696366	0.0114489	-0.342605	0.12704	0.790378	0.0822988
ENSG00000224020.1_4	MIR181A2HG	antisense	0.935185	1.53345	3.41376	2.17835	3.35178	1.38538	2.04204	4.89224	0.741016	1.18693	1.05484	1.52987	1.2429	1.524	2.20645	3.22502	4.35	4.93667	1.39236	0.9637	1.6293	2.704	1.6089	0.717275	2.11439	2.13298	1.90782	2.91417	1.50259	-0.160946	0.554961	0.450213	0.367066	-0.505423	0.269216	1.09304	0.720001
ENSG00000224043.7_4	AC016725.4	antisense	1.08353	1.66093	0.958054	1.7307	1.35224	0.983268	0.0507399	1.80654	1.61504	1.26406	1.52942	1.60966	0.739832	1.6116	1.47423	1.15292	1.09725	0.90565	1.34361	1.30362	0.906638	1.64371	1.03648	1.22356	1.25347	1.29479	1.31258	1.16358	1.24294	0.0196869	0.551421	-0.154144	0.49596	-0.0589624	0.82938	0.922969	0.715031
ENSG00000224086.5_4	LL22NC03-86G7.1	antisense	0.391747	0.23287	0.268118	0.238642	0.192986	0.21966	0.24789	0.17497	0.290074	0.259931	0.295556	0.205891	0.210435	0.274217	0.210389	0.335752	0.250686	0.170292	0.22082	0.237731	0.292045	0.194455	0.268179	0.253374	0.247363	0.257337	0.245719	0.241962	0.244434	-0.0666524	0.785794	-0.0888803	0.682178	-0.0742149	0.779207	0.966882	0.739179
ENSG00000224116.6_4	AC005027.4	antisense	0.237171	0.133867	0.494953	0.293525	0.192196	0.515867	0.208885	0.224065	0.279463	0.36316	0.480624	0.169698	0.399633	0.349296	0.460239	0.262711	1.25347	0.626852	0.404749	0.61665	0.358874	0.948537	0.321759	0.0792055	0.403144	0.311263	0.287649	0.5587	0.454962	-0.113825	0.919813	0.843939	0.101456	0.547613	0.538238	1.69251	0.0884103
ENSG00000224152.1_4	AC009506.1	antisense	1.20549	1.24087	1.12038	1.26431	1.29226	1.35687	0.797448	2.03301	1.23858	1.01842	2.28151	1.46605	1.36894	1.30073	1.58412	1.18305	0.923357	0.578043	1.3098	0.989284	1.53598	1.01841	1.69674	1.24984	1.2939	1.2467	1.4725	1.15637	1.30001	0.24016	0.555054	-0.108503	0.434676	0.0604111	0.796932	0.903348	0.403598
ENSG00000224165.5_4	AC013267.2	antisense	0.065195	0.0687618	0.0610668	0.0954349	0.0568481	0.0281124	0.0165178	0.0176855	0.0385057	0.0451001	0.255073	0.126093	0.00477197	0.0704519	0.214114	0.056485	0.00613137	0.0425139	0.0501812	0.018684	0.0240976	0.0609408	0.0429368	0.0745782	0.0641784	0.0625698	0.0831625	0.0657447	0.0452364	0.410466	0.747444	0.0714071	0.352113	-0.467982	0.203409	0.761541	0.290591
ENSG00000224186.8_5	C5orf66	antisense	5.16683	5.42784	4.9804	4.28679	3.99035	5.9248	5.43449	4.5574	4.88257	5.1172	3.60124	5.04654	6.17344	5.17228	4.04463	5.61299	4.86803	5.90477	4.54168	5.49258	6.09052	5.39205	5.25474	6.07059	5.12645	4.96284	4.77324	5.29602	5.47369	-0.0561956	0.660917	0.093745	0.476881	0.14135	0.202413	1.10617	0.0766987
ENSG00000224215.1_4	RP11-371A19.2	antisense	0.262659	0.238861	0.150669	0.16424	0.461563	0.183557	1.3006	0.0444492	0.231062	0.135541	0.215474	0.278977	0.23195	0.405767	0.291335	0.157951	0.088503	0.0560577	0.103224	0.250976	0.282133	0.253823	0.494406	0.239964	0.271823	0.243591	0.367684	0.205261	0.270754	0.594002	0.948636	-0.247007	0.406855	0.152521	0.752798	0.778724	0.75616
ENSG00000224424.7_4	RP11-316M24.1	antisense	1.40652	0.382399	0.847222	0.619794	0.595232	0.347839	0.324989	0.274808	0.370181	0.579688	0.814917	0.851193	0.506003	0.433141	0.548865	0.584875	0.325129	0.460886	0.569275	1.11467	0.602735	0.492717	0.27279	0.518457	0.576847	0.699834	0.535963	0.476483	0.595107	-0.384881	0.413437	-0.554588	0.238703	-0.233864	0.650113	0.867125	0.631042
ENSG00000224536.2_5	RP11-134G8.7	antisense	0.390523	0.392728	0.991586	0.572245	0.337633	0.411756	0.445978	0.697032	0.293364	0.534883	0.222186	0.609565	0.535597	0.676933	0.110966	0.661183	0.7195	0.145513	0.331876	0.547942	0.448146	0.420773	0.44929	0.640615	0.482826	0.516078	0.467168	0.474949	0.473107	-0.143649	0.68707	-0.119819	0.536518	-0.125424	0.85922	0.96421	0.675275
ENSG00000224596.7_5	RP11-202P11.1	antisense	0.848798	0.169037	0.525596	0.0404529	0.179649	0.893639	0.329725	0.298477	0.838961	0.325781	0.281434	0.0667495	0.767645	0.204128	0.370472	0.143735	0.501864	0.220664	0.229105	0.955378	0.346679	0.167468	0.193865	0.422728	0.388418	0.442862	0.356855	0.368085	0.38587	-0.311521	0.993139	-0.26682	0.851768	-0.19874	0.825228	0.942778	0.736097
ENSG00000224614.1_4	AC124944.2	antisense	4.72711	0.904749	1.33762	1.36144	1.42466	2.25569	0.173131	0.338564	0.430249	1.31202	0.710583	0.903176	0.526331	0.900518	1.24455	3.5728	0.245115	0.0224043	0.406198	0.773983	1.86492	0.0961278	0.821754	1.84729	1.17504	2.00188	0.64462	1.08529	0.968379	-1.63483	0.0113329	-0.883278	0.118446	-1.04771	0.0934753	0.775993	0.285273
ENSG00000224616.1_4	RP11-305E17.6	antisense	1.98426	0.340059	0.249359	1.18674	3.31665	1.16956	2.23658	0.385925	1.33292	0.918003	3.0461	2.2411	1.13568	0.313048	1.57048	1.89751	0.735862	2.01648	0.620258	2.79908	1.40904	0.334242	1.19259	1.19842	1.40125	1.37444	1.69344	1.27818	1.25894	0.301113	0.486079	-0.104755	0.819097	-0.126634	0.895114	0.826994	0.77513
ENSG00000224660.1_4	AC087590.3	antisense	3.31607	2.21268	2.80273	2.84978	2.29331	3.60443	3.32735	2.59101	3.46203	4.77289	3.42743	2.82486	3.53533	3.34875	2.36364	3.2237	2.26283	2.95063	4.04534	2.55393	2.92884	3.23912	3.18078	3.14433	3.09424	2.8465	3.40093	2.94748	3.18206	0.25674	0.16659	0.0502929	0.74815	0.16077	0.267852	0.98113	0.896416
ENSG00000224713.4_4	AC025165.8	antisense	0.293621	0.0328734	0.28502	0.0943157	0.13621	0.243346	0.672921	0.19267	0.415699	0.278165	0.49278	0.136693	0.254001	0.701859	0.191478	0.202195	0.39701	1.19595	0.474859	0.201517	0.314333	1.38768	0.507293	0.163602	0.386087	0.180898	0.364821	0.490415	0.508214	1.01202	0.0912078	1.43883	0.0565406	1.49026	0.0583805	1.82993	0.069788
ENSG00000224738.1_4	AC099850.1	antisense	0.543605	0.429661	0.681181	0.612133	0.424207	0.387396	0.880231	0.160491	0.498267	0.537311	0.451224	0.490121	0.537215	0.842538	0.418732	0.7525	0.678978	0.463091	0.440228	0.505278	0.402075	0.574397	0.841184	0.396875	0.539538	0.513031	0.502941	0.615509	0.526673	-0.0286559	0.669997	0.262735	0.27004	0.0378624	0.939807	1.12423	0.321921
ENSG00000224888.4_4	RP5-1142A6.2	antisense	0.127791	0.0767846	0.0978738	0.113145	0.0888908	0.185716	0.346836	0.0880383	0.0911476	0.119034	0.128991	0.160376	0.260522	0.236032	0.10926	0.221954	0.115766	0.24918	0.134432	0.146847	0.131502	0.260884	0.16354	0.0837116	0.155761	0.115034	0.155737	0.198786	0.153486	0.437059	0.377838	0.789159	0.028221	0.416054	0.194471	1.301	0.0920041
ENSG00000224897.6_5	RP11-3B12.1	antisense	0.208403	0.33011	0.0595093	0.221327	0.202629	0.0550684	0.281384	0.142782	0.733471	0.275579	0.287113	0.182778	0.521485	0.093592	0.211581	0.222654	0.172464	0.225122	0.365166	0.178082	0.14882	0.293233	0.527228	0.274006	0.258899	0.179508	0.317184	0.24115	0.297756	0.821276	0.134145	0.425882	0.363216	0.730083	0.117867	1.08499	0.485901
ENSG00000224905.6_5	AP001347.6	antisense	1.03298	0.365757	0.799388	0.778817	0.46141	0.817949	0.258984	0.475355	0.606165	1.20786	0.181446	1.1729	0.114217	1.9752	0.908444	0.327518	0.897334	1.05123	0.415981	0.338645	1.06524	1.41012	0.188787	1.29532	0.756127	0.709384	0.650452	0.878991	0.785682	-0.125124	0.488624	0.309282	0.901928	0.14738	0.815603	1.22417	0.861525
ENSG00000225032.5_4	RP11-228B15.4	antisense	1.03988	0.404034	0.751697	0.247871	0.346632	1.26591	0.316933	0.406613	0.740245	0.84447	0.438583	0.548324	0.900297	0.751153	0.408855	0.935905	0.591241	0.328995	0.759802	0.9079	0.596552	0.594184	1.26589	0.632393	0.667682	0.676004	0.549195	0.652741	0.792787	-0.299714	0.76238	-0.0505211	0.845816	0.229901	0.345888	1.17983	0.230491
ENSG00000225177.5_4	RP11-390P2.4	antisense	0.814649	1.2569	0.529609	3.12188	2.54833	0.708245	0.576962	1.40939	2.0319	3.65013	3.15638	1.0801	1.63882	1.9255	2.25972	1.83846	1.14746	0.324311	3.54394	1.26947	1.73933	2.25126	2.08798	1.06386	1.74894	1.4966	1.98414	1.52238	1.99264	0.406826	0.453681	0.0246363	0.854579	0.41299	0.242268	1.00985	0.728375
ENSG00000225205.5_4	AC093818.1	antisense	0.420434	0.405697	0.696603	0.903524	0.455015	1.49068	0.374857	0.608035	0.365093	0.624298	1.00011	0.821338	0.359723	0.781006	0.889559	0.64079	0.961461	2.4772	0.907136	1.18836	0.730739	1.73747	0.525774	0.752098	0.838208	0.728659	0.632289	1.01829	0.973596	-0.204661	0.747327	0.482833	0.426709	0.41808	0.246794	1.4636	0.0880529
ENSG00000225234.1_4	AC114810.5	antisense	0.943609	0.290178	0.63536	0.360533	0.377979	0.836949	0.206194	1.02805	0.665716	0.385548	0.967861	0.662355	1.19905	0.121928	0.426141	0.289266	0.25868	0.602329	0.470022	0.245028	0.849732	0.545401	0.887256	0.754547	0.583738	0.574101	0.652621	0.482899	0.625331	0.184939	0.77448	-0.249584	0.407261	0.123315	0.735172	0.903408	0.516688
ENSG00000225265.1_4	RP11-378J18.3	antisense	1.46694	0.67799	1.71641	1.16436	1.29153	1.47499	1.19916	1.54533	2.35039	0.875024	1.00663	1.55501	1.4867	0.957002	1.38704	1.94011	0.693647	1.1386	0.935913	2.11144	0.906551	0.710553	1.32206	0.760581	1.27808	1.2987	1.42192	1.26718	1.12452	0.130772	0.709006	-0.0354468	0.854232	-0.207767	0.41672	0.879099	0.317839
ENSG00000225313.5_4	RP11-415J8.3	antisense	3.26374	3.52079	4.85777	2.70254	2.34409	5.51171	3.77701	2.70227	1.03393	2.82955	1.91017	3.60942	1.70779	2.57128	1.63683	3.55207	4.51846	3.91315	2.52586	2.77499	3.22202	5.05037	2.75886	3.6547	3.16456	3.70011	2.64372	2.98326	3.33113	-0.484995	0.148655	-0.310676	0.298496	-0.151554	0.616643	0.99536	0.895928
ENSG00000225361.3_4	RP11-426A6.7	antisense	0.70808	0.255924	0.480199	0.479505	0.195509	0.415649	0.333794	0.465543	0.915617	0.410796	0.489197	0.258848	0.580021	0.324725	0.342502	0.327348	0.430234	0.0699202	0.735803	0.587406	0.410213	0.479613	0.266262	0.395336	0.431585	0.422478	0.478966	0.345792	0.479105	0.181048	0.626433	-0.288972	0.451845	0.181468	0.514145	0.915085	0.566905
ENSG00000225377.5_4	RP5-1103G7.4	antisense	1.51069	2.02995	1.10066	1.54555	2.26088	2.11707	3.66953	2.75568	4.3431	1.64638	2.94713	2.85658	5.14879	2.24825	1.57267	1.45487	1.69006	1.04191	3.10473	1.95396	1.76443	3.46332	2.69816	2.02393	2.37285	1.7608	3.0364	2.19276	2.50142	0.786131	0.012287	0.316516	0.685952	0.506517	0.0522498	0.978525	0.81792
ENSG00000225439.2_4	AC073263.4	antisense	1.64017	1.36259	1.80999	0.819638	1.51289	0.660657	2.90267	2.962	1.47185	1.82059	2.00382	0.78753	1.55076	1.71275	1.17167	1.10062	1.79738	1.66854	1.39342	1.12012	1.48123	2.42197	1.40108	1.53807	1.588	1.30099	1.99141	1.50029	1.55932	0.614181	0.157461	0.205629	0.33816	0.261303	0.299303	0.929292	0.987778
ENSG00000225484.6_5	RP11-773D16.1	antisense	11.1367	7.91254	9.74067	10.5546	10.4983	5.73094	7.81252	9.91541	12.4697	11.8591	10.7795	9.39356	9.57709	12.604	11.2338	10.4064	8.22438	11.2071	12.9605	12.6804	12.6358	8.65386	10.5865	13.3481	10.4967	9.26229	10.3716	10.5421	11.8109	0.163202	0.336142	0.186725	0.254421	0.350673	0.0656725	1.13849	0.0909762
ENSG00000225733.5_4	AC090937.2	antisense	43.2492	46.4716	56.0245	38.9042	36.7455	42.5488	57.8036	62.1072	58.8522	49.1333	47.0606	39.2707	51.2796	35.9306	51.1285	42.9339	41.0108	42.3501	54.9679	45.7184	41.4743	65.3363	57.91	51.1462	48.3066	43.9906	52.3713	44.1056	52.7588	0.251579	0.0948368	0.00376493	0.960175	0.262217	0.0741578	1.00522	0.930521
ENSG00000225756.1_4	NCRNA00118	antisense	2.35677	4.09022	2.34262	1.30958	2.36234	2.31344	0.644424	1.39152	0.929519	1.26942	1.37772	1.86062	0.662191	2.00224	0.725585	2.06386	1.88147	0.491574	1.41695	2.53858	1.58792	0.550403	1.36746	0.959696	1.60401	2.4625	1.24554	1.30449	1.4035	-0.983353	0.00904441	-0.916639	0.0339436	-0.81109	0.038384	0.730303	0.133813
ENSG00000225778.5_4	RP11-401F24.4	antisense	0.135252	0.105852	0.0821825	0.0545082	0.173008	0.227263	0.174889	0.0268389	0.320558	0.094606	0.0588446	0.0875708	0.0506808	0.121225	0.0121417	0.0143602	0.121902	0.154798	0.0534822	0.141971	0.0732145	0.0582092	0.174242	0.0565744	0.107257	0.129678	0.127218	0.0791846	0.0929489	-0.027628	0.625738	-0.711637	0.144305	-0.48042	0.273456	0.670053	0.15454
ENSG00000225855.6_4	RUSC1-AS1	antisense	5.98588	3.64664	4.82611	2.55897	4.13763	3.79351	2.46843	3.41587	7.86315	4.97468	4.17782	5.41336	3.17975	4.80611	3.16193	3.49394	2.60016	3.02461	3.98018	7.84629	2.45332	3.89877	4.35476	3.24366	4.13773	4.15812	4.71889	3.37775	4.29616	0.182513	0.647481	-0.29987	0.209315	0.0471163	0.998131	0.864471	0.286941
ENSG00000225937.2_4	PCA3	antisense	0.241455	0.295515	0.0765445	0.357651	0.132643	0.145607	0.285015	0.179435	0.145051	0.195838	0.0739052	0.414698	0.254004	0.0501505	0.172148	0.0622076	0.115412	0.0968922	0.140201	0.161094	0.234483	0.0232932	0.0835017	0.162993	0.170822	0.208236	0.215657	0.125136	0.134261	0.0505198	0.936375	-0.734725	0.150042	-0.633179	0.23645	0.611939	0.0467952
ENSG00000226167.1_4	RP5-1073O3.5	antisense	0.899558	0.331911	0.898385	0.241188	0.454401	0.641802	0.27652	0.551464	0.832047	0.345911	0.925685	0.468571	1.05454	0.550493	0.454235	0.777734	0.508073	0.905423	0.712847	1.05365	0.578066	0.5342	0.790379	0.663978	0.643794	0.577874	0.5667	0.708416	0.722187	-0.028171	0.996048	0.293842	0.327614	0.321616	0.226991	1.2499	0.0887712
ENSG00000226200.6_4	RP11-50E11.3	antisense	0.303334	0.212844	0.278153	0.285254	0.18983	0.37369	0.314101	0.328071	0.446741	0.240715	0.293893	0.394447	0.338431	0.21435	0.171813	0.32567	0.323293	0.317154	0.281188	0.333737	0.276917	0.268787	0.327124	0.339501	0.299127	0.273851	0.336328	0.281785	0.304542	0.296479	0.148501	0.0412054	0.885618	0.153253	0.27497	0.960911	0.746663
ENSG00000226332.2_4	RP11-157P1.4	antisense	4.58822	1.35325	0.871991	4.01595	1.60515	3.14909	1.25939	1.63794	0.729067	1.79435	0.950847	4.23081	0.966644	2.15941	2.44747	2.34004	0.339875	0.742576	1.60388	1.49248	2.08806	2.2383	1.3403	3.34779	1.97054	2.59728	1.76707	1.49934	2.01847	-0.555642	0.321022	-0.792675	0.187843	-0.363738	0.677404	0.806033	0.515391
ENSG00000226419.7_4	RP11-31F15.1	antisense	0.73799	0.762426	0.613929	0.685098	0.482745	0.685679	1.02952	1.06293	0.779617	0.633106	0.998123	0.597484	0.928168	0.522629	0.677939	0.804202	0.444898	0.588218	0.847054	0.60932	0.724053	0.778289	1.05221	0.851111	0.745697	0.661311	0.85013	0.661009	0.810339	0.362354	0.0878273	-0.000659348	0.877697	0.293197	0.0754184	0.973474	0.781901
ENSG00000226445.1_4	XXyac-YX65C7_A.2	antisense	0.638661	0.154545	0.305219	0.216597	0.454683	0.325128	0.437149	0.465284	0.494508	1.31746	0.228314	0.130265	1.50321	1.37884	0.720499	0.202353	0.154563	0.148744	1.18045	0.110708	0.341427	0.448768	1.23369	0.316822	0.537829	0.349139	0.512163	0.684701	0.605311	0.552803	0.551765	0.971674	0.517406	0.793875	0.429852	1.49775	0.511409
ENSG00000226471.6_5	CTA-292E10.6	antisense	0.393423	0.56323	0.1503	1.51203	0.860068	0.833935	2.21906	0.54694	0.835185	0.529078	1.64073	0.204919	0.292372	0.646001	0.812114	1.09874	1.81145	0.126813	0.423692	1.20294	0.7012	1.07454	1.00247	0.986199	0.85281	0.718831	0.995985	0.797915	0.898507	0.470472	0.588223	0.150582	0.982337	0.321877	0.303908	0.989273	0.830176
ENSG00000226688.6_5	RP11-429G19.2	antisense	2.36204	2.18954	3.26297	2.33485	2.12206	2.19831	2.78525	2.52671	3.36606	3.59091	2.50851	2.98913	2.58744	2.28049	3.91914	2.52922	2.27428	3.26996	2.61582	1.93246	2.00536	1.89902	3.18536	2.18412	2.62163	2.41163	2.9611	2.81009	2.30369	0.296123	0.0414877	0.220608	0.221496	-0.066061	0.628783	0.951804	0.494148
ENSG00000226696.5_4	AC008746.11	antisense	2.16256	0.931099	0.949118	0.705667	1.17095	2.364	0.739818	1.54528	2.99506	1.74481	1.59748	1.93201	1.61865	1.79379	2.04375	2.31547	0.691918	2.73925	2.04158	1.76994	1.74809	1.4364	2.55113	1.73036	1.72159	1.38057	1.75908	1.86714	1.87958	0.349559	0.35201	0.435569	0.276135	0.445153	0.0956838	1.19336	0.19636
ENSG00000226711.6_5	FAM66C	antisense	0.64767	0.748698	0.412566	0.388311	0.987223	0.629889	1.86073	1.68689	1.47636	0.819626	1.50126	0.497413	2.79995	1.35958	0.736274	0.611416	1.00169	1.57883	0.756511	0.395804	0.703021	2.15439	1.67885	0.449667	1.07844	0.635726	1.30705	1.34796	1.02304	1.03983	0.0239852	1.0843	0.0316109	0.686386	0.326371	1.22042	0.513241
ENSG00000226754.1_4	RP5-1024G6.5	antisense	0.503102	0.598352	0.625552	0.479782	0.815329	0.407682	0.353861	0.519196	1.04232	0.356233	0.984309	0.589942	0.995634	1.03269	0.458281	0.650031	0.737452	0.52291	0.55058	0.662032	0.977829	0.481765	0.81411	0.324306	0.645137	0.571633	0.640977	0.732833	0.635104	0.165183	0.835758	0.358395	0.202942	0.151902	0.723719	1.12809	0.400099
ENSG00000226833.5_4	AC097724.3	antisense	0.762151	0.514035	2.0544	0.445539	0.567289	0.883494	0.741485	0.703334	0.312929	1.19078	0.173415	0.315675	0.615892	0.375414	0.739361	0.588299	0.245031	0.149656	0.326372	0.168754	0.475184	0.203592	0.610643	0.585343	0.572836	0.871151	0.572936	0.452275	0.394981	-0.604549	0.230609	-0.945722	0.0854228	-1.14114	0.0383687	0.586707	0.0743386
ENSG00000226849.1_5	RP4-635E18.7	antisense	0.515138	0.338181	0.282541	0.248839	0.240264	0.354283	0.177848	0.271168	0.570665	0.297305	0.233241	0.440449	0.421583	0.373011	0.505941	0.462132	0.582048	0.689816	0.30932	0.506612	0.452757	0.318261	0.329703	0.336338	0.385727	0.329874	0.331779	0.505755	0.375498	0.00830749	0.866802	0.616523	0.0132295	0.186891	0.332708	1.3319	0.0198801
ENSG00000227006.1_4	RP5-956O18.2	antisense	0.549931	0.126526	0.583671	0.38834	0.135587	0.576916	0.735614	0.551755	0.777743	0.0415973	0.226025	0.216476	0.791865	0.851063	0.286735	0.17336	0.139911	0.117523	0.325348	0.197521	0.439582	0.585471	0.110021	0.318409	0.385291	0.393495	0.424868	0.393409	0.329392	0.11067	0.844953	-0.000314119	0.777256	-0.25654	0.749271	0.883228	0.820555
ENSG00000227028.6_5	AC007254.3	antisense	2.78407	14.1896	4.94986	6.62675	6.06339	4.37249	1.61674	8.83262	3.47786	11.8002	7.1171	1.78428	2.31583	4.10469	5.39306	8.98949	14.2589	18.5845	5.82703	9.96233	4.9801	7.45465	5.16331	5.21166	6.91085	6.49769	5.77147	8.94108	6.43318	-0.17099	0.547268	0.460521	0.599585	-0.0143956	0.731623	1.25308	0.293684
ENSG00000227110.6_5	AC087859.1	antisense	0.113551	0.386246	0.137749	0.192754	0.20526	0.0937215	0.864522	0.165798	0.29376	0.144036	0.19089	0.280491	0.0990708	0.086057	0.166953	0.260489	0.468385	0.2617	0.136317	0.407589	0.0954782	0.176597	0.214603	0.200766	0.235116	0.188214	0.32325	0.223776	0.205225	0.780277	0.214809	0.249683	0.732285	0.124836	0.739504	0.838772	0.629379
ENSG00000227199.1_4	ST7OT1	antisense	1.28912	1.12508	0.998544	1.74972	1.40608	1.33277	0.861392	1.48807	0.765802	1.41779	1.13612	1.53805	0.880866	0.693022	1.1831	1.4775	0.873484	1.1747	1.06736	0.768266	1.2524	1.18893	1.35828	1.46818	1.18728	1.31689	1.2012	1.04711	1.1839	-0.132649	0.458909	-0.330714	0.103656	-0.15358	0.384315	0.885995	0.241078
ENSG00000227214.2_5	HCG15	antisense	0.0994369	0.142946	0.323615	0.134776	0.0796287	0.203031	0.38079	0.483848	0.154555	0.193909	0.177958	0.0243749	0.182403	0.180606	0.0448503	0.188648	0.215685	0.232065	0.169552	0.0517522	0.212868	0.25199	0.346062	0.113982	0.191222	0.163906	0.235906	0.174043	0.191034	0.525346	0.766794	0.0865777	0.868585	0.220967	0.770914	0.913124	0.982738
ENSG00000227230.1_4	RP11-261C10.5	antisense	1.36793	1.86882	3.30093	2.72875	0.94809	3.60795	0.802326	1.42595	2.66156	2.70719	0.563301	2.17052	1.49272	1.14702	1.74672	2.60752	1.28057	4.53007	2.56157	2.91675	2.99051	2.66447	3.33232	2.16924	2.23303	2.30375	1.72181	2.1341	2.77248	-0.420057	0.343277	-0.110351	0.765398	0.267194	0.234937	1.21886	0.215689
ENSG00000227252.1_4	AC105760.2	antisense	0.476796	0.612059	0.365623	0.594987	0.329198	0.755484	0.354829	0.576468	0.708393	0.299814	0.589663	0.440457	0.329965	0.263716	0.672158	0.223445	0.36134	0.453498	0.392497	0.31921	0.270015	0.492191	0.563406	0.279101	0.446846	0.522358	0.494937	0.38402	0.38607	-0.0777926	0.772163	-0.443856	0.139629	-0.436176	0.128295	0.756998	0.0404643
ENSG00000227354.6_4	RP11-30E17.3	antisense	0.488598	0.705039	0.717398	0.632518	0.527212	1.08249	1.23743	1.26498	0.878181	0.881658	0.496702	1.41071	0.784133	0.756255	0.589255	0.842292	1.11641	0.667094	0.86667	0.6316	0.629131	0.568964	1.09872	0.537717	0.808798	0.692209	1.02828	0.792573	0.722134	0.570949	0.0823049	0.195336	0.327803	0.0610579	0.793313	0.880395	0.488902
ENSG00000227398.3_4	RP11-447D11.2	antisense	0.920199	1.04275	1.26958	1.0324	0.820214	0.721509	0.909579	0.55136	0.673385	1.1216	1.0691	0.922178	0.849987	0.891521	0.809738	0.868654	0.602213	0.855457	1.18555	1.11704	0.870855	0.916315	1.05192	0.754221	0.909472	0.967775	0.874534	0.812928	0.98265	-0.146158	0.427785	-0.251544	0.130359	0.0220057	0.856419	0.974635	0.856808
ENSG00000227487.3_4	RP11-839D17.2	antisense	3.09269	2.50784	2.28921	2.88817	1.4203	2.50098	1.10707	0.581444	1.06809	3.46235	1.63359	3.54676	1.06763	1.68481	1.22726	3.34915	0.658172	0.0481355	1.37723	0.958309	1.96041	0.121332	1.58366	2.39255	1.77196	2.44986	1.89988	1.33919	1.39892	-0.366791	0.198508	-0.871338	0.0992964	-0.808394	0.0984147	0.629486	0.0670455
ENSG00000227496.1_4	RP11-145A3.1	antisense	0.365938	0.0554439	0.502046	0.14398	0.146392	0.379203	0.0735512	0.149909	0.290272	0.0391822	0.263751	0.165832	0.0646478	0.239373	0.109751	0.0326935	1.07788	2.41853	0.0863798	0.255071	0.19703	0.26017	0.0177775	0.183077	0.313245	0.2655	0.16375	0.657146	0.166584	-0.697223	0.355052	1.3075	0.902138	-0.672463	0.362985	1.919	0.974718
ENSG00000227518.5_5	XXyac-YRM2039.3	antisense	0.0683674	0.063882	0.0223006	0.0787444	0.0156174	0.138345	0.126114	0.116213	0.09458	0.0559333	0.0530947	0.131273	0.054859	0.0772016	0.0131535	0.0700404	0.0610202	0.111707	0.0496643	0.122992	0.0872035	0.0756163	0.0600343	0.0272241	0.0739659	0.0645428	0.0962013	0.0646636	0.0704557	0.575801	0.153158	0.00269803	0.865082	0.126461	0.576357	0.840587	0.61529
ENSG00000227540.1_5	RP11-152N13.5	antisense	3.04895	1.2492	3.1512	1.58522	2.70098	2.65826	1.59042	1.5954	1.73344	3.3706	1.76829	3.02099	1.10629	1.5011	2.55205	2.73038	2.08442	1.13067	1.80316	1.80028	1.24313	0.62745	1.29185	2.17744	1.98005	2.39897	2.17986	1.85082	1.49055	-0.138181	0.672882	-0.374251	0.261925	-0.686568	0.0669602	0.729744	0.0446341
ENSG00000227627.2_5	RP1-101K10.6	antisense	0.21083	0.443086	0.194322	0.268019	0.0896497	0.208753	0.866239	0.199213	0.150916	0.338977	0.170006	0.12982	0.177321	0.235921	0.173615	0.279604	0.423182	0.275959	0.237141	0.189305	0.231342	0.0830979	0.192498	0.646625	0.26731	0.235777	0.309195	0.260934	0.263335	0.391097	0.731081	0.146262	0.540381	0.159478	0.937342	0.96201	0.894517
ENSG00000227741.1_4	RP11-536C5.7	antisense	0.333444	0.266495	0.276041	0.397883	0.282379	0.244432	0.195587	0.115845	0.343396	0.642797	0.169974	0.189105	0.265859	0.293136	0.185513	0.189327	0.39584	0.723663	0.500333	0.246257	0.317848	0.402365	0.567774	0.122276	0.319482	0.300112	0.276117	0.342223	0.359476	-0.120221	0.376656	0.189434	0.911133	0.260391	0.743551	1.21774	0.388092
ENSG00000227782.2_5	CTC-529I10.2	antisense	0.514353	0.784602	1.48638	0.191097	0.599675	0.916451	1.81527	0.742809	0.498023	0.369369	0.947162	0.409025	0.690296	0.829789	0.50757	0.577138	0.831502	1.09991	0.840087	1.59864	0.484884	1.93486	1.09261	0.925594	0.861962	0.74876	0.796943	0.756034	1.14611	0.0899738	0.854597	0.0139487	0.636663	0.614174	0.178916	1.2306	0.194982
ENSG00000227896.2_4	RP11-77P6.2	antisense	0.306852	0.097136	0.413481	0.178022	0.104077	0.278215	0.103005	0.470407	0.510652	0.381477	0.424721	0.333381	0.141823	0.22057	0.325564	0.392529	0.396665	0.332489	0.267908	0.131754	0.279321	0.288071	0.253167	0.226851	0.285756	0.22963	0.370607	0.301607	0.241179	0.690577	0.17008	0.393354	0.257446	0.070788	0.575489	0.904284	0.995937
ENSG00000227954.6_5	TARID	antisense	0.131493	0.146903	0.0915833	0.171648	0.0693209	0.315024	0.378023	0.175999	0.0292873	0.371919	0.188552	0.273501	0.551019	0.179848	0.246651	0.140752	0.0501466	0.137749	0.151617	1.28496	0.112697	0.974831	0.269165	0.0313671	0.269752	0.154329	0.236214	0.217694	0.470773	0.614085	0.531374	0.496297	0.593725	1.60902	0.386299	1.76285	0.540885
ENSG00000228109.1_4	AC068302.3	antisense	0.701717	0.215827	0.0911658	0.451156	0.147915	0.506793	0.291764	0.430009	1.36949	0.433639	0.474942	0.243839	0.78137	0.458844	0.450114	0.421796	0.56456	0.515437	0.378211	0.518303	0.562321	0.699903	0.866309	0.582988	0.506601	0.352429	0.540614	0.53202	0.601339	0.617266	0.259724	0.594148	0.0936666	0.770846	0.0576986	1.2691	0.0585316
ENSG00000228172.5_4	RP1-317E23.3	antisense	0.440253	0.100655	0.375311	0.621281	0.142005	0.178995	1.54684	0.49372	0.831116	0.594081	0.400679	0.141756	0.873083	0.514428	1.02315	0.289261	0.589002	0.397795	0.872159	0.259224	0.349478	0.73313	0.648462	0.54322	0.539962	0.30975	0.668032	0.614453	0.567612	1.10881	0.124982	0.988199	0.0467552	0.873801	0.0642397	1.20893	0.157982
ENSG00000228242.6_5	AC093495.4	antisense	0.948021	0.474846	1.01974	0.70995	0.708326	0.50468	1.81123	1.7323	1.88059	0.844717	1.61764	0.698498	1.40492	0.96981	0.253698	0.906265	1.00633	0.555004	1.37046	0.950224	0.759652	0.667472	1.41894	0.606635	0.992498	0.727594	1.43083	0.849338	0.96223	0.975646	0.0144201	0.223205	0.813131	0.403249	0.207321	0.839302	0.441556
ENSG00000228274.3_5	RP3-508I15.9	antisense	1.96749	1.36816	2.00375	1.22383	1.35873	2.35096	0.963479	2.27585	2.66791	1.68512	2.20272	1.49379	2.40529	1.5928	2.13669	1.19616	2.01586	2.36374	1.66931	1.78314	1.25845	3.19017	1.68928	1.90045	1.86513	1.71215	1.88148	1.95176	1.91513	0.136055	0.707363	0.188961	0.413365	0.161633	0.560107	1.07604	0.509404
ENSG00000228275.1_4	RP4-545K15.4	antisense	0.889387	0.851501	0.487561	1.44104	1.32146	0.782353	0.949233	2.12951	1.05284	3.59631	2.05495	1.30647	1.89484	2.11706	0.909533	1.5051	1.11532	1.29542	1.93798	1.9731	1.69047	2.9495	2.06695	1.55886	1.5782	0.962217	1.84822	1.47288	2.02948	0.941701	0.0436234	0.614205	0.056627	1.07667	0.00160698	1.2462	0.094234
ENSG00000228288.6_4	RP11-480I12.3	antisense	3.15673	4.60266	2.87351	5.19119	3.3195	3.56865	2.69976	2.15885	2.34406	4.15835	4.01693	1.99293	2.76259	3.38298	4.63905	3.33611	6.32662	2.56668	3.76806	2.7296	2.51219	4.13716	4.69334	3.09989	3.50156	3.78537	2.89515	3.83567	3.49004	-0.386799	0.101333	0.0190436	0.931075	-0.117192	0.556541	1.09658	0.437603
ENSG00000228302.2_4	RP11-186N15.3	antisense	0.220696	0.251548	0.21836	0.174919	0.125812	0.148765	0.605224	0.234217	0.226729	0.19691	0.153764	0.258339	0.125285	0.198492	0.0426015	0.239822	0.182724	0.245225	0.18741	0.296545	0.282045	0.530614	0.276016	0.0878038	0.229578	0.190017	0.279197	0.172358	0.276739	0.555158	0.1908	-0.140716	0.491501	0.5424	0.334864	0.957127	0.583748
ENSG00000228343.1_4	RP11-1148L6.5	antisense	2.11833	1.10601	1.64946	1.20017	1.00437	1.73591	1.33549	3.41558	4.08857	2.31241	1.53815	1.98992	1.82874	1.75136	2.75053	1.53629	1.10856	5.03831	1.95622	3.41228	0.479886	1.77778	1.78757	3.26656	2.09119	1.46904	2.44669	2.33563	2.11338	0.735954	0.0564009	0.668937	0.162131	0.524679	0.469834	1.13619	0.741302
ENSG00000228363.2_5	AC015971.2	antisense	0.888146	0.689648	1.21136	0.818044	0.595524	1.19772	1.97037	0.891273	0.820076	1.07346	0.43727	1.20612	0.596637	0.893283	1.16844	0.830443	0.865345	1.97575	0.746496	1.27486	1.73555	2.05496	1.24963	0.815757	1.08359	0.900074	1.06643	1.05498	1.31288	0.244672	0.661792	0.229105	0.570327	0.544615	0.115946	1.2041	0.277937
ENSG00000228393.3_4	RP11-325F22.3	antisense	4.18699	1.59219	2.15454	1.90757	1.42931	3.10522	1.79334	1.2147	6.51708	2.71942	2.93627	2.69754	4.11346	1.79833	1.72539	2.40909	1.98308	5.44142	1.34178	2.55263	1.4257	1.97822	2.12995	2.37814	2.56381	2.39597	2.97972	2.91179	1.96774	0.314569	0.600499	0.281299	0.529781	-0.284073	0.465364	0.907702	0.705422
ENSG00000228395.1_4	RP11-216B9.6	antisense	3.33629	3.05759	1.95446	2.3307	1.63287	2.00388	2.5103	1.06988	1.34842	1.24334	2.26539	2.87547	1.61562	1.86434	1.61733	2.04925	1.48232	1.03708	1.85914	1.3051	1.56433	0.728385	1.89363	1.23058	1.82815	2.38597	1.88547	1.61099	1.43019	-0.339651	0.209209	-0.566625	0.0275316	-0.738362	0.0166556	0.711982	0.0292904
ENSG00000228436.2_4	RP5-864K19.4	antisense	1.54615	3.5255	2.34063	3.36996	2.94966	0.829266	1.51705	1.06393	1.36487	3.45288	3.73666	1.88171	2.15408	0.893634	1.60228	2.49822	2.0022	0.576926	2.44419	1.42692	1.73063	0.249918	1.67731	2.07696	1.95465	2.42686	2.16952	1.62122	1.60099	-0.161718	0.723504	-0.582009	0.237534	-0.600129	0.251954	0.701033	0.120947
ENSG00000228506.1_4	RP11-98I9.4	antisense	2.00802	0.940422	1.53714	1.76494	1.33552	0.877001	2.41603	0.748647	0.926603	1.13712	0.933607	2.51008	0.910862	1.41493	0.911053	1.65945	1.07113	0.824654	1.49771	1.53161	1.35673	2.2832	1.57558	1.70598	1.41158	1.41051	1.44535	1.13201	1.65847	0.0352027	0.849864	-0.317323	0.269338	0.233637	0.242707	0.977109	0.910586
ENSG00000228544.1_4	RP11-216L13.8	antisense	0.415254	0.338699	0.308843	0.443513	0.269696	0.459987	0.106043	0.380717	0.215964	0.151878	0.291747	0.23673	0.733412	0.669995	0.296213	0.731406	0.255413	0.680152	0.343412	0.55704	0.568931	0.613439	0.6107	0.399451	0.419943	0.372665	0.230513	0.561099	0.515495	-0.693031	0.0251016	0.590373	0.148773	0.468079	0.0375684	1.78487	0.00153302
ENSG00000228624.7_4	RP3-399L15.3	antisense	5.06496	9.50726	8.41077	7.56449	6.5048	8.56571	1.89615	3.62718	4.58585	7.4738	5.96882	9.8424	2.74879	3.91247	6.00576	9.19381	3.02031	0.728598	4.79359	8.31421	4.75	1.60168	4.52046	8.69716	5.72079	7.603	5.5657	4.26829	5.44618	-0.450005	0.132593	-0.83291	0.0508698	-0.481323	0.126485	0.737694	0.113654
ENSG00000228630.5_4	HOTAIR	antisense	6.15264	1.95044	2.44347	3.32108	4.12233	4.37613	2.82548	2.2658	5.19802	2.78136	3.35375	2.64314	3.63763	3.48086	3.40014	3.25224	3.27848	2.89761	3.96398	2.49494	1.48102	1.09899	2.26669	4.98457	3.23628	3.72768	3.17793	3.32449	2.71503	-0.230194	0.55344	-0.165144	0.794222	-0.45731	0.219841	0.874583	0.358994
ENSG00000228703.1_4	RP5-1160K1.6	antisense	0.747982	0.189274	0.157825	0.573559	0.481424	0.359857	0.150615	0.346101	0.539902	0.937769	0.457293	0.301091	1.49597	1.28148	0.502134	0.948809	0.770003	0.244509	0.923885	0.278481	0.820258	1.60263	1.43716	0.365104	0.663046	0.41832	0.455462	0.873817	0.904586	0.122723	0.822553	1.06272	0.0803657	1.11265	0.088132	2.03529	0.0135022
ENSG00000228748.2_5	RP13-39P12.3	antisense	0.21475	0.360652	0.30689	0.369191	0.151583	0.261106	0.825572	0.132772	0.370299	0.300563	0.411889	0.346362	0.194474	0.321216	0.0709946	0.309918	0.346494	0.413403	0.174493	0.46768	0.309341	0.297243	0.318255	0.12025	0.308141	0.277362	0.397909	0.276083	0.28121	0.52067	0.356005	-0.0066667	0.758608	0.0198795	0.898755	0.825288	0.357839
ENSG00000228775.7_4	RP5-894A10.5	antisense	0.674604	0.0686739	0.149385	0.300825	0.167441	0.386168	0.665926	0.269341	0.124874	0.359846	0.140731	0.289826	0.487552	0.143147	0.384432	0.600792	0.285084	0.14788	0.187053	0.264967	0.283825	0.150163	0.102391	0.306897	0.289243	0.291183	0.308424	0.341481	0.215883	0.0829898	0.727262	0.229881	0.526561	-0.431678	0.758287	0.929549	0.995022
ENSG00000228801.5_4	RP11-110G21.1	antisense	2.25872	1.61281	2.15799	1.03859	0.681043	0.699471	1.4839	1.37985	1.06895	1.49634	2.22506	1.65422	1.92872	2.04776	1.5626	2.40425	1.50651	1.09343	2.04494	1.23193	2.10228	0.75435	1.77487	2.14478	1.59806	1.4081	1.55139	1.75721	1.67552	0.139804	0.451816	0.319534	0.244409	0.250859	0.432519	1.15991	0.273532
ENSG00000228830.1_4	RP4-781K5.2	antisense	17.7133	23.354	8.85772	23.0515	16.745	16.4919	23.2136	15.4751	14.5432	20.588	12.788	17.5551	22.8051	19.6678	13.7538	19.6579	25.0837	5.53447	21.1659	8.21804	26.6639	18.7655	29.3302	12.4204	18.0601	17.7022	17.3605	17.7505	19.4273	-0.0281232	0.973671	0.00392489	0.844392	0.134155	0.838477	1.06032	0.978724
ENSG00000228925.1_4	AC016722.4	antisense	0.298345	0.398555	0.535354	0.834733	0.237432	0.906387	0.630523	0.34285	0.976327	1.1122	0.428751	0.443446	1.07869	0.755643	0.222392	0.317445	0.938418	0.657842	0.811955	0.414502	0.695635	0.867898	0.694993	0.424951	0.626053	0.535134	0.655683	0.661738	0.651656	0.293097	0.459859	0.30636	0.590322	0.284209	0.309038	1.10294	0.557951
ENSG00000229043.2_4	AC091729.9	antisense	3.34812	2.24908	2.27402	2.52393	2.85593	1.79587	1.67978	2.30863	3.02472	4.56539	3.43807	2.28301	2.78881	3.56661	2.56586	4.85571	3.22259	3.895	2.94331	2.16817	2.12919	3.25613	2.4843	1.72938	2.83132	2.50783	2.88327	3.48243	2.45175	0.201268	0.541782	0.473658	0.0306707	-0.0326268	0.846534	1.10074	0.418044
ENSG00000229124.6_4	RP11-124N14.4	antisense	0.61972	0.58761	1.26123	0.866159	1.15602	1.32379	0.382106	1.54052	1.5093	1.46257	1.89853	0.331958	1.17916	0.906213	1.2247	0.70445	1.31826	1.96717	1.0728	1.07921	1.13998	1.56724	1.20265	0.457124	1.11494	0.969088	1.1875	1.21666	1.0865	0.293224	0.890754	0.328225	0.290711	0.164989	0.65337	1.06797	0.48496
ENSG00000229127.1_4	AC007038.7	antisense	0.374642	0.284016	0.324017	0.283552	0.139121	0.230657	0.159354	0.198447	0.622563	0.23063	0.188761	0.488398	0.438794	0.179368	0.198362	0.278059	0.238321	0.190705	0.295107	0.462773	0.303574	0.309894	0.187724	0.176798	0.282652	0.272668	0.314692	0.253935	0.289312	0.206799	0.861908	-0.102684	0.702795	0.0854818	0.806681	0.924896	0.820174
ENSG00000229334.1_4	AC046143.3	antisense	1.57828	1.61715	1.19155	1.56959	2.67188	1.31418	3.31227	2.71694	2.38708	3.31358	2.73077	0.790084	2.89769	2.78727	3.44801	3.36195	2.07184	1.05233	3.79472	1.51073	2.53077	1.36069	3.24225	0.812879	2.25269	1.65711	2.54179	2.60318	2.20867	0.617178	0.168518	0.651611	0.0819391	0.414515	0.493685	1.14598	0.556107
ENSG00000229589.1_4	RP11-216F19.1	antisense	0.322274	0.181899	0.184853	0.116071	0.11044	0.0180775	0.285694	0.0854753	0.0370469	0.143041	0.150028	0.386306	0.119878	0.081787	0.124051	0.22962	0.144249	0.279303	0.165901	0.10864	0.289374	0.252136	0.171698	0.216344	0.175174	0.155602	0.181265	0.163148	0.200682	0.220238	0.73865	0.0683168	0.586804	0.367048	0.276317	1.08004	0.327308
ENSG00000229619.3_4	MBNL1-AS1	antisense	0.563991	0.575571	0.801755	0.598437	0.592468	0.79075	1.24003	1.06423	1.55201	0.714596	1.15059	0.506001	1.6239	2.1008	0.660228	0.494802	4.57547	12.7531	0.680466	1.34464	0.944858	8.74863	0.969535	0.560403	1.9003	0.653829	1.03791	3.70138	2.20809	0.666696	0.0457938	2.50108	0.0467275	1.75581	0.133568	3.49314	0.0463621
ENSG00000229848.1_4	RP13-766D20.2	antisense	0.242008	0.446286	0.185567	0.692754	0.232802	0.437016	0.166546	0.418859	0.220374	0.382928	0.412456	0.845888	0.450655	0.596885	0.328483	0.319081	0.647464	0.267511	0.372839	0.977273	0.154317	0.90923	0.376752	0.264064	0.431168	0.372739	0.407842	0.435013	0.509079	0.129845	0.844394	0.222894	0.432962	0.449725	0.562929	1.20947	0.413952
ENSG00000229852.2_5	RP11-398K22.12	antisense	2.01853	1.02161	1.70662	1.42384	1.45555	1.09878	2.06251	1.67811	1.28019	1.6742	1.19156	1.58328	1.98713	1.78879	1.98717	1.43837	2.13107	1.2332	1.61822	1.53725	1.69218	1.41036	1.27933	1.64622	1.581	1.45416	1.57831	1.76096	1.53059	0.118198	0.501345	0.276177	0.174171	0.07391	0.529936	1.08544	0.281562
ENSG00000229951.5_4	AC104695.3	antisense	0.14236	0.012402	0.0433073	0.0573828	0.0531145	0.14942	0.0788216	0.0705957	0.0306493	0.0633948	0.0928823	0.0567042	0.0914076	0.0975426	0.115028	0.0302419	0.0790229	0.339299	0.0241284	0.134467	0.0539314	0.0857436	0.0666782	0.0264585	0.0831243	0.0763311	0.065508	0.125424	0.0652345	-0.2206	0.843585	0.716467	0.304877	-0.226635	0.923249	1.34419	0.497786
ENSG00000230074.1_4	RP11-195F19.9	antisense	1.11427	0.709039	0.742984	1.87715	0.777148	1.00923	3.01761	2.56213	1.56454	0.930009	1.83331	0.491588	1.75686	1.27711	1.93784	0.206509	1.38588	1.26815	0.531666	1.05271	0.490326	0.997553	2.07709	1.08947	1.27917	1.0383	1.7332	1.30539	1.0398	0.739208	0.220855	0.330254	0.791729	0.00208132	0.83763	0.846182	0.476035
ENSG00000230082.1_4	AC018809.6	antisense	1.63291	0.719856	1.35095	0.866551	2.37341	0.413381	4.92559	0.499023	0.700612	0.384736	1.58027	0.707561	2.10499	1.09656	1.45185	1.34157	1.35936	0.544664	0.944414	0.217008	1.51084	0.726199	1.26255	0.948483	1.23597	1.22618	1.4663	1.3165	0.934916	0.258013	0.83226	0.10254	0.643588	-0.391258	0.49663	0.836188	0.974204
ENSG00000230091.6_4	TMEM254-AS1	antisense	0.245567	0.166138	0.839505	0.128294	0.189054	0.200565	0.226776	0.730888	0.337995	0.31233	0.732022	0.129095	0.262885	0.338043	0.39191	0.391116	0.170276	0.0910774	0.346806	0.20048	0.162464	0.504914	0.58317	0.215572	0.329039	0.294854	0.411518	0.274218	0.335568	0.480954	0.344797	-0.104677	0.91416	0.186604	0.496473	0.863265	0.842056
ENSG00000230148.8_5	HOXB-AS1	antisense	4.47824	1.90621	3.03465	1.64329	2.89791	4.13316	1.5229	1.69631	0.88511	2.77718	3.20248	4.9669	0.662702	2.2962	2.22548	2.83083	0.994206	0.245393	2.3799	2.37728	2.76744	0.296902	3.21588	2.65419	2.33711	3.01558	2.50848	1.54247	2.28193	-0.26562	0.389501	-0.967193	0.0574768	-0.402178	0.316322	0.692317	0.0958928
ENSG00000230163.1_4	RP5-997D16.2	antisense	0.931278	0.346732	0.714164	0.280689	0.746871	0.409216	1.07194	0.943412	0.329316	0.762997	0.523417	0.754834	0.760926	1.13533	0.37226	0.680973	0.556077	0.677479	0.375708	0.679172	1.04483	0.819269	0.614394	1.00513	0.689017	0.571492	0.730986	0.697174	0.756417	0.355111	0.330971	0.286787	0.360025	0.40445	0.231397	1.11602	0.402588
ENSG00000230424.1_4	RP1-43E13.2	antisense	1.64423	0.580881	0.446405	0.206416	2.18937	0.286028	0.958994	1.42887	2.81481	1.44525	1.05357	1.96775	2.1817	0.599393	1.26688	1.89173	1.69291	0.422757	1.14931	0.788509	0.484511	1.25071	1.42712	1.15244	1.22211	0.892222	1.61154	1.34256	1.0421	0.852967	0.0592794	0.589514	0.220624	0.22402	0.291652	0.952431	0.738652
ENSG00000230479.1_5	AP000695.6	antisense	2.41338	1.13254	1.85506	2.29579	2.83589	1.34411	3.15912	2.16037	1.85479	1.97382	2.49574	0.382777	1.54001	2.71145	3.43382	1.64537	2.03222	1.11949	1.54596	1.06503	2.54247	3.2948	2.40804	1.23999	2.02008	1.97946	2.00444	2.08039	2.01605	0.0180883	0.767895	0.0717482	0.888662	0.0264221	0.9587	1.02825	0.763434
ENSG00000230513.1_5	THAP7-AS1	antisense	0.65413	0.514367	0.881863	0.728116	0.638733	0.799044	0.615427	0.798366	1.07647	1.15983	0.949055	0.815348	1.19375	1.06861	0.242895	0.910083	1.51646	0.627739	1.02505	0.538942	1.06844	0.927173	0.46108	1.0017	0.842195	0.702709	0.902416	0.92659	0.837064	0.360866	0.0737561	0.399003	0.606178	0.252411	0.43228	1.09876	0.89478
ENSG00000230565.1_5	ZNF32OS2	antisense	1.07957	0.70012	0.835061	1.61909	0.987418	0.841966	0.655725	0.921818	1.16118	0.930685	1.52362	2.12758	1.3731	1.29154	1.34785	0.778562	0.913156	1.31991	1.01586	1.84591	0.931266	1.05145	1.54854	1.85482	1.19399	1.01054	1.2201	1.17069	1.37464	0.271878	0.479573	0.212232	0.319986	0.443932	0.112678	1.14108	0.237919
ENSG00000230630.4_5	DNM3OS	antisense	11.2602	2.3493	9.09477	3.97649	4.04772	12.5865	11.0484	15.314	27.3931	6.7618	15.411	6.05597	22.7795	4.65189	10.531	4.76623	8.95709	23.0814	11.3071	10.0961	9.82696	17.7294	12.0491	5.27233	11.0978	7.21916	13.664	12.4612	11.0468	0.920481	0.0886537	0.787538	0.225366	0.613729	0.122356	1.12569	0.465928
ENSG00000230928.1_4	RP11-34A14.3	antisense	2.63842	2.66861	2.10936	0.550512	1.0459	4.32354	1.26898	2.87001	2.61266	4.12582	0.930398	0.792711	3.97749	0.67565	0.735532	2.07143	6.36815	2.19333	1.48121	2.58989	1.61256	0.332088	13.1678	1.32779	2.60291	2.22272	2.1001	2.67026	3.41856	-0.081873	0.922953	0.264654	0.881594	0.621059	0.993461	1.40853	0.878123
ENSG00000231064.7_5	RP11-263K19.4	antisense	0.688639	0.0565445	0.711352	0.455872	0.242393	0.52763	1.63988	0.353998	0.973139	0.294688	0.4736	0.74765	1.70507	0.92409	0.399844	0.200983	0.270632	0.423524	0.642154	0.628228	0.473647	1.09643	0.903499	0.226209	0.627487	0.447072	0.747159	0.654024	0.661694	0.740909	0.235826	0.548837	0.489928	0.565659	0.257131	1.10173	0.618765
ENSG00000231074.8_5	HCG18	antisense	9.71771	11.8938	14.7427	14.1877	13.0488	15.0635	13.6886	9.71905	14.1575	14.8738	11.3485	12.0993	13.7414	11.38	15.9876	12.2658	10.1417	9.65083	16.117	11.5886	14.4788	13.1976	13.6627	10.4681	12.8009	13.109	12.6478	12.1946	13.2521	-0.051676	0.715888	-0.104324	0.473766	0.0156631	0.900191	0.987959	0.828186
ENSG00000231154.1_4	RP5-1055C14.7	antisense	0.426	0.113391	0.229774	0.230689	0.204418	0.533567	0.376692	0.296036	0.273033	0.204121	0.123219	0.370183	0.340493	0.14549	0.172269	0.170367	0.178787	0.262872	0.145319	0.267814	0.41724	0.292154	0.263684	0.207282	0.260204	0.28964	0.273881	0.211713	0.265582	-0.0807126	0.993177	-0.45215	0.390935	-0.125102	0.964131	0.846988	0.465371
ENSG00000231187.2_4	RP11-38L15.3	antisense	0.732907	0.600395	1.22442	2.03342	0.590441	1.45516	1.50615	1.31344	2.19	1.71882	2.33878	0.0885751	5.27082	1.39932	1.50219	1.53352	3.15153	3.01657	1.76153	1.99129	1.93975	4.07697	2.37334	0.556159	1.84856	1.10612	1.52596	2.64566	2.11651	0.464205	0.883735	1.25811	0.0181141	0.936172	0.10256	1.80927	0.0368977
ENSG00000231305.3_4	RP11-723O4.2	antisense	2.0333	0.172148	0.236275	0.301546	0.0595364	0.230052	0.40042	0.109315	0.663963	0.239928	0.133722	0.146674	0.255266	0.135851	0.200976	0.240184	0.238495	0.24484	0.485195	0.278722	0.259796	0.0316228	0.194806	0.205606	0.312427	0.505476	0.282337	0.219269	0.242625	-0.840225	0.787429	-1.20494	0.672981	-1.05892	0.586551	0.586298	0.547645
ENSG00000231312.6_5	AC007246.3	antisense	1.57977	1.57822	1.51508	2.38885	1.91794	2.03156	5.0489	3.02253	2.97213	2.03289	1.71121	2.74143	2.63133	1.92164	1.05443	2.30904	2.42264	4.3101	1.99064	4.10915	1.96295	2.70216	3.45819	0.966219	2.43246	1.83524	2.92151	2.44153	2.53155	0.670751	0.0333233	0.411819	0.308227	0.464056	0.314277	1.04548	0.921053
ENSG00000231365.5_4	RP11-418J17.1	antisense	5.84006	3.67618	3.29199	4.8636	3.24853	4.86402	5.72017	4.31148	10.6453	5.70516	6.4646	6.10588	7.77324	3.50757	5.02861	5.92508	3.31904	4.25439	4.86156	2.96166	4.52853	3.63681	6.57053	3.28002	5.016	4.2974	6.4921	4.96799	4.30652	0.595222	0.0291786	0.209199	0.468968	0.00305902	0.949237	0.859587	0.286419
ENSG00000231407.5_4	RP11-576I22.2	antisense	0.165014	0.174206	0.0823406	0.0431439	0.200437	0.06691	4.90496	0.51684	0.593458	0.0955712	0.363766	0.121959	0.837774	0.291922	0.172833	0.102558	0.583002	0.56801	0.265927	0.0671709	0.196164	0.512919	0.574435	0.183297	0.486859	0.122009	1.09943	0.426017	0.299985	3.1717	0.0491954	1.80393	0.0194534	1.29791	0.0723072	0.594385	0.513304
ENSG00000231607.10_5	DLEU2	antisense	4.11512	2.47445	3.61637	2.1656	2.21486	3.07843	1.00716	4.69275	1.8272	1.88035	2.17017	3.19158	2.48297	1.08689	3.30825	2.3984	3.11546	3.33553	2.68495	3.429	3.3815	3.28764	1.85481	3.16467	2.7485	2.94414	2.46154	2.62125	2.9671	-0.258287	0.300894	-0.167591	0.484256	0.0112057	0.911406	1.03379	0.680175
ENSG00000231609.5_4	AC009501.4	antisense	0.186721	0.324456	0.480578	0.479649	0.218001	0.291707	0.969921	0.637161	1.31432	0.537545	0.467294	0.277782	0.779404	0.227896	0.426372	0.323091	0.377762	0.510662	0.353444	0.337883	0.418336	0.590627	0.608253	0.219192	0.473252	0.330185	0.700671	0.440864	0.421289	1.08546	0.0307731	0.417059	0.261239	0.351535	0.293899	0.836347	0.683173
ENSG00000231628.1_4	RP3-355L5.4	antisense	0.356072	0.461263	0.624519	0.416761	0.613908	0.633373	0.807089	0.602499	0.644453	0.557877	0.23601	0.849149	0.757429	0.385218	0.555289	0.531811	0.499883	1.61905	0.74616	0.385662	0.59529	1.01095	0.382157	0.359075	0.609623	0.517649	0.616179	0.72478	0.579882	0.251376	0.574783	0.485568	0.319972	0.163785	0.77263	1.15067	0.607406
ENSG00000231770.5_4	AC046143.5	antisense	1.70188	0.931318	1.19093	1.3339	1.0996	1.65229	1.75178	1.13617	1.72605	1.65438	2.24817	1.62838	1.6007	2.42234	1.73609	2.32385	1.89941	1.21603	1.04279	0.9801	1.72843	1.44131	0.754324	1.1315	1.51382	1.31832	1.69082	1.8664	1.17974	0.359024	0.0835695	0.501561	0.035333	-0.160228	0.437745	1.0123	0.900488
ENSG00000231789.2_4	RP11-558F24.4	antisense	0.375759	0.330248	0.836307	1.64516	1.35433	0.343434	0.197638	1.3116	0.869807	0.772393	0.523212	1.01937	1.35347	1.02078	0.407294	0.490646	0.780422	0.366818	0.481041	0.117142	0.54213	0.379987	0.359166	1.4176	0.720656	0.814206	0.782337	0.736572	0.549511	-0.0576049	0.949737	-0.144569	0.998326	-0.567246	0.350244	0.805542	0.414437
ENSG00000231856.2_4	RP11-327P2.5	antisense	0.658419	0.613089	0.487828	0.497565	0.550175	0.421574	1.01619	0.374501	0.507361	0.525329	0.56686	1.26222	0.495561	0.75709	0.716435	0.731605	0.373707	0.479668	0.444351	0.629595	0.728159	0.151645	0.45553	0.574159	0.584109	0.538108	0.708744	0.592344	0.49724	0.397367	0.356475	0.138539	0.602532	-0.113955	0.488099	0.873868	0.378824
ENSG00000231889.7_4	RP3-487J7.2	antisense	6.35549	10.6451	9.35144	5.25224	6.77187	5.60637	1.72282	5.33524	5.74568	5.68679	6.77483	8.1366	3.14437	5.73018	5.20194	7.32557	5.91531	3.66552	5.83689	8.66604	5.32153	5.98265	4.85314	5.93495	6.04011	7.33042	5.56699	5.16381	6.0992	-0.396997	0.208925	-0.505458	0.0676182	-0.265276	0.264298	0.873277	0.550702
ENSG00000231890.7_4	AC093391.2	antisense	0.955692	1.02516	1.73473	2.05901	0.908499	0.600024	0.102827	1.25945	1.11296	1.63217	1.60012	0.33631	0.693066	1.90546	1.10259	1.14418	1.8707	3.37101	1.34276	0.581444	1.25434	2.53637	1.53407	0.695581	1.30661	1.21385	1.00731	1.68117	1.32409	-0.269091	0.377939	0.46987	0.352687	0.125413	0.852715	1.35302	0.183486
ENSG00000231969.1_4	AC144449.1	antisense	0.582218	0.683323	0.536667	0.958201	0.722506	0.374674	0.799103	0.465906	0.270401	1.64472	0.821774	1.00705	0.351943	0.631227	0.793033	1.05603	0.534164	0.548886	1.42926	0.947365	0.954731	0.229648	0.48365	0.643044	0.727897	0.642932	0.834826	0.652547	0.781283	0.37681	0.610405	0.0214171	0.990177	0.28118	0.77715	0.970275	0.866671
ENSG00000232160.6_4	RP5-842K24.2	antisense	0.867153	1.04288	0.921004	1.02033	0.745066	0.945758	1.25216	0.893186	0.839446	0.857335	0.864289	1.15711	0.905239	0.647717	0.807395	1.10267	0.841514	0.881905	0.775804	0.702039	0.948013	1.12041	0.854532	1.00619	0.916631	0.923698	0.977254	0.864407	0.901165	0.0813121	0.583779	-0.0957118	0.421217	-0.0356313	0.727824	0.928782	0.244271
ENSG00000232442.1_4	CTD-3184A7.4	antisense	2.99795	2.07298	1.78731	1.4837	3.19149	2.2597	0.888921	1.96169	1.85287	1.71152	2.14732	2.2194	1.49214	2.96351	2.606	3.62347	1.7183	1.68511	1.92368	4.14922	2.54076	1.64453	2.95927	1.82244	2.23764	2.29886	1.79695	2.34809	2.50665	-0.355362	0.201022	0.0305712	0.988328	0.124845	0.71978	1.18529	0.250788
ENSG00000232533.1_4	AC093673.5	antisense	6.44949	5.87658	9.02022	9.68417	10.6105	5.90945	17.2158	8.08403	9.93311	9.51895	8.37933	9.99401	9.47764	12.0046	9.30968	7.38607	15.2575	13.5348	8.9795	9.36423	9.43943	10.4527	6.65195	6.93161	9.56106	7.92507	10.5209	11.1617	8.63657	0.408759	0.104285	0.494063	0.0517592	0.124035	0.458079	1.07331	0.468699
ENSG00000232656.7_4	C10orf110	antisense	2.01669	3.08838	3.64999	2.91351	3.41141	1.82255	2.70785	2.2918	3.64657	4.58616	1.52244	2.40721	1.96052	3.65004	1.92417	2.3492	1.66106	2.71274	2.26361	2.8115	3.22904	2.62587	4.75514	2.40989	2.76739	2.81709	2.86034	2.37629	3.01584	0.021981	0.947362	-0.245495	0.317654	0.0983559	0.681446	0.949749	0.717785
ENSG00000232807.2_4	RP11-536K7.3	antisense	0.639979	0.558852	0.521602	0.196624	0.278288	0.418509	0.304742	0.191309	0.762934	0.224985	0.221948	0.306367	0.422733	0.199972	0.402852	0.373833	0.201008	0.220879	0.664551	0.590274	0.655076	0.177995	0.251701	0.360049	0.381128	0.435642	0.335381	0.303546	0.449941	-0.377344	0.293516	-0.521228	0.187322	0.0465917	0.986636	0.977256	0.92792
ENSG00000232811.1_4	RP11-96K19.2	antisense	0.0745187	0.199591	0.296438	0.0749263	0.178347	0.477463	0.0134617	0.299061	0.226555	0.185031	0.0788728	0.146996	0.106553	0.107161	0.0755947	0.19082	0.136278	0.349265	0.14965	0.0694965	0.0864747	0.128027	0.159566	0.13995	0.164587	0.216881	0.15833	0.160945	0.122194	-0.453971	0.439837	-0.430331	0.582235	-0.827728	0.257699	0.754615	0.782679
ENSG00000232821.1_4	AC003986.6	antisense	0.463449	0.0962572	0.811708	0.0540526	0.142592	0.361248	0.113375	0.368766	0.369112	0.137105	0.36664	0.0926784	0.284035	0.378405	0.384718	0.228827	0.301113	0.126504	0.287616	0.419695	0.230611	0.182848	0.202832	0.383317	0.282813	0.321551	0.241279	0.283934	0.284487	-0.414343	0.91258	-0.179494	0.650473	-0.176688	0.619204	1.00993	0.350979
ENSG00000232973.11_4	C2orf58	antisense	0.575295	0.990836	1.17014	0.634915	0.873125	0.926362	7.41261	2.19715	4.96325	1.79674	2.17294	1.77484	5.40276	1.48247	2.03086	1.15203	0.475713	0.815692	1.39915	0.506941	1.16211	2.24072	3.43346	0.609383	1.92498	0.861779	3.38626	1.89325	1.55863	1.9743	0.00100091	1.13548	0.184553	0.854886	0.236131	0.812583	0.614177
ENSG00000232995.7_5	RP11-267N12.3	antisense	3.51194	1.17181	2.39821	1.47335	1.79604	1.58251	2.04265	1.4104	1.5488	2.40479	2.34558	3.20778	2.00723	1.55237	3.28965	2.07469	0.962303	1.36578	1.31227	1.64467	0.799166	2.36055	1.92228	2.8181	1.95845	1.98898	2.16	1.87534	1.80951	0.119005	0.592894	-0.0848764	0.786263	-0.13643	0.676404	0.888133	0.373022
ENSG00000233016.6_4	SNHG7	antisense	16.9463	22.4309	22.7097	27.924	23.6069	13.7097	41.018	27.2948	26.913	23.2124	23.8836	20.7578	17.2727	25.8991	21.1952	27.6622	14.1567	23.7124	18.758	23.6424	24.4499	16.4631	32.5125	18.4081	23.1058	21.2212	27.1799	21.6497	22.3723	0.357032	0.112276	0.0288385	0.894589	0.0762061	0.727475	0.909524	0.408095
ENSG00000233058.1_4	AC046143.7	antisense	0.354428	0.211541	0.135416	0.260008	0.120399	0.405223	0.276864	0.0957721	0.327751	0.420676	0.151726	0.22913	0.322494	0.254558	0.115739	0.188432	0.235394	0.107392	0.139297	0.371813	0.095851	0.360055	0.304695	0.194487	0.236631	0.247836	0.25032	0.204002	0.244366	0.0143879	0.994255	-0.280805	0.535061	-0.0203393	0.916631	0.900056	0.613553
ENSG00000233098.8_5	RP11-344E13.3	antisense	2.81273	2.78606	5.57313	7.08902	6.97226	5.05863	1.17734	14.5535	4.11676	8.60063	4.86592	2.84538	2.08253	6.32474	7.59327	4.23543	9.58949	7.8735	6.65914	1.80887	6.21225	9.58431	2.13378	4.35137	5.62084	5.04864	6.02659	6.28316	5.12495	0.255447	0.91435	0.315596	0.546081	0.0216445	0.802983	1.03006	0.787115
ENSG00000233110.1_4	RP11-301L8.2	antisense	0.304672	0.500932	0.335131	0.393378	0.189552	0.607548	0.215675	0.175213	0.864031	0.66669	0.623311	0.767357	0.728802	0.732394	0.388083	0.502093	0.339016	0.456844	0.790412	0.611277	0.369691	0.564689	0.340884	0.52864	0.499846	0.388535	0.552046	0.524539	0.534266	0.506743	0.462805	0.433003	0.158001	0.45951	0.134936	1.12569	0.268395
ENSG00000233178.7_4	RP11-88I18.2	antisense	0.245448	0.113647	0.165939	0.838381	0.168968	0.818792	1.93393	0.167852	0.104557	0.72798	0.443144	0.387751	0.763392	0.260464	0.208498	0.331929	0.0789769	0.200829	0.137532	0.362339	0.38132	0.139079	0.716828	0.228004	0.413566	0.391863	0.627536	0.307348	0.327517	0.67935	0.545897	-0.350474	0.75288	-0.258778	0.935879	0.622784	0.429053
ENSG00000233184.6_4	RP11-421L21.3	antisense	6.39242	7.52543	5.24095	8.54428	6.69921	7.60182	7.77559	6.99551	6.98563	5.73389	7.27082	7.30843	6.26039	7.62256	8.05471	6.40055	3.87913	6.2091	5.89512	7.15662	6.44153	6.83291	7.45698	3.85415	6.67241	7.00068	7.01165	6.40441	6.27288	0.00225686	0.914416	-0.128431	0.434441	-0.158367	0.343906	0.904724	0.15704
ENSG00000233223.2_4	AC113189.5	antisense	3.63971	2.43112	3.27628	3.29072	1.0105	0.890063	3.18386	2.31413	4.00524	3.0949	3.87416	2.80035	3.52737	4.57515	2.31051	2.43254	3.92596	4.09484	1.73359	3.28539	4.16559	5.94577	2.75779	1.51793	3.08681	2.42307	3.21211	3.47773	3.23434	0.406686	0.163509	0.521312	0.126084	0.416639	0.358284	1.1911	0.308748
ENSG00000233251.7_4	AC007743.1	antisense	0.437945	0.277531	0.702803	0.27827	0.13301	0.538828	0.0682652	0.35748	0.452164	0.4246	0.443118	0.027616	0.739323	0.195516	0.638066	0.322398	0.408835	0.171865	0.630144	0.656127	0.281441	0.346012	0.336773	0.403436	0.386315	0.394731	0.295541	0.412667	0.442322	-0.417514	0.327385	0.0641082	0.923252	0.164227	0.50533	1.23863	0.210219
ENSG00000233429.9_4	HOTAIRM1	antisense	2.97366	1.19324	1.35008	6.98118	1.90004	3.91187	3.27981	2.09277	7.54107	3.23276	2.45052	2.76592	4.57672	4.53715	3.08342	3.55697	5.84403	3.49083	5.63259	1.24929	7.29412	2.88363	5.02606	2.07918	3.70529	3.05168	3.56048	4.18152	4.02748	0.222467	0.46287	0.454425	0.125902	0.400274	0.45206	1.2415	0.223427
ENSG00000233452.6_5	RP11-497D6.4	antisense	1.06645	0.399047	0.483306	0.268496	0.460235	0.604334	2.5863	0.610526	0.908545	0.558042	0.521277	0.208256	0.601763	1.476	0.742601	0.279345	0.605896	0.312591	0.387013	2.43022	0.621067	0.578806	1.63665	0.270736	0.775729	0.546978	0.898824	0.669699	0.987415	0.716556	0.470174	0.292031	0.669702	0.852174	0.356192	1.14616	0.687551
ENSG00000233461.5_4	RP11-295G20.2	antisense	4.17962	1.04544	3.14576	1.73942	3.51043	2.13318	10.4129	2.86374	5.4272	3.25622	3.87314	4.04036	3.29053	3.66871	1.49128	1.91328	3.84414	4.87445	2.49998	3.51732	2.88511	2.71934	2.55496	2.09409	3.37419	2.62564	4.97893	3.1804	2.7118	0.923165	0.0481956	0.276537	0.464363	0.0465807	0.599172	0.774824	0.436002
ENSG00000233485.1_5	RP3-467K16.2	antisense	0.666096	0.0756709	0.244702	0.361973	0.223951	0.348314	0.153409	0.089511	0.245331	0.0622911	0.340713	0.131322	0.10708	0.220672	0.543314	0.289326	0.0529899	0.013083	0.487433	0.411578	0.35842	0.0236147	0.382342	0.273027	0.254423	0.320118	0.17043	0.204411	0.322736	-0.909428	0.154792	-0.647131	0.218565	0.0117506	0.842925	1.07461	0.696476
ENSG00000233527.8_4	AC092295.7	antisense	1.98175	1.28026	1.50337	2.02764	1.21773	0.769755	2.66516	1.18485	2.11336	2.08429	1.97937	2.36829	1.7591	2.59	2.05826	2.17945	1.69484	2.43006	1.90699	2.64075	2.72224	2.58062	1.62516	2.04117	1.97519	1.46342	2.06589	2.11862	2.25282	0.49742	0.0773691	0.533782	0.0306727	0.622392	0.0213643	1.23861	0.0419354
ENSG00000233554.5_4	RP11-326F20.5	antisense	0.479263	0.917322	1.64583	1.24494	1.11728	1.18667	1.73871	1.8293	2.53162	1.54417	1.90764	0.731983	1.69728	0.336859	0.708956	0.750756	1.34803	3.14364	1.82499	1.9657	0.626509	1.42391	1.54788	1.01294	1.38592	1.09855	1.7139	1.33092	1.40032	0.641685	0.0953021	0.276822	0.972523	0.350156	0.351847	0.971124	0.665773
ENSG00000233621.1_4	RP11-422J8.1	antisense	3.38383	2.37626	3.36102	3.42656	4.85227	2.42894	0.449935	4.37912	2.04578	3.28988	3.04068	1.66465	2.90069	4.32513	5.33573	2.43368	2.85345	2.59971	3.99726	2.17084	4.50698	3.19104	3.21414	2.79652	3.126	3.30481	2.47834	3.40806	3.3128	-0.415194	0.211958	0.0443841	0.921099	0.00348087	0.976461	1.16214	0.229936
ENSG00000233695.2_5	GAS6-AS1	antisense	0.340492	0.299829	0.437473	0.335141	0.208617	0.311984	0.056531	0.339587	0.345838	0.499145	0.293016	0.281035	0.204842	0.51657	0.167908	0.338748	1.25166	1.14802	0.301129	0.770191	0.406813	0.309239	0.449667	0.283471	0.412373	0.322256	0.302525	0.604625	0.420085	-0.0911513	0.53162	0.907833	0.336871	0.382474	0.248781	1.64011	0.112849
ENSG00000233818.1_5	AP000695.4	antisense	2.97842	0.439177	2.47732	1.53702	2.0279	0.537458	1.07701	2.31169	0.344676	2.57571	1.9354	1.0785	1.77062	0.981324	3.17616	2.17363	1.3583	1.58467	1.52908	0.818394	2.63896	0.94426	2.38063	1.0864	1.65678	1.66622	1.55383	1.84078	1.56629	-0.100746	0.953152	0.143745	0.497721	-0.0892264	0.86788	1.05808	0.486197
ENSG00000233885.7_4	RP11-449K6.4	antisense	0.589262	0.423869	0.497414	0.319572	0.337641	0.365788	0.771511	0.397394	0.408522	0.34573	0.331026	0.744431	0.419558	0.366514	0.244739	0.472998	0.237913	0.227055	0.359873	0.520887	0.490908	0.237446	0.340717	0.443418	0.412258	0.422258	0.499769	0.32813	0.398875	0.243138	0.495038	-0.363858	0.127903	-0.0821875	0.676407	0.788485	0.0792343
ENSG00000233912.1_5	AC026202.3	antisense	0.182688	0.49583	0.404738	0.125091	0.684016	0.993922	1.48679	0.260937	1.2694	0.974934	1.09566	0.0879812	0.641334	0.558722	0.911521	0.456671	0.486259	0.749152	0.313726	0.565053	0.48257	0.604344	0.419297	0.164975	0.60065	0.481048	0.862617	0.633943	0.424994	0.842541	0.442354	0.398174	0.191245	-0.178736	0.952953	0.788097	0.935777
ENSG00000234028.3_4	AC062029.1	antisense	0.786285	0.490718	0.716812	0.279966	0.41626	0.75051	0.62976	0.416303	0.824364	0.442484	0.902346	0.649997	0.559297	0.640071	0.44918	0.717631	1.12963	0.803309	0.884898	0.693588	0.511678	0.815992	0.723408	0.608537	0.660126	0.573425	0.644209	0.71652	0.70635	0.167924	0.521421	0.321401	0.274672	0.300778	0.197218	1.16855	0.166163
ENSG00000234072.1_4	AC074117.10	antisense	2.05723	1.2807	0.993382	1.05786	0.893033	0.585308	0.883518	1.80052	1.37077	1.3569	2.28861	1.7359	1.02923	1.15336	1.75262	1.24801	1.99645	0.872476	1.39655	1.5856	1.08717	1.6139	1.44059	1.4335	1.37138	1.14459	1.5727	1.34202	1.42622	0.458421	0.13628	0.229586	0.394015	0.31737	0.142012	1.01875	0.643467
ENSG00000234160.1_4	RP11-613M10.6	antisense	1.69051	4.91088	1.13052	0.351933	0.552812	6.53803	5.98503	3.21616	2.49578	2.42528	1.70025	2.39874	1.96029	2.52138	0.977335	2.00727	1.92546	2.57849	1.21532	2.64967	3.43921	2.32653	2.28147	6.10612	2.64102	2.52911	3.03687	1.99504	3.00305	0.263955	0.252496	-0.342216	0.649552	0.247798	0.302771	0.89797	0.752646
ENSG00000234171.2_4	AC108488.3	antisense	2.79028	2.40409	2.37862	3.64601	3.04947	3.60065	2.3261	3.10953	4.21208	3.43303	5.26077	3.68485	3.69015	4.59246	4.78587	5.01135	1.69766	1.96444	3.88219	3.27455	1.53372	3.68939	3.16245	2.92572	3.33773	2.97819	3.67106	3.62365	3.078	0.301763	0.18901	0.283011	0.563527	0.0475606	0.966225	1.00788	0.82619
ENSG00000234281.5_4	AC007970.1	antisense	41.9624	30.4552	38.4976	33.9395	19.4994	31.739	8.0792	7.18435	9.75724	21.6093	19.7676	119.922	12.5026	7.03496	28.367	45.3813	3.79953	0.14636	10.5043	16.636	12.847	0.588596	7.29634	30.5701	23.2536	32.6822	31.0533	16.2053	13.0737	-0.0737586	0.207369	-1.01204	0.0845499	-1.32183	0.0386482	0.459383	0.0361559
ENSG00000234290.2_4	AC116366.6	antisense	0.535368	0.478525	0.416741	0.417008	0.461333	0.617463	1.28778	0.643563	1.02411	0.425137	0.567603	0.303595	0.691318	0.659365	0.243653	0.253441	0.564229	0.234333	0.556735	0.539894	0.533701	1.16271	0.658105	0.403507	0.569967	0.48774	0.708631	0.441057	0.642442	0.538924	0.272608	-0.145148	0.385697	0.397455	0.1815	0.905654	0.512581
ENSG00000234336.6_4	AC005017.1	antisense	0.0228222	0.00986956	0.0345344	0.0153215	0.343675	0.0120039	1.24444	0.525018	0.19715	0.014494	0.130787	0.028443	0.147042	0.241394	0.0102409	0.0242019	0.0710319	0.38786	0.0128876	0.0479358	0.204631	0.0589982	0.0133717	0.00530773	0.158478	0.0730378	0.356722	0.146962	0.0571887	2.28809	0.0980988	1.00873	0.215152	-0.352913	0.987376	0.475034	0.667509
ENSG00000234380.1_4	AP000330.8	antisense	0.56971	0.244765	0.225885	0.662781	0.586932	0.430475	3.5188	0.862828	1.57069	1.20388	1.09519	0.294282	1.44903	0.242294	1.13641	0.506845	0.297219	0.156468	1.22602	0.120671	0.266635	0.49434	1.47125	0.137332	0.782114	0.453425	1.42428	0.631378	0.619375	1.6513	0.0284757	0.47764	0.818107	0.449949	0.920842	0.666108	0.208304
ENSG00000234494.7_5	AC003665.1	antisense	1.04627	1.12824	1.12654	0.601468	0.566538	0.600566	1.8778	0.983125	0.976337	0.790727	1.34265	0.827707	1.18346	1.45219	1.02626	1.12293	0.738786	0.37277	0.668846	0.659467	0.879092	1.26561	0.689577	0.82363	0.947941	0.844937	1.13306	0.982733	0.831037	0.423306	0.161364	0.217955	0.644094	-0.0239311	0.982122	0.916974	0.56542
ENSG00000234614.1_4	AL450992.2	antisense	0.395873	0.388407	0.598191	0.926288	0.955497	1.26945	3.05709	1.92548	1.9537	0.102715	0.719647	0.767785	1.47473	0.517976	1.35751	1.10892	0.846858	1.04962	0.429024	0.907684	0.385415	0.358407	1.42876	0.525431	0.977102	0.755618	1.42107	1.05927	0.672454	0.911249	0.580494	0.487341	0.164115	-0.168222	0.615309	0.795577	0.893537
ENSG00000234636.2_4	MED14OS	antisense	1.11426	0.765225	1.1394	1.31014	1.59411	1.08856	0.382295	1.38688	1.71387	0.853569	0.936799	0.990733	0.373269	0.903309	0.754886	0.943808	1.48495	0.609398	0.611737	0.681907	1.22483	1.55516	1.10508	0.599907	1.00517	1.16862	1.04402	0.844937	0.963104	-0.162645	0.440948	-0.467886	0.100765	-0.279038	0.244578	0.817142	0.203934
ENSG00000234684.6_5	RP11-314N13.4	antisense	2.3639	1.81352	1.78433	1.58617	1.55878	1.8756	2.32435	2.04978	1.66532	1.73404	2.3575	2.34733	1.7229	1.83969	0.97892	1.16029	1.96537	1.25049	1.46929	2.53259	1.35819	2.30698	1.45879	1.31548	1.78415	1.83038	2.07972	1.48628	1.74022	0.184243	0.182823	-0.300443	0.10836	-0.0728761	0.574156	0.825169	0.0307103
ENSG00000234771.3_4	RP11-395P17.3	antisense	0.431989	0.290184	0.373867	0.366729	0.299164	0.33634	0.439051	0.385571	0.275039	0.400352	0.367443	0.28037	0.394282	0.582335	0.329127	0.351677	0.33449	0.462334	0.384138	0.327211	0.44851	0.400925	0.430147	0.366957	0.377426	0.349712	0.357971	0.409041	0.392981	0.0336747	0.864861	0.226077	0.217453	0.168293	0.146353	1.13331	0.0836766
ENSG00000234793.1_4	AC114730.7	antisense	2.76605	1.20443	1.14601	0.820901	1.08502	1.45835	0.672098	1.75513	1.4631	1.29231	1.49567	1.33162	3.58468	3.52351	1.08749	1.38358	2.45673	2.8553	2.26981	1.52066	2.58095	2.13414	4.17851	1.49824	1.89851	1.41346	1.33499	2.48188	2.36372	-0.0824045	0.934147	0.812203	0.0647223	0.741827	0.0431901	1.76303	0.00241231
ENSG00000234869.1_4	RP3-439F8.1	antisense	0.193459	0.113842	0.0110404	0.175467	0.0696028	0.0913545	0.0267695	0.0143882	0.0156143	0.101551	0.0420699	0.0288933	0.0155247	0.0305859	0.104215	0.200379	0.0704952	0.0691521	0.0737792	0.0304537	0.0863698	0.0124826	0.0169885	0.087633	0.0700879	0.109128	0.0382144	0.0817253	0.0512845	-1.51383	0.0870195	-0.417161	0.621725	-1.08942	0.223213	0.902728	0.975221
ENSG00000234961.1_4	RP11-124N14.3	antisense	1.59687	1.20107	0.714574	1.0811	1.38245	2.8104	1.59636	1.12566	3.34679	3.55809	1.19392	0.605989	2.39568	2.28549	0.639732	1.0731	2.53469	3.94134	1.16669	2.81458	1.55889	3.12232	3.07672	1.77694	1.94164	1.46441	1.90447	2.14501	2.25269	0.379068	0.633268	0.550661	0.36398	0.621329	0.100632	1.30539	0.191596
ENSG00000235016.1_4	RP11-493K19.3	antisense	1.23459	0.820237	1.16835	0.799106	0.96879	1.56534	1.72971	0.731425	1.23236	0.939681	0.920361	1.13496	0.705033	1.37051	0.917121	0.949431	0.945663	1.00232	0.742668	0.903349	1.46536	1.07924	1.01837	0.926219	1.05292	1.09274	1.11475	0.98168	1.02253	0.0287753	0.947475	-0.15462	0.492363	-0.0957949	0.679539	0.907917	0.398473
ENSG00000235027.1_4	AC068580.6	antisense	0.983495	0.315335	0.581534	0.587276	0.440824	0.512932	0.328884	0.375548	0.550683	0.753964	0.79163	0.801006	0.74962	0.398951	0.441712	0.807141	0.638642	0.50999	0.581215	1.35645	0.627977	0.574347	0.638553	0.809933	0.631568	0.570233	0.600286	0.591009	0.764746	0.0740989	0.823341	0.0516302	0.755018	0.42343	0.169111	1.15825	0.278297
ENSG00000235033.7_5	RP11-61I13.3	antisense	0.651274	0.166481	0.287602	0.476714	0.325491	0.831439	0.130417	0.587743	0.108373	0.309986	0.496498	0.33613	0.837569	1.13348	0.137838	0.271915	1.40126	2.14053	0.774392	0.922663	0.75263	3.62834	0.206676	0.801728	0.738215	0.4565	0.328191	0.987099	1.18107	-0.476079	0.33862	1.11258	0.292456	1.37141	0.129063	2.76309	0.0201058
ENSG00000235079.1_4	RP11-108P2.1	antisense	7.59769	4.829	6.66446	5.51402	3.52264	7.96616	3.56517	7.52855	11.7408	7.46278	8.92583	6.25876	9.86406	5.00592	5.57527	5.46789	5.48477	8.34943	9.07204	10.3138	4.57579	11.1372	5.28402	6.09043	6.99152	6.01566	7.58031	6.62456	7.74555	0.333534	0.338725	0.1391	0.568688	0.364644	0.266236	1.05694	0.654994
ENSG00000235138.1_4	RP11-374P20.4	antisense	0.266099	0.130349	0.145584	0.169607	0.15678	0.24121	0.038441	0.186845	0.134666	0.295162	0.121519	0.135548	0.268655	0.298011	0.150998	0.268754	0.0881246	0.159546	0.285126	0.242101	0.294917	0.270163	0.196403	0.155751	0.195848	0.184938	0.15203	0.205681	0.240743	-0.282685	0.309376	0.153369	0.804565	0.380454	0.106834	1.32483	0.0934667
ENSG00000235298.1_4	RP11-575L7.8	antisense	5.23711	4.55673	4.91361	5.1309	4.77891	6.39716	6.70185	2.05604	4.43778	5.96332	4.29663	4.46517	7.32843	6.68911	2.82622	6.4578	2.9265	7.79054	2.52595	3.85098	4.34638	3.35375	5.2451	6.30648	4.94094	5.16907	4.65346	5.66977	4.27144	-0.151599	0.378996	0.133385	0.931961	-0.275182	0.13792	1.01208	0.866859
ENSG00000235381.1_4	RP11-477D19.2	antisense	0.836441	0.649662	0.75511	0.446197	0.493065	0.997633	0.0594639	0.82928	0.492154	0.53395	0.578383	0.637375	0.513725	0.658259	0.545732	0.784687	0.696197	0.60914	0.706777	0.615836	0.639971	0.62615	0.532329	0.735155	0.623861	0.696351	0.521768	0.634623	0.642703	-0.416408	0.263621	-0.133915	0.662935	-0.115663	0.739363	1.04861	0.384368
ENSG00000235423.8_5	RP11-282O18.3	antisense	8.48068	7.22877	9.67711	9.52871	5.74319	8.0129	3.26019	5.0329	3.92039	7.3005	9.19264	8.69388	3.94224	6.53413	5.23288	9.74771	6.72516	4.93285	8.34938	5.62089	6.23639	5.39409	3.80555	7.28486	6.66158	8.11189	6.23342	6.18583	6.11519	-0.380016	0.126554	-0.391072	0.0759525	-0.407641	0.0549284	0.857494	0.313432
ENSG00000235501.5_4	RP4-639F20.1	antisense	12.5025	10.1273	12.3336	14.3788	16.1886	19.2322	3.82032	9.66197	5.81263	11.0417	14.3076	24.3233	5.69333	6.98775	11.6864	15.1024	12.5225	11.7874	7.99409	9.02894	8.63003	11.4161	6.05574	12.3524	11.3745	14.1272	11.4946	10.63	9.24622	-0.297518	0.236305	-0.410336	0.107736	-0.611537	0.0117554	0.775754	0.265246
ENSG00000235513.1_4	RP4-756G23.5	antisense	1.1434	0.69466	1.1521	1.93839	2.06545	0.893967	2.72879	2.80149	6.75688	2.8398	2.95804	1.11697	5.41558	1.93171	2.00683	1.16966	0.426938	1.69707	4.2942	1.52986	1.67112	2.6223	4.84065	1.09816	2.32475	1.31466	3.20033	2.10796	2.67605	1.28353	0.0168491	0.68116	0.475039	1.02541	0.0579991	1.05958	0.87297
ENSG00000235530.6_4	AC087294.2	antisense	0.345297	0.365526	0.242692	0.321239	0.246964	0.22144	0.486958	0.252903	0.495394	0.363271	0.123879	0.27587	0.182021	0.134775	0.116704	0.209763	0.309667	0.485376	0.294058	0.53995	0.138883	0.182917	0.150471	0.178548	0.27769	0.290526	0.333046	0.239718	0.247471	0.197052	0.808035	-0.277333	0.23163	-0.231408	0.266701	0.781287	0.0996382
ENSG00000235531.9_5	RP11-383H13.1	antisense	27.2185	36.8312	23.7188	33.9648	26.5444	17.2894	37.4469	30.383	41.7033	37.8676	39.8281	18.5707	51.85	31.7246	40.2024	34.4534	33.2627	28.6201	40.6955	23.6095	32.524	31.5789	37.1412	19.0065	32.3348	27.5945	34.2999	36.6855	30.7593	0.313824	0.228811	0.41083	0.0614861	0.156639	0.528366	1.08967	0.420026
ENSG00000235560.3_4	AC002310.12	antisense	0.7309	0.328409	0.257013	0.296554	0.233241	0.372228	1.22148	0.275288	0.404306	0.469329	0.26388	1.03492	0.287676	0.32969	0.432298	0.766777	0.32395	0.176958	0.455425	0.280183	0.401891	0.0278241	0.334143	0.582004	0.428599	0.369724	0.611534	0.386225	0.346912	0.725983	0.233476	0.0629916	0.936725	-0.0918809	0.561912	0.747139	0.261745
ENSG00000235590.7_5	GNAS-AS1	antisense	0.0289874	0.161971	0.16153	0.20352	0.144599	0.0882013	1.34776	0.167881	0.199436	0.41333	0.329513	0.7293	0.382618	0.747975	0.271522	0.271878	0.400718	0.22239	0.248074	0.268805	0.2998	0.425343	0.116549	0.362317	0.333084	0.131468	0.531203	0.38285	0.286815	2.01455	0.0143129	1.54207	0.00745665	1.12541	0.0310414	1.01055	0.258937
ENSG00000235652.7_4	RP11-545I5.3	antisense	1.80775	2.13909	1.11565	2.53098	0.907849	2.2072	3.18816	2.13027	2.99872	1.20028	0.933928	2.62242	1.71209	0.886059	1.53534	3.17936	4.01805	1.907	1.06778	1.99541	1.40986	9.57054	2.84077	1.66153	2.31525	1.78475	2.17896	2.20632	3.09098	0.287917	0.545007	0.305915	0.579772	0.792341	0.417652	1.33645	0.521853
ENSG00000235706.7_4	AL356017.3	antisense	3.77705	1.33689	1.54713	1.81133	1.45802	3.2931	2.34424	1.79159	0.941288	1.15064	1.87731	2.82013	1.31717	1.80063	1.23862	2.17062	0.775256	1.52989	1.50909	1.11661	1.52803	1.69458	1.69297	2.25437	1.78236	2.20392	1.82087	1.47203	1.63261	-0.275447	0.503802	-0.582264	0.146629	-0.432893	0.277515	0.77138	0.163198
ENSG00000235865.2_5	RP11-477J21.7	antisense	1.05993	1.02417	1.03339	0.652813	0.860425	1.30743	0.322912	1.08898	1.08082	0.814781	0.782541	1.0931	1.05869	1.61135	0.911921	1.17751	0.748812	0.806633	0.823809	1.41532	1.04489	0.860774	0.881238	1.31099	0.990551	0.989693	0.863856	1.05249	1.05617	-0.196191	0.398965	0.0887481	0.748858	0.0937893	0.642434	1.13763	0.248545
ENSG00000235902.1_4	RP11-626E13.1	antisense	1.94985	2.60193	1.61901	3.15713	1.789	3.99091	0.808784	0.8892	1.22805	2.66992	3.81485	3.90208	2.12283	2.38278	3.1327	2.45617	0.968918	0.47242	3.4159	2.25493	2.69315	1.20153	1.79208	3.14493	2.26913	2.51797	2.21881	1.92264	2.41709	-0.182473	0.417789	-0.389176	0.262371	-0.0589928	0.834862	0.916175	0.736493
ENSG00000235904.2_5	AC012262.1	antisense	4.11789	2.64872	1.29953	3.8924	2.07434	3.71536	1.26196	2.12484	2.70583	1.25817	2.35642	6.9387	1.10183	1.90707	2.22338	1.87801	1.60193	1.52605	0.723803	1.63753	1.38586	1.84504	1.36744	2.19087	2.24096	2.95804	2.77432	1.70638	1.52509	-0.0925074	0.592851	-0.793704	0.0386461	-0.955747	0.0240787	0.563724	0.0127384
ENSG00000235919.4_4	RP11-29H23.1	antisense	0.392758	0.230925	0.438626	0.79754	0.663117	0.77735	0.308	0.454925	0.783444	0.423643	0.930007	0.688133	0.397951	0.581982	0.853134	0.643547	0.343251	0.599721	0.402351	0.792818	0.62666	0.59964	0.815389	0.430245	0.582298	0.550053	0.598025	0.569931	0.611184	0.120637	0.711001	0.0512175	0.75007	0.152037	0.511838	1.02878	0.661601
ENSG00000235927.4_4	NEXN-AS1	antisense	0.54027	0.338351	0.205976	0.325499	0.30804	0.402981	0.693543	0.342765	0.49612	0.493531	0.363986	0.575149	0.401089	0.716025	0.29451	0.422232	0.891119	0.9701	0.403495	0.584823	0.552367	0.529134	0.375088	0.438078	0.486011	0.353519	0.494182	0.615846	0.480497	0.483254	0.0685509	0.800779	0.060548	0.442739	0.0494285	1.29331	0.0985942
ENSG00000236144.6_4	AD000090.2	antisense	4.43037	2.58705	2.74149	3.06974	3.38782	3.49776	2.27734	2.06389	1.92299	2.84781	2.93809	3.30091	2.54011	2.79294	3.23626	4.28157	1.96033	1.0662	3.38712	3.18	3.32609	2.712	3.43162	3.09475	2.91976	3.28571	2.5585	2.64623	3.1886	-0.360902	0.0581631	-0.312262	0.205157	-0.0432813	0.847869	0.998395	0.843178
ENSG00000236200.5_4	RP11-184I16.2	antisense	2.51348	0.429595	1.18431	0.199839	0.492843	0.856829	0.34872	0.997112	0.721082	0.235621	1.22206	0.807403	0.776799	0.781426	0.795943	1.3906	0.368005	0.579704	0.535925	0.298007	1.1113	0.29593	0.689726	0.843681	0.769831	0.946149	0.722	0.78208	0.629095	-0.39007	0.822048	-0.274753	0.908551	-0.58879	0.629991	0.845952	0.90704
ENSG00000236308.1_4	RP11-316M21.7	antisense	0.934961	1.51579	1.09527	0.402568	0.375524	1.24813	0.956395	0.43943	1.3574	1.26778	0.735644	0.334076	0.294888	0.176828	0.531964	1.31833	0.18348	1.57481	0.873504	1.19814	0.612612	0.66808	0.533039	0.993368	0.817584	0.928707	0.848454	0.68005	0.813124	-0.130387	0.809648	-0.449583	0.257199	-0.191749	0.879544	0.840202	0.343907
ENSG00000236364.3_4	RP11-525G13.2	antisense	1.33043	0.786261	0.80278	1.61467	0.417047	0.807956	0.3057	0.777643	0.180202	1.57267	0.576099	0.262186	0.603786	0.878752	0.661923	1.00742	0.356349	0.744232	0.259599	0.467684	1.24623	1.76421	1.40555	0.450641	0.803334	0.959857	0.612417	0.708744	0.932319	-0.648306	0.125813	-0.437556	0.304908	-0.0419963	0.664227	1.04375	0.702321
ENSG00000236404.8_4	RP11-125B21.2	antisense	0.547484	0.215175	0.476945	1.28196	1.62129	0.499384	0.930309	0.513407	2.44129	1.22051	0.899566	0.639076	2.47773	0.626705	1.73401	1.00161	0.303645	0.483998	1.23488	0.417564	1.73653	0.609653	0.642951	0.644155	0.966659	0.773706	1.10736	1.10462	0.880956	0.517266	0.266313	0.513687	0.486135	0.187283	0.55392	1.05556	0.845182
ENSG00000236432.7_4	AC097662.2	antisense	0.446834	0.548582	0.560407	0.506475	0.350085	1.89182	0.984665	0.341649	0.296433	0.259732	0.465202	0.371524	0.69891	0.347999	0.413541	0.602304	0.306018	2.30059	0.351323	0.321416	1.02505	0.762995	0.6213	0.369564	0.631017	0.717367	0.453201	0.778227	0.575275	-0.662561	0.238071	0.117479	0.973976	-0.318461	0.668135	1.15628	0.61496
ENSG00000236526.1_4	RP4-742J24.2	antisense	0.184029	0.112229	0.213482	0.0169502	0.082741	0.214761	0.0318235	0.100456	0.163945	0.145445	0.093226	0.246563	0.110618	0.0414351	0.0734698	0.0957653	0.0875165	0.0524563	0.215124	0.15993	0.0982193	0.133752	0.238391	0.233477	0.131075	0.137365	0.130243	0.0768768	0.179816	-0.0768116	0.926631	-0.837397	0.410073	0.388499	0.272638	0.959209	0.891889
ENSG00000236540.7_5	AC006547.13	antisense	0.935446	0.987873	1.03818	0.863532	0.643921	1.19644	0.807354	0.899017	0.624887	0.689276	0.875765	1.73786	1.8655	1.14601	1.01257	1.92682	1.57425	1.61445	2.07853	1.92574	1.06486	0.921017	1.20659	1.46927	1.21271	0.944232	0.939027	1.52327	1.44433	-0.0079755	0.779323	0.689955	0.00659146	0.613192	0.0305886	1.57578	0.000667411
ENSG00000236548.1_4	RP11-510H23.1	antisense	0.180243	0.325848	0.187766	0.228245	0.187873	0.341643	0.00570127	0.202884	0.362271	0.155132	0.254381	0.213065	0.32759	0.159082	0.226924	0.321285	0.192844	0.320202	0.193805	0.537803	0.209196	0.564979	0.110065	0.272042	0.25337	0.241936	0.198906	0.257988	0.314648	-0.282543	0.340101	0.0926756	0.72653	0.379113	0.63838	1.29896	0.240045
ENSG00000236618.2_4	AC100748.2	antisense	16.329	12.4845	8.88064	15.9115	10.0289	6.60981	7.17562	9.19034	6.03333	10.5656	14.2335	11.3428	6.72514	9.09685	15.7505	13.572	13.8483	5.62277	7.13264	10.5213	9.13911	6.64999	8.91308	6.7473	10.1044	11.7074	9.75686	10.7693	8.1839	-0.26293	0.391623	-0.120501	0.652018	-0.516559	0.0760708	0.88301	0.355994
ENSG00000236778.7_5	RP11-550E22.3	antisense	1.77672	1.33958	1.07885	1.04473	1.48883	1.49885	0.723701	1.14561	1.32825	1.31033	0.886306	3.40816	1.07647	1.2072	1.05022	1.88715	1.12456	2.01842	1.82096	1.47454	0.883809	1.19347	1.95544	1.47214	1.42476	1.37126	1.46706	1.394	1.46673	0.0974252	0.82591	0.0237319	0.979052	0.0970977	0.730556	1.0079	0.719736
ENSG00000236810.5_4	RP5-886K2.3	antisense	1.79376	1.28335	1.15721	1.61898	1.75516	1.4209	1.79931	1.66558	1.96776	1.56071	2.03256	0.904441	2.00455	2.05493	2.03177	1.70559	0.693854	0.701572	1.75873	1.69158	1.77015	0.840291	2.47315	1.01241	1.57076	1.50489	1.65506	1.53204	1.59105	0.137222	0.604484	0.0257968	0.757503	0.0803196	0.978519	0.988336	0.63128
ENSG00000236841.7_4	AC007750.5	antisense	0.406435	0.215919	0.411013	0.389277	0.294066	0.448154	0.937353	0.627008	0.525285	0.657619	0.679757	0.233445	0.383234	0.310136	0.514651	0.54548	0.407196	1.25477	0.477294	0.324415	0.711509	0.528018	0.643604	0.293152	0.509116	0.360811	0.610078	0.569244	0.496332	0.757751	0.0587216	0.657806	0.137765	0.460063	0.140211	1.09753	0.590932
ENSG00000236859.6_5	NIFK-AS1	antisense	5.47362	3.44212	4.80413	3.93551	3.10521	4.37687	3.36662	4.05479	2.92142	2.9223	2.96926	5.24257	2.75704	2.1889	4.02841	4.22542	3.2574	3.86491	3.78273	5.48592	3.13858	3.1887	3.39428	3.22025	3.71446	4.18958	3.57949	3.38701	3.70174	-0.227049	0.2342	-0.306791	0.134997	-0.1786	0.327664	0.912433	0.341284
ENSG00000236943.2	RP11-640M9.1	antisense	1.71105	1.75158	0.977209	3.95387	2.6425	2.58491	4.94121	1.23798	1.8998	3.69698	2.3404	2.08578	2.85012	2.03244	2.94695	1.7902	4.07666	2.23395	2.7866	1.84511	1.62355	1.68571	1.78925	2.64793	2.42216	2.27019	2.70036	2.65505	2.06303	0.25034	0.57631	0.22593	0.385684	-0.13805	0.898953	0.949207	0.953834
ENSG00000237017.1_4	AC012314.8	antisense	0.0953497	0.0867142	0.0454866	0.123871	0.11969	0.0860755	0.100512	0.0404593	0.0662631	0.16096	0.103608	0.102039	0.14143	0.107403	0.0454838	0.13987	0.103526	0.0584391	0.0923048	0.0319086	0.159878	0.0613836	0.101339	0.0906017	0.0943582	0.0928645	0.0956402	0.0993586	0.0895693	0.0424905	0.975635	0.0975184	0.894523	-0.0521231	0.719307	1.00225	0.874802
ENSG00000237036.4_4	ZEB1-AS1	antisense	8.5914	5.31766	4.67159	8.42669	8.21711	7.408	2.15894	4.74943	8.70564	6.29363	8.2522	10.7433	6.01576	8.13579	7.74846	12.1495	8.95689	6.36758	7.35184	6.86788	6.97969	4.99149	6.62721	6.67759	7.18355	7.10541	6.81719	8.229	6.58262	-0.0597404	0.624262	0.211799	0.350299	-0.110256	0.647997	1.06385	0.442075
ENSG00000237149.5_4	ZNF503-AS2	antisense	1.19091	0.332897	0.604857	1.39904	0.887394	0.376367	1.20108	0.508188	1.07612	0.793178	1.35508	0.806506	1.62531	1.26496	0.969848	1.01684	1.34382	0.900283	0.814195	0.808115	0.884935	0.856445	0.988992	0.973329	0.957445	0.798578	0.956692	1.18684	0.887668	0.260622	0.361946	0.571625	0.0764029	0.152589	0.347361	1.18188	0.130013
ENSG00000237187.8_4	RP11-65F13.2	antisense	2.45471	2.23719	4.04557	3.71056	3.39222	3.51385	3.15788	6.61058	3.74088	3.29669	4.58344	1.31304	4.39194	3.90864	4.24756	2.81069	8.5665	6.64719	3.70309	3.31777	4.40429	6.59649	2.84068	2.3678	3.99414	3.22568	3.78375	5.09542	3.87169	0.230213	0.759012	0.659596	0.0547142	0.263357	0.417786	1.27929	0.14477
ENSG00000237188.3_5	RP11-337C18.8	antisense	2.08549	1.36218	2.21721	1.62083	1.60365	2.02162	1.03716	2.39376	2.44217	1.76993	2.00665	2.05379	1.79298	2.18075	1.69874	1.83431	1.66901	1.3466	1.56895	1.7739	1.22518	1.95393	2.0097	1.7804	1.81037	1.8185	1.95058	1.75373	1.71868	0.101154	0.754336	-0.0523183	0.759775	-0.0814481	0.621411	0.92129	0.441521
ENSG00000237298.9_5	AC009948.3	antisense	6.51096	2.40621	5.07127	4.47788	3.83316	7.81542	5.92704	4.03638	6.47167	4.66871	7.18024	6.26372	6.79611	4.12462	5.45013	5.45315	6.03181	10.4178	4.11077	4.71193	6.15845	4.47446	4.93853	5.39272	5.53013	5.01915	5.75796	6.37894	4.96448	0.198115	0.354819	0.345873	0.237849	-0.0158014	0.794419	1.05255	0.603135
ENSG00000237399.7_5	RP11-298E9.3	antisense	1.3318	0.640838	1.06714	0.731676	0.691662	1.09362	1.19627	0.800808	0.660313	0.701452	0.481045	0.518639	0.400852	0.471379	0.858358	0.746088	0.775454	1.24766	0.693985	0.617528	0.877075	0.896758	0.902842	0.870289	0.803064	0.926123	0.726421	0.749965	0.809746	-0.350397	0.193711	-0.30438	0.270425	-0.193734	0.457576	0.943824	0.709434
ENSG00000237718.2_5	AC009095.4	antisense	0.241558	0.100359	0.287228	0.12237	0.251316	0.261658	0.390532	0.177576	0.0380877	0.210235	0.208566	0.268021	0.153115	0.283712	0.0978798	0.155901	0.103144	0.0681946	0.267114	0.11357	0.019474	0.246571	0.0843652	0.333946	0.186854	0.210748	0.215503	0.143658	0.177507	0.0321875	0.798304	-0.552884	0.158986	-0.247647	0.375832	0.753463	0.208275
ENSG00000237773.6_4	AC003075.4	antisense	0.574894	1.38875	0.143039	0.212053	1.68533	0.317278	0.0455089	0.564798	0.315816	0.224801	1.94363	0.289692	0.329568	0.104107	0.494981	0.124714	0.0725798	0.121623	0.359642	0.387328	0.28673	0.211827	0.720694	1.04071	0.498337	0.720224	0.564041	0.207929	0.501155	-0.352646	0.528647	-1.79236	0.058048	-0.523188	0.807872	0.552132	0.328207
ENSG00000237813.3_5	AC002066.1	antisense	0.930426	1.28346	1.95641	1.23495	1.81196	2.1007	0.533927	1.77543	1.0441	1.7929	1.37573	0.7053	0.46884	0.874541	0.89015	0.987665	1.75942	0.942775	0.968045	2.85028	0.741175	3.59096	1.00104	0.705636	1.34691	1.55298	1.20456	0.987232	1.64286	-0.366532	0.229925	-0.653582	0.0481333	0.0811628	0.701001	0.953777	0.479969
ENSG00000237819.5_4	AC002454.1	antisense	3.4872	5.90937	9.73747	4.57189	5.68203	4.47863	1.39596	2.81885	0.653263	5.29664	3.15594	4.09576	1.3745	4.06346	4.02172	4.24435	2.99152	0.489231	3.73276	5.19992	4.73252	1.00183	1.6402	4.95138	3.7386	5.64443	2.90274	2.86413	3.5431	-0.959415	0.0407682	-0.978731	0.0489825	-0.671815	0.0991868	0.749632	0.320046
ENSG00000237945.7_4	LINC00649	antisense	0.727355	0.653864	0.0627668	0.128541	0.12722	0.134154	0.203808	0.743384	0.632609	0.145436	0.132261	0.653589	0.311088	0.268217	0.245823	0.318124	0.072829	1.15199	0.206051	0.576806	0.355993	0.088125	0.0892635	0.286794	0.346504	0.30565	0.418514	0.394678	0.267172	0.453396	0.376768	0.368797	0.528913	-0.194112	0.904755	0.91395	0.922207
ENSG00000237975.6_5	RP1-14N1.2	antisense	1.54406	1.7128	2.34728	1.18331	1.87953	0.448824	1.35748	1.55171	0.684536	0.46659	1.09945	1.43423	1.73654	0.92509	1.34187	1.47418	0.124952	0.191157	3.3602	3.14688	0.747984	0.658084	0.783188	0.619831	1.28416	1.5193	1.099	0.965631	1.55269	-0.467217	0.363999	-0.653863	0.191361	0.0313666	0.719351	0.961817	0.372954
ENSG00000238018.2_4	AC093110.3	antisense	2.4437	1.65326	1.33977	5.79684	3.35114	6.89615	6.766	4.42447	6.12958	5.17363	3.30794	8.31882	6.90297	3.65172	3.41943	3.47966	0.217606	2.58706	3.50015	9.25854	4.21593	2.59467	5.96915	5.29608	4.44559	3.58014	5.68674	3.37641	5.13909	0.667584	0.0754141	-0.0845282	0.675288	0.521495	0.190562	0.918917	0.555343
ENSG00000238045.9_5	AC009133.12	antisense	4.30864	1.71317	1.39391	1.94457	2.02119	2.75089	2.01151	2.31772	2.41722	1.55611	2.43352	2.86438	2.12241	1.84363	1.03662	2.22934	1.28609	0.556596	1.82284	2.64467	2.25796	1.14668	2.24394	2.25906	2.04928	2.3554	2.26674	1.51245	2.06252	-0.055348	0.933584	-0.639084	0.110945	-0.191557	0.65276	0.773446	0.0782142
ENSG00000238057.8_4	ZEB2-AS1	antisense	0.574958	1.32766	0.903869	1.67533	0.67613	0.414133	0.335832	1.04474	0.913107	0.574469	1.64324	0.603545	0.1216	1.00049	0.50822	0.709504	0.70877	0.0935347	0.726819	0.235752	0.550076	1.11825	0.175078	0.971623	0.733614	0.92868	0.852489	0.523686	0.6296	-0.123501	0.765444	-0.826478	0.121045	-0.560747	0.230721	0.647488	0.0563974
ENSG00000238164.6_5	RP3-395M20.8	antisense	0.394009	0.0723412	0.385466	0.0501069	0.0202894	0.0264592	0.0616499	0.144473	0.0399039	0.016016	0.0836937	0.0652833	0.153989	0.102127	0.0768364	0.0367456	0.155262	0.0486526	0.0887946	0.0693364	0.027716	0.0671516	0.0592263	0.0273793	0.0947045	0.158112	0.0685033	0.0956021	0.0566007	-1.2067	0.551453	-0.725832	0.97175	-1.48205	0.434108	0.671635	0.925017
ENSG00000238197.5_5	AP000279.69	antisense	0.470862	0.53917	0.607458	0.426001	0.312616	0.453144	0.251104	0.511155	0.426313	0.334628	0.469009	0.298313	0.448983	0.410529	0.429768	0.43176	0.513669	0.514269	0.608456	0.6788	0.389002	0.402188	0.378698	0.501031	0.450289	0.468208	0.381754	0.458163	0.493029	-0.294509	0.17354	-0.0312902	0.961881	0.0745219	0.745393	1.1191	0.183806
ENSG00000238273.3_4	AC012360.6	antisense	0.503492	0.727622	0.769605	1.01947	0.516046	0.72772	0.464943	0.783005	0.776701	0.884469	0.520343	0.335318	0.896706	0.286249	0.591541	1.02602	0.852531	1.20993	0.593285	0.662225	1.17197	1.78276	1.4497	0.656015	0.800319	0.710659	0.627463	0.810496	1.05266	-0.179627	0.441621	0.189648	0.786916	0.566809	0.165961	1.39237	0.1215
ENSG00000238287.1_4	RP11-656D10.3	antisense	0.937675	0.371991	0.696201	0.892632	1.21625	1.47984	0.357537	0.714991	0.73926	0.65653	0.379453	1.60377	0.383995	0.05476	0.787011	0.303538	1.26032	1.07426	0.993787	0.555636	0.227453	1.86333	0.49452	0.339868	0.766025	0.932431	0.741923	0.643981	0.745766	-0.329727	0.3795	-0.53398	0.218086	-0.322275	0.320283	0.830019	0.220143
ENSG00000239213.5_4	RP11-85F14.5	antisense	2.96235	1.93656	2.44517	2.93921	1.85022	1.73826	1.27609	1.59159	1.94112	2.05436	2.10649	5.68208	1.60183	0.981109	2.41642	3.55082	0.81466	0.966611	1.85557	1.80724	1.08482	0.525042	1.83365	2.87883	2.035	2.31196	2.44196	1.72191	1.66419	0.0789191	0.825773	-0.425109	0.134271	-0.474296	0.12988	0.712276	0.054168
ENSG00000239415.1_5	AP001469.9	antisense	0.325093	0.216818	0.615848	0.149199	0.260006	0.277435	0.418585	0.372129	0.283898	0.467556	0.352511	0.329934	0.306928	0.221196	0.278895	0.130076	0.248315	0.273415	0.163013	0.2322	0.311112	0.151943	0.388504	0.174561	0.289549	0.3074	0.370769	0.243138	0.236889	0.270404	0.213204	-0.338344	0.474203	-0.375906	0.385215	0.707827	0.0289387
ENSG00000239523.5_4	RP11-202D20.1	antisense	0.868622	1.96124	1.41266	2.86339	1.8035	2.21897	2.24328	0.51173	0.769037	0.755503	1.10292	2.81194	0.978769	1.34077	1.30968	1.89344	1.06921	0.515051	0.722965	1.06099	0.73183	0.187808	0.708396	1.83552	1.31988	1.85473	1.36574	1.18449	0.874585	-0.441532	0.208204	-0.646947	0.0928094	-1.08454	0.0302016	0.639371	0.0784399
ENSG00000239653.1_5	RP11-245J9.2	antisense	0.80423	0.639398	0.393807	0.500989	0.643086	0.779884	0.478122	0.895641	0.722911	1.07441	0.642232	0.926024	0.824134	0.961618	0.398364	0.4437	0.469632	1.24893	0.822346	0.595313	0.882316	1.41698	0.466989	0.757348	0.741184	0.626899	0.78989	0.724396	0.823549	0.333419	0.196807	0.208546	0.728237	0.393621	0.232834	1.09257	0.750785
ENSG00000240057.5_4	RP11-572M11.4	antisense	0.894599	0.466695	0.818943	1.27749	0.575889	0.71276	0.283191	0.753634	0.664003	0.422803	0.117754	0.582682	1.04569	0.657364	0.660769	1.03482	0.658929	0.465853	0.683553	0.393551	1.13468	0.242125	0.968414	0.225842	0.655918	0.791063	0.470678	0.753904	0.608028	-0.749052	0.0761847	-0.0694108	0.854047	-0.379655	0.236405	1.07941	0.691618
ENSG00000240207.6_5	RP11-379F4.4	antisense	1.10563	0.436206	0.566451	0.672987	0.181202	0.507287	3.12103	1.69743	1.2998	1.0157	1.15142	0.513439	1.53791	0.489243	0.808153	0.415687	0.448288	1.12701	0.756798	0.622734	0.919048	1.1049	1.44523	0.157689	0.920886	0.578294	1.46647	0.804382	0.8344	1.34247	0.0237754	0.476078	0.329649	0.528936	0.456546	0.801453	0.639802
ENSG00000240288.7_5	GHRLOS	antisense	0.303646	0.699396	0.229435	0.27082	0.285771	0.250596	0.519314	0.36951	0.2276	0.223262	0.328711	0.265333	0.327301	0.266826	0.0963771	0.386948	0.207456	0.228166	0.288207	0.196259	0.288848	0.526751	0.203247	0.223022	0.300533	0.339944	0.322288	0.252179	0.287722	-0.0769451	0.935638	-0.430849	0.269726	-0.24062	0.524076	0.815275	0.184431
ENSG00000240291.1_5	RP11-499P20.2	antisense	0.932811	0.345553	0.659746	0.677355	0.453537	1.32616	0.382625	0.583496	0.310599	0.844682	0.960172	0.612407	0.743181	0.953172	0.388809	0.62309	0.505978	1.07278	0.26741	0.312076	0.374386	0.717512	0.658886	0.479645	0.632753	0.732527	0.615664	0.714502	0.468319	-0.25074	0.576374	-0.0359446	0.962682	-0.64539	0.134307	0.87734	0.492741
ENSG00000240498.7_5	CDKN2B-AS1	antisense	0.555071	0.520305	0.40146	0.321347	0.257762	0.915593	0.672429	0.775032	1.0672	0.460684	0.689921	0.388252	0.795757	0.614857	0.450474	0.579521	0.748695	0.496861	0.597954	0.825449	0.933726	0.314481	0.617221	0.459611	0.602486	0.495256	0.675586	0.614361	0.62474	0.447965	0.17729	0.310911	0.199106	0.335081	0.317366	1.0583	0.526626
ENSG00000240889.1_4	RP4-726N20.2	antisense	0.598768	0.504526	0.435993	0.605103	0.53849	0.465946	0.460512	0.46917	0.447119	0.575612	0.534481	0.611622	0.620141	0.601714	0.389572	0.660936	0.315898	0.238897	0.494285	0.674434	0.848566	0.312543	0.29487	0.363386	0.502608	0.524804	0.516419	0.471193	0.498014	-0.0232366	0.838132	-0.155462	0.368511	-0.0755933	0.51427	0.930835	0.269989
ENSG00000240990.9_4	HOXA11-AS1	antisense	2.60014	1.73435	4.04775	1.45924	1.9308	2.85465	0.935134	1.33867	1.4306	2.34298	1.85999	1.89237	1.34063	2.47952	2.32376	2.4971	1.03844	0.395111	1.20539	4.04707	2.15173	0.638203	1.15639	2.58221	1.92843	2.43782	1.63329	1.67909	1.9635	-0.577811	0.0874404	-0.53791	0.173415	-0.312166	0.310556	0.894741	0.338152
ENSG00000241111.1_5	RP11-129B22.1	antisense	0.104895	0.155445	0.0729899	0.144886	0.049557	0.28514	0.0266218	0.0349651	0.0790758	0.120913	0.11632	0.0550501	0.0352741	0.0414727	0.0685408	0.0869579	0.129527	0.272474	0.126896	0.0439933	0.130865	0.148162	0.138004	0.0206038	0.103693	0.135485	0.0721576	0.105708	0.101421	-0.908914	0.111191	-0.358057	0.40667	-0.417786	0.427611	0.997521	0.913872
ENSG00000241313.2_4	RP11-255N4.2	antisense	0.686968	1.15349	0.329635	1.16179	1.57638	2.47124	1.49118	1.30211	1.25237	0.86635	0.492295	1.57236	0.724769	0.307472	0.0484581	0.496223	0.622424	3.27463	0.137638	1.34179	0.781795	0.0231483	0.50599	0.230476	0.952124	1.22992	1.16278	0.912329	0.503473	-0.0809861	0.876722	-0.430935	0.241873	-1.28858	0.0702336	0.591719	0.019156
ENSG00000241764.3_4	AC002467.7	antisense	1.956	1.86899	2.11173	2.78893	3.34176	1.40089	2.32862	2.96898	2.71546	2.34088	2.93464	4.09648	2.46581	3.56497	1.97567	2.89731	2.31268	1.54953	2.27677	2.14517	1.34866	1.79732	1.24798	2.56095	2.37484	2.24472	2.89751	2.461	1.89614	0.36828	0.0987962	0.132708	0.587463	-0.243467	0.36811	0.847325	0.175099
ENSG00000241769.7_5	AF011889.4	antisense	1.27659	0.281026	0.371863	0.50003	0.546106	1.26154	0.110947	0.781508	0.82511	1.42276	0.464867	0.787744	0.667167	0.148993	0.666188	0.765166	0.239329	2.05039	0.674715	1.15816	0.695469	0.584469	0.666626	0.598559	0.731055	0.706192	0.732156	0.756206	0.729666	0.0520896	0.93864	0.0987168	0.827438	0.0471754	0.553546	1.03304	0.860114
ENSG00000241990.5_5	RP6-109B7.3	antisense	1.89688	0.245523	0.464016	2.9011	2.67627	0.750754	1.22133	1.13642	1.2024	2.51156	0.881813	4.76632	0.869197	1.56459	1.62081	2.39743	2.1326	3.03871	0.986421	1.41251	1.48403	1.29815	0.858344	1.77872	1.67066	1.48909	1.95331	1.93722	1.30303	0.391487	0.389597	0.379558	0.249986	-0.192562	0.656355	0.941278	0.571247
ENSG00000242349.5_5	NPPA-AS1	antisense	0.302066	1.14491	1.49359	1.45419	1.97023	0.996784	1.30427	0.833609	0.601669	1.50481	1.23654	1.18106	0.954341	1.61045	0.320588	1.38785	1.65971	0.297338	1.44438	1.15983	1.16409	1.56785	1.94134	0.931996	1.18598	1.22696	1.11033	1.03838	1.36825	-0.144106	0.988992	-0.240756	0.573314	0.157239	0.465354	1.02967	0.963398
ENSG00000243155.1_5	RP11-46A10.5	antisense	0.195005	0.27536	0.339409	0.235523	0.178474	0.224409	0.491533	0.269389	0.0265116	0.124458	0.267833	0.191345	0.182205	0.253394	0.256931	0.290583	0.176715	0.20247	0.178078	0.233124	0.208273	0.255483	0.318987	0.274153	0.235402	0.241363	0.228512	0.22705	0.244683	-0.0789391	0.441148	-0.0881986	0.672097	0.0197073	0.881607	1.00395	0.48961
ENSG00000243243.5_5	AC073130.3	antisense	0.100363	0.299707	0.374847	0.583784	0.546071	1.25459	0.492142	0.788357	0.133455	1.13711	0.55925	0.510048	0.17	1.04596	0.566111	0.797269	3.33069	1.02938	0.298466	0.985136	0.244046	1.21315	0.378156	0.0440951	0.703424	0.52656	0.603394	1.15657	0.527175	0.196501	0.639708	1.13518	0.220132	0.0016827	0.757196	1.4901	0.727634
ENSG00000244055.1_5	AC007566.10	antisense	1.35214	0.760182	1.05654	0.712665	0.683005	2.13676	0.604989	2.23053	3.01819	2.19847	2.28743	1.51797	1.83279	1.28959	0.889365	1.86772	1.46869	1.37601	1.39233	2.8346	0.93006	1.62888	1.20834	1.5862	1.53598	1.11688	1.97626	1.45403	1.59674	0.823298	0.0916192	0.380578	0.159902	0.515648	0.135717	0.986298	0.675973
ENSG00000244151.1_4	RP11-148K1.12	antisense	1.38058	0.824096	0.830148	0.56865	0.852224	0.808262	0.872983	1.16475	1.68254	1.98713	0.904443	0.562918	1.41213	1.62001	0.957557	0.878633	0.405416	0.999925	1.02065	1.34075	1.37948	0.753974	1.29941	0.597923	1.04602	0.877327	1.19579	1.04561	1.06536	0.446783	0.273067	0.253161	0.599281	0.280161	0.341522	1.01826	0.879398
ENSG00000244161.1_4	RP11-456N14.2	antisense	0.166839	0.274452	0.386021	0.640143	0.224876	0.322971	2.73904	0.349787	0.663413	1.23293	0.280844	0.216253	1.75404	0.594342	0.316347	0.42799	1.0527	1.83629	0.578443	0.441584	0.492565	2.12293	2.27353	0.248435	0.818199	0.335884	0.913711	0.996951	1.02625	1.44378	0.155559	1.56956	0.0215941	1.61135	0.0619788	1.61908	0.0887564
ENSG00000244300.2_4	RP11-475N22.4	antisense	0.43917	0.466837	0.309116	0.115404	0.597802	0.0437765	0.053253	0.141166	0.120175	0.27015	0.0824309	0.0581637	0.174582	0.191514	0.36486	0.364557	0.173651	0.151079	0.19829	0.781473	0.397924	0.050194	0.404002	0.243466	0.258043	0.328684	0.12089	0.236707	0.345892	-1.44301	0.109137	-0.473599	0.856348	0.0736172	0.893434	1.29589	0.214362
ENSG00000244380.1_5	RP11-24C3.2	antisense	0.325787	0.181443	0.254185	0.539823	0.293732	0.309271	0.248546	0.650222	0.438164	0.59979	0.304877	0.208608	0.318113	0.378524	0.276398	0.66663	0.447685	0.113457	0.59137	0.507648	0.195455	0.2052	0.953815	0.725146	0.405579	0.317374	0.408368	0.366801	0.529772	0.363688	0.38939	0.208817	0.807733	0.739191	0.217325	1.23539	0.556431
ENSG00000244701.1_5	RP5-894A10.2	antisense	0.198374	0.919506	0.890582	0.710127	0.238561	1.11793	0.340586	0.35731	0.457789	0.0491002	0.58073	1.19082	0.3844	0.878475	0.134661	0.490923	0.221631	0.479175	0.467057	1.07792	0.71113	0.624166	0.514466	0.709768	0.572716	0.67918	0.496056	0.431544	0.684084	-0.453291	0.402661	-0.654286	0.319073	0.0103806	0.631346	0.949281	0.750849
ENSG00000244879.6_5	GABPB1-AS1	antisense	3.33304	1.8045	6.76292	1.94605	1.48196	2.85599	2.48921	1.61093	2.34586	6.99968	2.30867	3.06946	4.40569	2.93736	3.64435	7.60822	3.06892	1.82403	2.10463	4.83882	1.49781	2.38717	2.23846	2.53805	3.17091	3.03074	3.1373	3.91476	2.60082	0.0498526	0.859009	0.369253	0.338508	-0.220703	0.775446	1.05635	0.68134
ENSG00000244945.1_4	RP11-1379J22.2	antisense	0.334145	0.0811691	0.0352069	0.0920255	0.109331	0.213765	0.0138681	0.157444	0.121487	0.0291366	0.131726	0.214718	0.703494	0.179442	0.0614323	0.0972693	0.159631	0.237702	0.0902298	0.0715891	0.270525	0.42934	0.226245	0.147725	0.17536	0.144274	0.111397	0.239828	0.205942	-0.373103	0.511768	0.733194	0.370341	0.513431	0.349617	1.74354	0.0842958
ENSG00000244968.6_4	CTD-2196P11.1	antisense	0.132357	0.114366	0.183464	0.251737	0.199853	0.162488	0.156693	0.219175	0.190641	0.203094	0.216138	0.241974	0.260169	0.157184	0.15837	0.140329	0.144883	0.0210711	0.174385	0.347535	0.197187	0.304203	0.277913	0.200113	0.193972	0.174044	0.204619	0.147001	0.250223	0.233488	0.186415	-0.243627	0.373419	0.523759	0.0491287	1.04902	0.69861
ENSG00000245025.2_5	RP11-875O11.1	antisense	1.08194	1.21498	0.827728	0.629774	1.20181	1.16103	0.693865	0.676091	0.776912	0.738571	0.508367	0.699247	0.748089	1.12618	0.923395	1.06682	0.627816	0.484355	1.01162	0.673271	0.936338	0.264808	0.892796	0.525747	0.812148	1.01954	0.682175	0.829442	0.71743	-0.579709	0.0112643	-0.29771	0.225134	-0.507014	0.105467	0.909006	0.396245
ENSG00000245105.2_4	RP11-436I9.2	antisense	0.873243	0.659233	0.975671	0.435605	0.52832	1.30814	0.479734	0.778369	0.323146	0.604388	1.09523	1.06254	0.386644	0.593451	0.579127	0.203979	1.45034	0.900384	0.296165	1.05552	0.153105	1.48873	0.507638	0.336576	0.71147	0.796702	0.723901	0.685654	0.639622	-0.138247	0.66314	-0.216559	0.438168	-0.31682	0.279168	0.871547	0.24687
ENSG00000245146.6_4	CTB-131B5.4	antisense	0.421208	0.323219	0.22192	0.28202	0.405885	0.293345	0.590748	0.850377	1.2046	0.76393	1.17083	0.38905	0.622408	0.573391	0.723771	0.475883	0.751437	1.61137	0.774302	0.888937	0.402172	1.70425	0.686126	0.264792	0.683165	0.324599	0.828256	0.793043	0.786763	1.35142	0.00128276	1.28874	0.00187108	1.27727	0.0254639	1.37034	0.141681
ENSG00000245148.2_4	RP11-31L22.4	antisense	0.283661	0.0445481	0.135095	0.0343047	0.0530917	0.131529	0.0157141	0.0997133	0.361256	0.112038	0.0931553	0.276924	0.41642	0.319784	0.158195	0.146585	0.0884904	0.0968902	0.240866	0.395114	0.0544229	0.2795	0.328783	0.0578368	0.175997	0.113705	0.1598	0.204394	0.226087	0.490974	0.68859	0.846059	0.128836	0.991584	0.18514	1.57394	0.103207
ENSG00000245213.6_4	RP11-10K16.1	antisense	0.720611	0.717874	0.424758	0.46173	0.725176	0.746424	0.343647	1.13902	0.865175	0.448562	0.474175	0.426737	0.78371	0.367026	0.497648	0.712037	0.387077	0.263204	0.566112	0.917463	0.416383	0.389741	0.595861	0.463804	0.577248	0.632762	0.616219	0.501784	0.558227	-0.0382194	0.665581	-0.334598	0.196118	-0.180811	0.408099	0.8487	0.283181
ENSG00000245248.7_5	RP11-305N23.1	antisense	0.749533	0.365035	0.415094	1.06117	1.47123	0.836017	2.36559	0.425048	0.187745	0.717301	0.463096	1.56914	0.449074	0.746688	0.540399	1.04717	0.285273	0.0166542	1.01411	0.396562	0.463645	0.220772	0.445193	0.991951	0.718479	0.816346	0.954653	0.51421	0.588706	0.225795	0.878925	-0.666825	0.220555	-0.471636	0.30619	0.622764	0.154658
ENSG00000245281.6_4	CTD-2547L16.1	antisense	2.64257	1.60609	0.978615	0.809862	1.76651	0.999262	0.11454	2.49199	1.24719	1.1386	1.16978	3.68116	1.05081	0.224765	1.13135	2.3375	0.374556	0.658594	0.780639	1.026	0.906513	1.08765	0.854622	2.09723	1.29902	1.46715	1.64054	0.962929	1.12544	0.161156	0.705759	-0.607516	0.14842	-0.382526	0.330868	0.672	0.315695
ENSG00000245498.6_4	RP11-677M14.7	antisense	0.644509	0.20074	0.501023	0.237508	0.357789	0.496466	0.367068	0.274362	0.77879	0.578143	0.466756	0.549352	0.386987	0.491838	0.400106	0.408715	0.297871	0.611019	0.364382	0.36921	0.292786	0.306108	0.350071	0.476568	0.42534	0.406339	0.502412	0.432756	0.359854	0.306186	0.338757	0.0908694	0.579889	-0.175272	0.803628	0.872197	0.535416
ENSG00000245573.7_5	BDNF-AS1	antisense	0.66768	1.28883	0.40481	0.480277	0.61513	0.587174	2.05052	0.822452	1.68487	0.568376	0.585473	0.375691	0.797495	1.06028	0.698756	0.466115	0.763051	0.825137	0.616563	0.756122	0.587998	0.830797	0.94944	0.504861	0.791162	0.673983	1.01456	0.768472	0.70763	0.590074	0.372673	0.18928	0.391515	0.0702823	0.613239	0.874185	0.952083
ENSG00000245614.3_4	RP11-551L14.5	antisense	0.292731	0.253664	0.237127	0.310324	0.257533	0.160326	0.82943	0.303582	0.0937424	0.364831	0.14285	0.250569	0.198801	0.230646	0.197312	0.245938	0.199791	0.0833378	0.124199	0.115002	0.177794	0.131702	0.0897945	0.488234	0.240803	0.251951	0.330834	0.192638	0.187788	0.392966	0.875811	-0.387253	0.138876	-0.424041	0.113455	0.652771	0.0670378
ENSG00000245904.3_5	RP11-796E2.4	antisense	1.06554	0.539977	0.535182	0.565311	0.653899	0.56358	0.0402512	0.397956	0.185005	0.389501	0.446451	1.16779	0.170034	0.27699	0.564902	1.04044	0.233371	0.0596534	0.288362	0.513765	0.525459	0.195144	0.247831	0.863671	0.480419	0.653915	0.437826	0.390898	0.439039	-0.578746	0.132368	-0.742309	0.0685032	-0.574755	0.0781048	0.760196	0.412209
ENSG00000245970.2_4	KB-1208A12.3	antisense	2.59923	2.02129	1.54544	2.0165	1.83755	2.35202	2.64785	2.59002	2.13976	1.87225	1.25377	2.14612	1.71608	1.24301	2.55133	1.99419	1.51414	2.35157	1.50028	2.19497	1.75304	1.73694	1.73819	2.05622	1.97382	2.06201	2.10829	1.89505	1.82994	0.0320289	0.95779	-0.121809	0.468569	-0.172251	0.251274	0.89322	0.217605
ENSG00000246089.3_4	RP11-115C21.2	antisense	1.37146	0.910972	1.04	1.14563	1.24927	0.759609	1.55086	0.933156	1.70059	1.66635	1.66968	0.972397	0.841224	1.38676	2.07818	1.34341	1.69899	0.84424	1.5336	1.1138	1.84914	0.934663	1.04554	0.985505	1.27604	1.07949	1.41551	1.36547	1.24371	0.390967	0.106875	0.339045	0.278128	0.204298	0.389751	1.04576	0.777035
ENSG00000246090.6_4	RP11-696N14.1	antisense	0.945583	0.551938	0.54717	1.03883	0.763266	0.899687	0.987629	2.04972	1.48637	1.52519	1.1736	0.915388	1.17996	1.05407	0.600643	0.698706	1.06155	2.31027	1.33378	0.423298	1.0062	2.53346	1.4521	0.932054	1.1446	0.791079	1.35632	1.15087	1.28015	0.7778	0.0100334	0.540827	0.20023	0.694418	0.189171	1.13208	0.687858
ENSG00000246174.7_4	RP11-705O3.1	antisense	1.54347	0.64825	2.31716	2.44096	1.61917	1.12242	3.53487	1.1011	3.94831	1.42513	2.89828	1.07225	2.12609	1.65034	0.273941	2.17133	1.09015	0.533406	2.90996	1.60004	1.70511	1.60726	1.68138	1.80563	1.78442	1.61524	2.32999	1.30754	1.8849	0.528577	0.342957	-0.304889	0.38997	0.222738	0.343341	0.80919	0.372171
ENSG00000246263.2_4	KB-431C1.4	antisense	2.60415	2.41218	2.78056	1.48784	1.47725	2.15444	1.71873	1.94244	3.46462	1.47033	2.40626	2.97798	1.84949	0.920027	1.54525	2.17292	1.56678	2.63461	1.60249	2.84948	1.65643	2.8749	1.65185	2.27445	2.10398	2.15274	2.33006	1.78151	2.1516	0.114195	0.721493	-0.273069	0.287417	-0.000761959	0.990042	0.877379	0.287129
ENSG00000246273.6_4	RP11-540A21.3	antisense	1.8861	1.93631	6.03989	3.88541	4.25355	7.84188	11.7525	1.71835	3.86176	2.71754	3.20969	2.58057	8.71791	2.15051	2.49715	2.55191	2.04028	2.0498	5.10389	5.47891	1.21917	3.00953	6.04765	3.24057	3.99128	4.30719	4.30673	3.33459	4.01662	-0.00015241	0.824963	-0.369236	0.399671	-0.100765	0.866717	0.85341	0.576711
ENSG00000246339.5_4	EXTL3-AS1	antisense	0.615364	0.336904	0.112023	0.466773	0.387137	0.317143	2.23141	0.334983	0.356672	0.225813	0.498893	0.611597	0.345204	0.195545	0.235061	0.341781	0.258214	1.03921	0.109322	0.486047	0.135711	0.107945	0.215571	0.272957	0.426553	0.372557	0.709895	0.402502	0.221259	0.930143	0.303678	0.111535	0.965968	-0.751727	0.129759	0.576248	0.087413
ENSG00000246451.2_4	RP11-894P9.1	antisense	6.0392	4.52635	5.30663	2.89783	3.40814	4.47191	2.94347	2.88615	5.62842	5.1134	3.69876	6.10718	4.5415	5.93479	2.86009	6.20864	3.3582	4.68218	5.57557	5.72088	3.72704	3.08039	4.07543	5.73735	4.52206	4.44168	4.39623	4.59757	4.65278	-0.0148375	0.890554	0.0497661	0.876171	0.0669876	0.762183	1.04667	0.66838
ENSG00000246477.3_4	AF131216.6	antisense	0.192641	0.119908	0.210038	0.169706	0.105198	0.179547	0.330356	0.0774977	0.293458	0.164301	0.101845	0.123337	0.162511	0.100605	0.120264	0.167152	0.107506	0.30547	0.159326	0.207137	0.149505	0.255477	0.132338	0.161901	0.170709	0.16284	0.181799	0.160585	0.177614	0.158893	0.998538	-0.020118	0.769496	0.125293	0.552522	0.981313	0.920987
ENSG00000246560.2_4	RP11-10L12.4	antisense	1.47062	1.7604	1.12233	1.70746	1.89835	0.992073	4.09514	2.31152	1.25459	1.96482	1.398	3.52721	1.37178	1.07587	2.10378	1.6051	1.66202	1.02271	2.33804	1.65394	1.37241	2.05825	1.84262	1.98625	1.81647	1.49187	2.42521	1.47354	1.87525	0.700988	0.0900387	-0.0178344	0.91849	0.32996	0.0954948	0.85492	0.513337
ENSG00000246695.7_4	RP11-877E17.2	antisense	4.77298	4.24096	3.00232	3.37835	4.55032	3.68329	7.14135	3.27735	8.61972	5.68175	3.09841	6.6767	7.69904	3.32752	4.75711	5.309	4.91732	5.92339	4.74197	3.74113	3.50855	3.07713	6.01653	3.63344	4.78232	3.93804	5.74921	5.32223	4.11979	0.545888	0.118686	0.434554	0.0618332	0.0650948	0.796887	0.974685	0.983087
ENSG00000246763.6_4	CTC-463N11.3	antisense	8.60741	6.96622	5.45361	6.799	5.04452	8.05592	4.05482	4.2935	2.64551	6.2633	4.59587	4.52591	2.11392	8.14214	5.52672	6.11102	9.45347	5.64918	4.02763	6.66129	6.367	2.63205	5.0269	7.70769	5.69686	6.82111	4.39649	6.16607	5.40376	-0.633657	0.00994046	-0.145655	0.457545	-0.336044	0.164971	1.0314	0.999004
ENSG00000246859.2_5	CTC-426B10.1	antisense	5.11506	3.27865	4.4597	3.77021	3.57066	4.19026	3.56633	6.56258	3.63332	4.02711	3.37164	4.92633	2.8526	4.87768	3.68371	4.57776	5.53596	23.8245	3.39164	3.69272	6.23371	16.0093	4.18367	3.1125	5.51865	4.06409	4.34788	7.5587	6.10392	0.0973814	0.693675	0.895206	0.311893	0.586804	0.407508	1.62419	0.213816
ENSG00000246889.2_4	AP000487.5	antisense	0.156706	0.189655	0.13985	0.135413	0.0356399	0.227742	0.724771	0.165622	0.234275	0.0959807	0.157275	0.124832	0.270864	0.132505	0.15013	0.106745	0.117361	0.0475312	0.18925	0.0704804	0.135918	0.101246	0.196293	0.0623465	0.165351	0.147501	0.250459	0.137523	0.125922	0.763852	0.32657	-0.101055	0.871319	-0.228191	0.731262	0.661988	0.246957
ENSG00000246982.6_4	RP1-179N16.6	antisense	0.662647	0.296463	0.412401	0.215003	0.127283	0.245397	1.25627	0.311145	0.790987	0.385264	0.514065	0.195743	1.1945	0.393677	0.644649	0.449917	0.255673	1.0079	0.496262	0.0829523	0.106713	0.810145	0.762937	0.274486	0.49552	0.326532	0.575579	0.657719	0.422249	0.817788	0.179344	1.01025	0.0634645	0.370869	0.912122	1.19716	0.709231
ENSG00000247081.7_5	RP11-318M2.2	antisense	0.377985	0.645114	0.561858	0.904027	0.44279	0.692126	0.949201	1.29974	1.28937	1.0344	1.2768	0.259314	1.57464	1.06173	0.587042	0.484222	0.677873	1.0378	0.662026	0.522419	0.887676	2.61878	1.33223	0.489207	0.902849	0.603983	1.01814	0.903885	1.08539	0.753352	0.151615	0.58163	0.132279	0.845632	0.1646	1.22634	0.416041
ENSG00000247092.6_4	SNHG10	antisense	0.853192	0.360083	0.214986	0.494781	0.569376	0.758585	0.459352	0.629135	0.612336	0.62642	0.87908	0.709005	0.75946	0.813721	0.714343	0.980031	0.947774	0.549471	0.622191	0.255173	1.00174	0.625625	0.942572	0.90252	0.678373	0.541834	0.652555	0.794133	0.72497	0.268248	0.266651	0.551531	0.0672064	0.420071	0.334724	1.27187	0.133596
ENSG00000247121.6_4	CTD-2260A17.2	antisense	0.511791	0.520959	0.348895	0.440907	0.201388	0.415838	0.659081	0.291782	0.252547	0.354258	0.415232	0.346707	0.472401	0.447971	0.318355	0.486107	0.53843	0.31884	0.370055	0.459043	0.405822	0.341528	0.614518	0.313273	0.410239	0.40663	0.386601	0.430351	0.417373	-0.0728695	0.789175	0.0817972	0.641805	0.0376224	0.797024	1.0687	0.434363
ENSG00000247240.7_4	RP11-10O17.2	antisense	1.02727	1.24493	1.20952	1.1771	1.19185	0.860392	1.76724	0.981666	0.606276	0.741507	0.65905	1.02012	0.992733	1.34897	0.894418	0.813667	0.748309	0.999936	0.61464	0.715413	0.951229	0.783455	0.683432	1.00015	0.95972	1.11851	0.962643	0.966339	0.791387	-0.216506	0.242021	-0.210978	0.155438	-0.499124	0.00453781	0.844592	0.177527
ENSG00000247271.6_4	CTD-2003C8.1	antisense	6.85649	3.42592	4.32136	4.73002	4.15828	4.54557	3.21904	3.91975	3.07717	2.99931	5.17196	6.98154	3.69723	3.18316	3.35759	5.30644	4.14482	2.03735	3.29206	2.99383	3.44761	3.28592	2.95144	5.27446	4.01576	4.67294	4.22813	3.6211	3.54089	-0.144311	0.46027	-0.367903	0.119728	-0.40022	0.0565407	0.804621	0.0716956
ENSG00000247311.2_5	CTC-441N14.2	antisense	0.481937	0.168501	0.278159	0.603347	0.472358	0.467628	0.365238	0.384616	0.322516	0.638546	0.652622	0.0948574	0.0827321	0.164543	0.363794	0.560225	0.301297	0.0736605	0.229462	0.249066	0.406858	0.200397	0.13866	0.291316	0.333014	0.411988	0.409733	0.257709	0.252627	-0.00792092	0.807508	-0.676863	0.125884	-0.705598	0.0864888	0.621056	0.0465058
ENSG00000247416.2_4	RP11-629G13.1	antisense	1.22472	1.53723	0.933873	0.831379	0.942995	1.18602	0.0147494	0.620993	0.520001	1.3244	0.857237	1.30415	0.346865	0.90257	1.06468	1.16677	0.455646	0.0220135	1.17056	1.09459	0.978702	0.0795203	0.54262	1.24081	0.848462	1.10937	0.773588	0.659757	0.851134	-0.520102	0.224935	-0.749732	0.134677	-0.382282	0.258038	0.802403	0.545239
ENSG00000247572.7_5	CTC-281B15.1	antisense	2.83146	2.8165	1.92631	1.99372	1.95209	2.52633	1.73187	1.55601	3.10453	2.01163	2.97233	1.97828	2.89896	1.28637	2.21708	2.90263	2.23849	1.49183	3.18832	2.08445	1.76074	2.34534	1.66315	2.01031	2.2287	2.34107	2.22578	2.17256	2.17538	-0.0728593	0.621547	-0.107771	0.517536	-0.105896	0.510687	0.952068	0.576647
ENSG00000247679.2_4	RP11-1277A3.1	antisense	1.33614	0.844282	1.0817	0.826898	0.88614	0.622535	0.697279	0.789772	0.829858	1.43288	0.710314	0.506435	1.32449	1.74422	0.585132	0.900497	1.19329	0.999471	0.939119	0.840929	1.26456	0.925526	0.879877	1.01317	0.965605	0.932949	0.827756	1.12452	0.977197	-0.172592	0.431772	0.269435	0.409099	0.0668507	0.602083	1.19368	0.129584
ENSG00000247708.7_4	RP11-323F5.2	antisense	0.362319	0.601083	0.185243	0.244659	0.361869	0.271997	0.0430842	0.180562	0.280633	0.264493	0.332054	0.327248	0.432281	0.120136	0.173456	0.255685	0.408814	0.171951	0.293097	0.42284	0.353601	0.182837	0.459548	0.262495	0.291333	0.337862	0.238012	0.260387	0.32907	-0.505396	0.233109	-0.375774	0.290547	-0.0380396	0.996922	1.02359	0.730153
ENSG00000247728.2_4	RP11-932O9.7	antisense	1.58262	0.575648	0.841051	0.878448	0.547372	1.31764	0.442769	0.628658	0.556573	0.562594	1.34978	0.950491	0.930858	0.69867	0.779167	0.439758	0.548879	1.45699	0.675124	0.897679	0.288365	0.432176	0.500158	0.864465	0.781081	0.95713	0.748477	0.809054	0.609661	-0.354756	0.336273	-0.242479	0.509807	-0.650707	0.102612	0.831795	0.298018
ENSG00000247735.2_4	CTD-2574D22.2	antisense	0.396218	0.208816	0.482313	0.419866	0.275604	0.295623	0.0783515	0.331095	0.111269	0.148987	0.541004	0.153607	0.357044	0.677505	0.116177	0.248665	0.27254	0.0761354	0.468081	0.492134	0.222936	0.817678	0.241321	0.229799	0.319282	0.346407	0.227386	0.291344	0.411992	-0.607326	0.0862635	-0.249741	0.304295	0.250148	0.73218	1.22577	0.550183
ENSG00000247796.2_4	CTD-2366F13.1	antisense	0.830076	0.859887	1.04456	0.995867	0.776391	0.979737	1.07283	1.36441	2.07397	0.752598	1.89976	1.12074	1.48546	0.780996	1.18082	1.09144	0.83634	1.06657	0.987518	1.09654	0.638907	0.874781	1.17326	0.95735	1.08087	0.91442	1.38072	1.0736	0.954726	0.59449	0.0516151	0.231534	0.211151	0.0622303	0.763491	0.883751	0.42709
ENSG00000247809.7_5	RP11-327J17.3	antisense	0.895748	0.173955	0.385437	1.45371	1.21462	0.861439	1.60896	3.23088	1.73852	0.804331	0.947368	0.695762	1.50129	3.90786	1.15746	0.882443	5.10571	4.91803	2.17825	0.36358	1.07202	7.25361	1.82364	1.04879	1.88431	0.830818	1.5043	2.91213	2.28998	0.856491	0.133714	1.80947	0.0224782	1.46273	0.150956	2.22777	0.0501752
ENSG00000247828.7_5	CTC-358I24.1	antisense	5.70955	2.39726	2.62907	7.06877	4.54583	3.10181	4.75002	5.34629	5.32799	3.20693	4.61343	6.6985	3.56382	3.94951	4.4099	3.48192	3.95867	5.60118	3.70481	9.44281	4.36886	6.24284	4.49441	5.81202	4.76776	4.24205	4.99053	4.16083	5.67763	0.234431	0.309383	-0.0278886	0.807584	0.420527	0.182547	1.06562	0.575379
ENSG00000247853.2_4	RP5-940J5.6	antisense	0.340178	0.359094	0.556506	0.114367	0.123736	0.34551	0.742572	0.18969	0.676939	0.412118	0.39659	0.241289	0.373828	0.101651	0.549413	0.237754	0.158371	0.243094	0.375511	0.266499	0.195553	0.265459	0.355688	0.166561	0.324499	0.306565	0.4432	0.277352	0.270878	0.531763	0.265975	-0.144477	0.802127	-0.178548	0.965947	0.731203	0.257957
ENSG00000247903.1_4	RP11-421F16.3	antisense	3.63204	2.61428	3.48798	2.23186	2.58654	4.24358	1.79527	1.80403	2.83205	2.01791	1.98513	3.54742	2.54654	1.86417	2.52297	2.20065	2.84418	2.68986	2.4924	3.857	2.55923	2.47207	1.64347	2.94756	2.64242	3.13271	2.3303	2.44473	2.66196	-0.426896	0.0728627	-0.357739	0.0797504	-0.234927	0.292286	0.934774	0.655365
ENSG00000247934.4_5	RP11-967K21.1	antisense	0.647255	0.555596	0.725298	0.518446	0.734743	0.718726	1.9016	0.452781	1.11085	0.489299	0.515533	0.821432	1.34974	0.395143	0.800089	0.619908	0.893674	0.812362	0.500274	0.703195	0.951182	0.893519	0.952284	0.515645	0.774107	0.650011	0.881916	0.811819	0.752683	0.440178	0.493171	0.320695	0.374754	0.211579	0.399458	1.02126	0.710858
ENSG00000247950.6_4	RP11-264J9.1	antisense	1.10169	0.552532	1.33868	0.864599	1.08915	0.867901	1.74433	0.641099	1.23658	0.845149	0.838916	0.627818	0.526647	0.890362	1.02148	1.24207	1.09887	0.664626	0.596232	0.776918	0.792498	0.521632	0.856478	0.697823	0.893087	0.969092	0.988982	0.907342	0.70693	0.0293106	0.950118	-0.0949864	0.704731	-0.455066	0.0734508	0.824419	0.178939
ENSG00000248008.2_4	RP11-18C24.6	antisense	5.58736	4.60782	4.15949	4.49565	4.4059	3.57643	4.23232	3.41086	3.70806	3.51416	4.61847	4.67218	4.91316	5.00792	3.63928	5.25887	3.60341	2.35662	3.92533	3.89248	3.70469	2.51356	3.01423	3.88037	4.02911	4.47211	4.02601	4.12988	3.48844	-0.151605	0.232043	-0.114856	0.457758	-0.358372	0.0245082	0.896472	0.143304
ENSG00000248015.6_4	AC005329.7	antisense	0.374229	0.264478	0.292376	0.145282	0.156548	0.391312	0.00801054	0.216678	0.447656	0.199108	0.200135	0.350182	0.41015	0.225677	0.202765	0.280168	0.118153	0.114854	0.178862	0.202062	0.250003	0.188195	0.331214	0.372566	0.246694	0.270704	0.236962	0.225294	0.253817	-0.192064	0.417676	-0.264905	0.440882	-0.0929284	0.876533	0.943754	0.675195
ENSG00000248019.2_4	RP11-496N17.2	antisense	0.660121	0.707987	0.909313	0.75947	0.338669	0.565478	0.417413	0.382736	0.33682	0.909987	0.61272	0.925277	0.300218	0.88979	0.336524	0.676006	0.474144	0.780469	0.621008	1.11796	0.509825	0.99344	0.525288	0.91032	0.652541	0.65684	0.597492	0.576192	0.77964	-0.136621	0.572225	-0.188992	0.482519	0.247267	0.417929	1.08092	0.692452
ENSG00000248049.6_5	RP11-453E17.1	antisense	4.46431	2.92743	5.35976	4.78255	4.92443	4.63466	3.25613	4.60133	4.16631	3.86848	4.24154	3.15218	5.57448	3.58686	4.33592	4.3049	5.11075	4.87709	4.24484	4.93043	3.84345	4.96377	4.12527	3.836	4.33804	4.51552	3.88099	4.63167	4.32396	-0.218467	0.208427	0.0366382	0.767766	-0.06254	0.754766	1.06659	0.297107
ENSG00000248092.7_5	RP11-159F24.1	antisense	5.45254	5.39739	4.89122	4.42431	3.52108	5.2833	3.93432	4.3167	5.22797	3.81322	4.70494	7.4827	3.12695	2.35146	3.52296	4.78532	3.12659	3.27109	4.24263	5.03419	3.3206	3.44195	4.08568	5.26658	4.3344	4.82831	4.91331	3.36406	4.23194	0.0251775	0.993585	-0.521313	0.00940609	-0.190199	0.219599	0.779748	0.00956063
ENSG00000248115.1_4	RP11-752D24.2	antisense	0.0345293	0.0761619	0.079565	0.15171	0.0460168	0.255478	0.137565	0.0170951	0.0559953	0.143822	0.0505906	0.0173757	0.0557553	0.081787	0.0155063	0.0736955	0.121355	0.0496747	0.0497104	0.0547418	0.113319	0.0593261	0.132474	0.0240382	0.0790537	0.107243	0.0704073	0.0662956	0.0722682	-0.607094	0.314093	-0.693904	0.346566	-0.569456	0.450209	0.779979	0.742733
ENSG00000248309.7_5	CTC-454M9.1	antisense	2.05241	4.45981	2.89696	5.22686	3.3849	3.11701	1.13362	1.00362	0.748831	2.76638	0.973604	3.95291	1.34596	1.32758	2.06702	3.9891	1.84139	0.331524	2.25771	1.1916	1.45865	0.251791	1.74831	2.16532	2.15387	3.52299	1.76316	1.8171	1.51223	-0.998637	0.0190301	-0.955167	0.0413141	-1.22012	0.0202071	0.62982	0.108948
ENSG00000248429.5_5	RP11-597D13.9	antisense	2.31407	1.80316	3.76766	4.02158	2.65341	2.00652	1.10262	2.46561	2.73137	4.31699	3.72584	3.71273	5.31223	3.37827	1.62703	3.08289	1.43537	0.538024	5.84768	4.89379	3.25135	1.26983	2.69409	2.94378	2.954	2.76107	3.00919	2.5623	3.48342	0.124151	0.853962	-0.107785	0.478968	0.335279	0.520933	1.04774	0.768043
ENSG00000248445.5_4	CTB-118N6.3	antisense	1.38333	0.685651	1.20052	2.15278	1.45385	0.343734	1.63788	0.520008	1.76194	1.28311	1.80758	1.1527	1.50692	0.901709	1.1899	0.740962	0.308244	0.669964	1.65765	2.05495	1.15166	0.699108	0.724859	0.756163	1.15605	1.20331	1.36054	0.886283	1.17406	0.177166	0.561127	-0.44117	0.463016	-0.0354971	0.919114	0.803616	0.332848
ENSG00000248587.7_5	GDNF-AS1	antisense	1.47764	1.40108	1.63874	0.793205	1.30509	1.61166	0.776545	1.95628	0.804152	1.56422	2.15455	1.93432	0.60571	1.61714	1.4589	1.28933	1.82035	1.1723	0.806593	2.18721	1.81466	1.58075	1.39296	1.95843	1.46341	1.37124	1.53168	1.32729	1.62343	0.159636	0.799698	-0.0469949	0.760059	0.243572	0.434271	1.01647	0.918722
ENSG00000248690.6_4	HAS2AS	antisense	0.842891	0.402118	0.239652	1.81307	0.895314	1.67679	0.453736	1.25593	1.11353	0.785321	1.03953	0.971064	0.527041	0.842247	0.948413	0.725424	2.61675	1.73111	1.03076	2.58413	1.13126	1.61875	0.764114	2.53372	1.18928	0.978306	0.936519	1.23183	1.61046	-0.0629781	0.709179	0.332447	0.46732	0.719111	0.133309	1.48436	0.102838
ENSG00000248724.6_5	NPHP3-AS1	antisense	1.78152	1.26394	1.14724	1.26621	1.6148	3.3694	0.138153	0.406878	0.353476	0.713063	1.79568	0.634358	0.447793	0.427637	1.75273	2.48282	0.336245	0.1571	0.622744	0.433643	0.652279	0.238347	0.704204	1.69088	1.01796	1.74052	0.673601	0.934054	0.723683	-1.36955	0.0124297	-0.897939	0.0537165	-1.26609	0.00988287	0.686684	0.257144
ENSG00000248734.2_4	CTD-2260A17.1	antisense	0.829395	0.254165	0.267194	0.359565	0.342319	0.387441	0.330815	1.13975	0.900478	0.377853	0.337724	0.342649	1.53422	0.742023	0.19139	0.113794	0.432977	1.07607	0.185891	0.556269	0.789656	1.18034	0.589369	0.695143	0.58152	0.40668	0.571545	0.681746	0.666111	0.490973	0.344822	0.74534	0.59938	0.71187	0.175822	1.37786	0.466099
ENSG00000248890.1_4	RP11-291L15.2	antisense	0.119932	0.177539	0.995859	1.14078	1.66549	0.3037	1.18667	1.1675	0.676197	1.41214	0.427849	0.204883	0.37492	4.3373	1.2936	0.52319	9.17288	4.95237	0.477996	0.747257	0.927716	4.33344	1.42226	0.410859	1.60218	0.733883	0.845873	3.44238	1.38659	0.204891	0.503164	2.22978	0.0739707	0.917917	0.242362	3.05678	0.0508504
ENSG00000248932.5_5	RP11-319G6.1	antisense	2.59481	2.60924	1.78556	2.89152	2.61077	2.56507	2.10241	2.08308	1.85765	1.92845	1.6479	4.20465	2.18418	3.11292	1.94947	3.20309	2.99055	1.48167	2.63652	3.08882	1.01579	0.572759	1.14861	2.07688	2.26427	2.50949	2.30402	2.48698	1.75656	-0.123242	0.420137	-0.0130022	0.805656	-0.514642	0.0939992	0.881589	0.246334
ENSG00000249042.5_4	CTD-2015H6.3	antisense	2.56377	1.42324	1.63145	2.602	2.05245	2.61577	2.38602	1.81442	3.65173	2.32196	3.53438	4.54614	4.66001	1.88888	2.64823	2.63666	2.79022	3.19882	2.5268	2.47747	2.57213	3.55241	2.08379	2.04559	2.67601	2.14811	3.04244	2.97047	2.54303	0.502159	0.0965883	0.467621	0.0806631	0.243479	0.213895	1.06222	0.499829
ENSG00000249087.6_4	C1orf213	antisense	2.5955	0.98533	2.31351	1.10972	1.33056	1.319	1.25757	2.0325	2.33862	1.7596	2.1258	1.57267	1.818	1.91032	2.4621	2.00532	1.83028	1.22833	1.63911	3.05778	1.67115	1.54302	1.87249	1.60794	1.80776	1.60894	1.84779	1.87573	1.89858	0.199696	0.342564	0.221341	0.305923	0.238815	0.317884	1.09187	0.351837
ENSG00000249249.1_4	AC010226.4	antisense	0.524353	0.392033	0.393896	0.165171	0.256675	0.65798	0.459699	0.458667	2.21879	0.370373	0.344773	0.409671	0.900519	0.994286	0.647899	0.262842	0.177064	0.59711	0.368946	1.59375	0.162954	0.328153	0.446119	0.375688	0.562809	0.398351	0.710329	0.59662	0.545935	0.834446	0.285196	0.582771	0.369828	0.454688	0.707426	1.03055	0.894823
ENSG00000249348.1_4	RP11-814P23.1	antisense	0.699632	0.552936	0.882235	0.60152	0.658102	0.582591	0.407651	1.00957	0.763208	0.756525	0.950577	0.56064	0.717923	0.764211	0.540455	0.549521	0.546875	0.396972	0.706391	0.680089	0.818218	1.15455	0.794883	0.695258	0.699606	0.662836	0.741362	0.585993	0.808231	0.161526	0.621151	-0.177769	0.285432	0.286117	0.0992994	0.992897	0.929119
ENSG00000249592.5_5	RP11-440L14.1	antisense	4.81649	1.81017	3.59584	4.46692	1.82935	3.92678	0.596784	2.88124	2.60117	4.56797	5.35679	3.58384	4.01911	5.67924	2.74927	3.48497	2.26891	2.97717	4.75305	5.78608	1.78506	1.79534	2.07073	7.21662	3.52579	3.40759	3.26463	3.52978	3.90115	-0.0618319	0.679387	0.0508251	0.779599	0.195146	0.889825	1.11371	0.561072
ENSG00000249635.1_4	RP11-710F7.3	antisense	0.0239203	0.0725122	0.0543484	0.00803039	0.0254964	0.0880317	0.0737878	0.0237531	0.0516276	0.0987765	0.0694196	0.0536476	0.0512652	0.0441706	0.0214687	0.044405	0.0579412	0.0913426	0.0405266	0.0879124	0.00647746	0.0103032	0.0560522	0.0333717	0.0495245	0.0453899	0.0618354	0.0517655	0.0391073	0.446061	0.260028	0.189621	0.458898	-0.214935	0.693363	0.847494	0.528903
ENSG00000249673.6_4	RP11-520M5.5	antisense	2.79932	1.99461	2.00389	2.07318	1.95257	2.63062	3.7379	1.85745	3.88357	3.09179	2.63638	2.0794	4.19316	3.35559	2.12238	2.62491	2.98154	3.04428	2.72127	3.07194	2.53615	3.81428	4.14149	1.88605	2.8014	2.24236	2.88108	3.05364	3.02853	0.361589	0.140016	0.44551	0.0256607	0.433597	0.0645517	1.18713	0.103141
ENSG00000250007.6_4	RP11-814P5.1	antisense	0.653301	0.718906	0.470162	0.732947	0.530777	0.778741	0.388186	0.187952	0.186837	0.38245	0.355005	1.5571	0.278829	0.299694	0.411601	0.604917	0.197759	0.0602171	0.384076	0.431136	0.282142	0.0543541	0.147999	0.59451	0.4454	0.647472	0.509588	0.308836	0.315703	-0.345486	0.139317	-1.06798	0.019132	-1.03625	0.0271066	0.539763	0.0280474
ENSG00000250132.6_5	RP11-359B12.2	antisense	3.9862	3.63518	2.22768	3.61936	2.47855	3.33217	4.31184	2.56218	1.68738	3.76934	2.09327	3.05733	4.41402	3.1189	3.04254	3.18714	2.13122	1.50369	2.33385	2.9399	4.31419	3.42508	3.32743	2.69495	3.04972	3.21319	2.91356	2.89958	3.17257	-0.141225	0.480974	-0.14816	0.469853	-0.0183558	0.94042	0.991089	0.940585
ENSG00000250159.6_4	RP11-381K20.2	antisense	3.04647	2.09128	1.04924	2.21604	2.56764	2.83507	0.977993	1.06946	0.841507	1.16262	1.20683	4.24165	1.11255	1.02815	1.87253	1.7247	0.611296	0.813865	1.88497	2.2623	0.895815	0.496367	0.908206	2.14744	1.62767	2.30096	1.58334	1.19385	1.43252	-0.53926	0.109349	-0.946614	0.0164901	-0.683682	0.0865171	0.676149	0.100065
ENSG00000250240.5_4	CTD-2154I11.2	antisense	0.893212	0.236679	0.6211	0.519277	0.354279	0.242334	0.666758	0.723764	0.536301	0.574763	0.797148	0.916338	0.703231	0.227291	0.814698	0.594627	0.464981	0.12787	0.561176	0.686933	0.814236	0.684948	0.416304	0.578067	0.57318	0.477813	0.702512	0.488783	0.623611	0.556075	0.0631905	0.0327465	0.91539	0.384198	0.157395	0.942447	0.697875
ENSG00000250295.6_4	RP11-434I12.2	antisense	0.0520398	0.0112984	0.0197443	0.0699002	0.0416036	0.232364	0.136271	0.0774703	0.322545	0.272922	0.0849203	0.00648108	0.355283	0.0480255	0.151817	0.0897588	0.0270438	0.0620612	0.0955322	0.109264	0.239486	0.0448055	0.335255	0.0604777	0.122765	0.0711584	0.150102	0.122332	0.14747	1.07683	0.355332	0.781691	0.277073	1.05132	0.10679	1.21939	0.306242
ENSG00000250320.5_4	CTD-2269F5.1	antisense	0.438191	0.854805	1.24875	0.689087	0.811397	1.14863	1.33986	0.956179	3.44635	1.49058	2.93718	0.138745	1.46996	1.83879	1.25529	1.89276	3.31175	5.42758	2.74974	1.33116	2.71413	2.25627	1.9462	1.5757	1.80288	0.865143	1.71815	2.53269	2.09553	0.989844	0.479217	1.54966	0.00455213	1.27631	0.000934402	1.7916	0.0100215
ENSG00000250365.6_4	CTD-2213F21.2	antisense	0.2191	0.426327	0.129291	0.0820517	0.182258	0.0415974	1.62105	0.407405	0.425534	0.554701	0.742176	0.628907	0.258856	0.565561	0.260139	0.134825	0.231433	0.544722	0.36054	0.692468	0.221241	0.425034	0.119944	0.0930556	0.390342	0.180104	0.729962	0.332589	0.318714	2.01899	0.00283202	0.88491	0.0923993	0.82343	0.224064	0.715666	0.782859
ENSG00000250397.2_4	RP11-1391J7.1	antisense	0.489437	0.268417	0.349588	0.159857	0.322358	0.450647	0.579199	0.277302	0.99151	0.538103	0.405923	0.664411	0.862783	0.828109	0.620968	0.483664	0.483499	0.307429	0.513001	0.995412	0.454692	0.4812	0.769663	0.440226	0.530725	0.340051	0.576075	0.597742	0.609032	0.760506	0.0603861	0.813773	0.032841	0.840769	0.0194998	1.31726	0.0711497
ENSG00000250451.5_4	HOXC-AS1	antisense	1.71037	0.785199	0.24671	2.7464	1.16849	0.988348	0.414813	1.55896	1.47379	1.48937	2.14521	2.49371	1.02955	1.86778	1.40357	2.69517	1.42949	0.458126	1.404	1.18082	2.8814	1.4586	2.18811	1.54313	1.53171	1.27425	1.59598	1.48061	1.77601	0.324787	0.453696	0.216544	0.557499	0.478988	0.180987	1.13462	0.388412
ENSG00000250616.2_4	RP11-455F5.3	antisense	0.502126	0.52887	0.652879	0.376083	0.327311	0.57932	0.438735	0.484967	0.500329	0.769407	0.201246	0.966448	0.592281	0.599206	0.627264	0.59725	0.393223	0.422064	0.300138	0.33435	0.390175	0.193147	0.569573	0.799513	0.506079	0.494431	0.560189	0.538548	0.431149	0.180142	0.867023	0.123304	0.495384	-0.197583	0.376902	0.919475	0.633791
ENSG00000250802.7_5	ZBED3-AS1	antisense	0.343898	0.286453	0.391754	0.326461	0.201337	0.357644	0.138389	0.192759	0.357428	0.196175	0.327786	0.432866	0.321711	0.274469	0.332799	0.242325	0.154606	0.278375	0.272576	0.171194	0.0815412	0.150573	0.244452	0.234208	0.262991	0.317924	0.274234	0.267381	0.192424	-0.213278	0.340825	-0.249788	0.254041	-0.724395	0.0230379	0.77649	0.102552
ENSG00000250988.7_5	RP11-752G15.6	antisense	9.9282	4.83299	3.7086	6.59994	6.959	5.79147	6.00282	4.12698	4.48884	6.15543	3.69425	7.86064	1.94986	2.97837	4.51916	6.61053	3.80095	1.8963	3.63511	4.74674	4.41786	2.81802	3.69226	4.17671	4.80796	6.30337	5.38816	3.62586	3.91445	-0.22633	0.441327	-0.797799	0.0314191	-0.687313	0.0178536	0.644938	0.00329995
ENSG00000251022.6_5	RP11-163O17.1	antisense	11.3384	8.14947	14.2805	13.6312	14.8703	11.9183	10.9226	20.5417	10.6489	15.2457	16.3002	9.53976	21.6611	9.86573	17.721	11.0692	10.9006	11.2482	16.1012	20.4359	11.2615	16.2018	17.609	10.2656	13.822	12.3647	13.8665	13.7443	15.3125	0.165375	0.542391	0.152607	0.626574	0.308483	0.180293	1.10772	0.407354
ENSG00000251034.1_4	RP11-582J16.4	antisense	0.492914	0.798897	0.591877	0.548141	0.595885	0.684476	0.789744	0.51604	0.948424	0.754849	0.318944	0.997992	0.476838	0.303114	0.390596	0.516683	0.733533	0.881787	0.469581	0.771229	0.474157	0.907004	0.483529	0.553531	0.62499	0.618698	0.720999	0.550425	0.609839	0.220761	0.623392	-0.16869	0.356914	-0.0208089	0.788123	0.866064	0.267913
ENSG00000251141.5_4	RP11-53O19.1	antisense	1.0252	0.282555	0.366843	0.635752	0.203128	0.798054	0.582902	0.393088	0.497089	0.224508	0.224427	0.175417	0.859423	0.347751	1.01769	0.936607	0.435443	1.57306	2.15973	0.826149	0.658819	0.204122	1.20348	0.487183	0.671601	0.551922	0.349572	0.861662	0.923247	-0.658875	0.252002	0.642658	0.195871	0.742253	0.332742	1.97995	0.0177123
ENSG00000251143.1_4	RP11-849H4.4	antisense	0.920619	0.26768	0.372231	0.467766	0.468158	0.459857	0.278995	0.720365	0.461366	0.521819	0.6162	0.722478	0.642142	0.567867	0.423772	0.366536	0.279745	0.32309	0.598747	0.6248	0.642618	0.610084	0.594035	0.640505	0.524645	0.492719	0.553537	0.433859	0.618465	0.167917	0.537288	-0.183538	0.651909	0.327928	0.100881	1.0058	0.829606
ENSG00000251257.2_4	CTD-2263F21.1	antisense	18.2053	15.6759	8.86649	12.1234	19.3394	10.3591	6.93537	4.19745	7.79863	18.6022	7.75465	27.1188	1.53693	10.3101	9.79861	10.6316	8.39393	2.60676	6.05558	6.14546	7.28788	3.56613	4.96734	6.98077	9.80241	14.0949	12.0678	7.21299	5.83386	-0.224008	0.323515	-0.966507	0.0412664	-1.27265	0.00042358	0.49868	0.00614832
ENSG00000251455.1_4	RP11-164P12.3	antisense	0.259255	0.177976	0.310138	0.125029	0.0630912	0.194799	0.165876	0.150705	0.399251	0.237017	0.244911	0.336341	0.216786	0.0890107	0.167037	0.296775	0.0353027	0.128748	0.105124	0.035468	0.155428	0.13075	0.118706	0.13342	0.178206	0.188381	0.255684	0.15561	0.113149	0.440703	0.224128	-0.275722	0.500551	-0.735428	0.161662	0.605225	0.0255409
ENSG00000251602.6_4	RP11-521B24.3	antisense	0.796984	0.970027	0.814094	0.959757	0.956004	0.725673	1.60318	0.610295	0.743122	0.873564	0.892995	0.718435	1.16239	1.04444	0.866138	0.903741	1.02267	0.513159	0.970354	0.949998	1.10438	1.00936	1.07103	0.974695	0.927354	0.870423	0.906932	0.918756	1.0133	0.0592772	0.975071	0.0779653	0.825989	0.219277	0.0184543	1.08704	0.313482
ENSG00000251661.3_5	RP11-326C3.11	antisense	0.357576	0.172076	1.27039	0.204653	0.588863	0.759548	0.641464	0.813193	0.688251	0.0839284	0.284183	0.106221	0.215721	0.440515	0.754199	0.256667	0.439857	0.496686	0.208556	0.339505	0.149511	1.06206	0.861393	0.149372	0.472683	0.558851	0.436207	0.433941	0.461733	-0.357452	0.520003	-0.364965	0.799215	-0.275405	0.587211	0.900122	0.97657
ENSG00000251867.4_4	RP11-48B3.5	antisense	2.44021	1.21154	0.989288	1.81249	1.04927	1.79738	1.59584	1.37579	1.40968	1.58558	0.930723	1.69072	1.23462	0.723369	1.50974	1.57778	1.23152	1.4363	1.23877	1.04024	1.5681	1.22423	1.97114	1.3797	1.41767	1.55003	1.43139	1.28555	1.4037	-0.11488	0.80713	-0.269905	0.406111	-0.143065	0.710798	0.902004	0.404258
ENSG00000253106.1_4	RP11-158K1.3	antisense	0.634484	0.868748	0.84081	0.388128	0.348714	0.860302	0.53831	0.593836	1.50711	0.463468	0.663729	0.471879	0.989128	0.480715	0.791483	0.715107	0.468511	0.586537	0.644044	0.864923	0.930628	0.996364	0.864317	0.873146	0.724351	0.656864	0.706389	0.671914	0.862237	0.104867	0.864701	0.0326801	0.805725	0.392489	0.0976545	1.12536	0.241216
ENSG00000253200.1_4	RP11-582J16.5	antisense	6.95208	6.5199	5.48579	4.62138	4.98321	5.56914	3.39114	3.10898	3.32665	5.50093	3.55091	7.05562	4.54147	4.58503	4.22518	7.83867	3.33343	2.72201	4.7455	5.01135	4.42274	3.05647	5.23873	4.94482	4.78046	5.68858	4.32237	4.54096	4.56994	-0.396246	0.0630573	-0.32507	0.119498	-0.315896	0.0545188	0.910093	0.449698
ENSG00000253210.1_4	RP11-809O17.1	antisense	0.216393	0.888304	0.844397	1.0148	0.783972	0.611473	1.90379	1.0467	0.753881	0.226582	1.45552	1.59333	0.3205	1.28872	0.594844	0.752013	0.805558	0.427579	1.50423	0.495135	0.923218	1.03877	0.824805	1.00057	0.888128	0.726556	1.1633	0.698202	0.964455	0.679077	0.353309	-0.0574298	0.909085	0.408638	0.251359	0.879779	0.859708
ENSG00000253320.5_5	KB-1507C5.2	antisense	2.77921	0.999781	1.54835	2.52813	1.8242	3.35937	5.36334	3.83816	1.81639	1.89421	1.71096	4.21949	1.31269	2.2845	1.11886	3.42101	1.5594	2.966	1.46744	2.02069	1.83695	1.19968	4.017	1.45682	2.35594	2.17317	3.14043	2.11041	1.99976	0.531156	0.244144	-0.0422801	0.886674	-0.119974	0.720124	0.77352	0.218869
ENSG00000253327.2_4	RAD21-AS1	antisense	0.148156	0.178069	0.0857492	0.104909	0.118466	0.232287	0.0543554	0.0439018	0.379733	0.113717	0.385859	0.110273	0.201612	0.116744	0.079885	0.0474655	0.0467345	0.105396	0.0755502	0.186525	0.0720186	0.133336	0.0910165	0.0926782	0.133518	0.144606	0.181307	0.0996395	0.108521	0.326303	0.873778	-0.537338	0.13201	-0.414157	0.198233	0.6387	0.166696
ENSG00000253389.2_4	RP11-930P14.1	antisense	0.309522	1.14621	0.63803	0.691639	1.26389	1.14044	0.0823813	0.135782	0.337928	0.572243	0.199646	1.8727	0.219412	0.530804	0.669806	0.821851	0.501568	0.0868489	0.210989	0.0967266	0.640929	0.117854	0.0539054	0.575464	0.53819	0.864955	0.533447	0.471715	0.282645	-0.697281	0.0933245	-0.87471	0.103784	-1.61364	0.012313	0.539444	0.139005
ENSG00000253552.7_5	HOXA-AS2	antisense	0.923374	0.546084	0.30595	0.543683	0.370027	0.501577	0.945793	0.991703	0.890874	1.22044	0.696587	0.314369	1.08388	0.873772	1.15215	0.531582	0.568759	0.522845	0.82682	1.47689	0.804099	0.990238	1.1021	0.238951	0.767606	0.531782	0.843294	0.788831	0.906516	0.6652	0.10613	0.568881	0.0922894	0.769497	0.151387	1.23291	0.29432
ENSG00000253661.1_5	ZFHX4-AS1	antisense	0.998197	0.50535	1.56098	0.234228	1.02666	0.861437	0.728842	1.1063	5.28114	1.0797	1.62093	0.476632	3.53624	0.33636	0.961795	0.772291	0.451669	0.0506016	1.36239	2.35029	0.691832	0.137172	1.04537	0.358587	1.14729	0.864475	1.71559	1.01816	0.99094	0.988809	0.263937	0.236067	0.595438	0.196973	0.906609	0.778701	0.268115
ENSG00000253716.5_4	RP13-582O9.5	antisense	5.45516	1.92373	2.29647	2.19405	2.43343	3.17755	3.15089	1.33966	2.58988	2.07059	3.07565	3.68816	2.15731	4.32176	3.45953	4.42793	3.28793	1.08399	3.23052	3.93387	1.86927	1.54577	3.3534	2.71032	2.8657	2.9134	2.65247	3.12308	2.77386	-0.135366	0.726103	0.100264	0.894257	-0.0708089	0.877762	1.05948	0.808309
ENSG00000253738.1_4	GS1-251I9.4	antisense	16.8355	11.7829	13.2701	16.5849	13.9942	19.0927	13.9028	15.523	21.7572	18.2459	16.2861	21.8423	14.3778	8.10115	16.1305	14.3592	13.336	17.0409	12.9972	20.1046	10.3069	14.1548	13.7979	14.3582	15.3409	15.2601	17.9262	13.8909	14.2866	0.232311	0.157863	-0.135617	0.431989	-0.0950971	0.539857	0.849072	0.0633752
ENSG00000253741.1_4	CTD-2292P10.4	antisense	0.0827242	0.0226019	0.0325137	0.095464	0.0727121	0.0361384	0.0138298	0.064668	0.113242	0.022733	0.109869	0.0549124	0.165546	0.109603	0.0237216	0.0323324	0.0361131	0.065043	0.0272754	0.0816561	0.00783991	0.0446287	0.0537288	0.0941892	0.0609619	0.0570257	0.063209	0.0720598	0.051553	0.148518	0.971379	0.337583	0.752554	-0.145556	0.621601	1.0281	0.895326
ENSG00000253854.1_5	RP11-10N23.2	antisense	1.05191	0.275181	0.929117	0.420779	0.300937	0.28619	0.362331	0.60114	2.37746	0.478145	1.32813	0.798928	0.970917	0.408234	0.508803	0.735938	0.410713	0.524019	0.962014	1.6399	0.571888	0.284642	0.587377	1.34028	0.756457	0.544019	0.991022	0.593104	0.897683	0.865261	0.176378	0.124628	0.503866	0.72255	0.193145	0.971171	0.75899
ENSG00000253982.1_4	CTD-2336O2.1	antisense	5.58568	4.49586	5.51046	5.79182	6.18344	6.03059	3.69392	3.99137	5.56377	3.37246	6.71508	5.48566	3.71218	4.75585	4.14224	4.81211	6.47169	2.78391	4.6437	5.55026	3.87984	3.50969	6.27775	3.56765	4.85529	5.59964	4.80371	4.44633	4.57148	-0.221185	0.168961	-0.332719	0.0650873	-0.292673	0.0688398	0.866818	0.133012
ENSG00000254064.1_4	CTD-2530N21.4	antisense	1.53206	0.554855	2.28926	0.596968	0.770203	1.64278	1.37164	0.800049	1.35594	0.891643	0.498041	1.08267	1.57306	1.79277	0.918749	0.493799	0.698475	0.381717	1.57609	0.585943	1.19498	0.695011	0.895334	2.03683	1.09287	1.23102	0.999997	0.976428	1.16403	-0.299859	0.68637	-0.334269	0.503136	-0.0807255	0.979392	0.959409	0.755953
ENSG00000254109.5_4	CTD-3107M8.4	antisense	0.0663753	0.143155	0.162033	0.337374	0.345496	0.152462	1.78892	0.484445	0.41264	0.291244	0.356359	0.170836	0.80878	0.36166	0.404175	0.242868	0.359958	0.27882	0.594191	0.207268	0.186492	0.504603	0.895114	0.136949	0.403842	0.201149	0.584074	0.409377	0.42077	1.53789	0.050151	1.02516	0.0287401	1.06476	0.128485	1.05721	0.375807
ENSG00000254369.6_5	HOXA-AS3	antisense	0.359052	0.109788	0.369268	0.0984504	0.157448	0.292604	0.644305	0.574878	0.904117	0.442268	0.608243	0.189499	0.659928	0.521707	0.319532	0.162032	0.473285	0.178489	0.348368	0.622778	0.292895	0.595868	0.551079	0.459563	0.413977	0.231102	0.560552	0.385829	0.478425	1.27832	0.017845	0.739433	0.157125	1.04977	0.0127513	1.09171	0.40416
ENSG00000254473.1_4	RP11-522I20.3	antisense	1.0474	0.438327	0.991514	1.1337	0.974082	1.18914	1.90875	2.46481	2.15095	1.74705	2.64757	2.03658	2.04413	1.10415	1.5089	1.26439	1.57746	1.93867	1.52695	0.843875	1.03038	1.75439	1.82213	1.44022	1.5244	0.962361	2.15929	1.57295	1.40299	1.1659	0.000428563	0.708823	0.0167145	0.543856	0.076694	0.953324	0.866038
ENSG00000254560.5_4	RP11-1L12.3	antisense	2.66552	2.39346	1.1368	3.82811	2.29787	1.5388	1.46849	1.4545	1.40686	4.53235	2.98252	2.67302	1.23716	2.88512	5.38545	2.39814	0.859208	0.114321	2.94512	0.980001	3.38412	0.68623	3.1314	1.31978	2.23768	2.31009	2.41962	2.14657	2.07444	0.0668313	0.95064	-0.10592	0.395969	-0.155228	0.536083	0.892444	0.264949
ENSG00000254614.2_4	AP003068.23	antisense	3.31921	2.62035	2.17844	2.22732	1.63746	1.46505	0.669458	0.844313	1.52588	1.84837	2.06497	2.71084	1.6507	1.10145	1.95383	1.82743	1.05257	0.418552	0.767461	2.14148	1.54803	0.708999	1.34419	1.34267	1.62371	2.24131	1.61064	1.33409	1.30881	-0.476706	0.140464	-0.748484	0.0484492	-0.776089	0.0223569	0.68612	0.0619914
ENSG00000254635.5_4	RP11-164A7.1	antisense	7.87977	7.52248	12.3507	9.44039	7.67217	9.46091	11.6592	12.6286	11.3895	7.43475	8.75371	7.05957	9.77495	9.72815	8.84079	9.64922	8.258	17.1789	8.54747	8.02736	9.15705	13.6811	8.17847	9.032	9.72105	9.0544	9.82089	10.5717	9.43724	0.117234	0.588125	0.223512	0.319524	0.0597457	0.732683	1.06006	0.562329
ENSG00000254682.1_4	RP11-660L16.2	antisense	4.90228	4.55163	5.93898	7.24263	2.542	2.84214	7.11033	5.98248	5.08244	3.52571	2.97524	6.43946	1.10253	4.66572	2.03334	8.41032	4.90004	1.22695	4.36204	2.9597	4.1238	3.71128	4.83884	4.5377	4.41698	4.66994	5.18594	3.72315	4.08889	0.151201	0.58528	-0.326881	0.282459	-0.191695	0.677549	0.792627	0.134973
ENSG00000254721.1_4	RP11-805J14.5	antisense	2.78575	3.67816	2.64379	1.79431	5.31189	2.87987	5.1959	8.88218	7.60159	4.04661	3.24376	3.01144	3.1133	2.0093	4.94906	3.52827	2.83048	5.20416	6.28557	4.27691	3.07407	5.65585	1.15739	4.32761	4.06197	3.1823	5.33025	3.60576	4.12957	0.744135	0.0642076	0.180236	0.549841	0.375923	0.526471	0.908698	0.667574
ENSG00000254860.5_4	TMEM9B-AS1	antisense	1.38836	1.06367	1.49359	0.590601	1.55124	1.03934	1.57173	0.801788	2.52523	2.29632	1.97709	0.713431	2.92537	1.5591	1.1794	1.20668	0.874085	1.31901	1.29348	1.05897	0.803829	1.39189	2.18013	1.08862	1.41221	1.1878	1.6476	1.51061	1.30282	0.472072	0.342782	0.346837	0.363424	0.133345	0.659033	0.992251	0.911176
ENSG00000255031.5_5	RP11-802E16.3	antisense	0.590518	0.43879	0.359065	0.319609	0.604731	1.20176	1.43968	0.160316	0.626674	0.370059	0.708915	0.358104	0.402647	2.44851	0.452451	0.0506497	0.921559	1.57	0.705515	1.27047	0.59247	0.584692	1.07771	0.626451	0.745056	0.585745	0.610625	0.974303	0.809551	0.0600119	0.835031	0.734096	0.909739	0.466849	0.142811	1.49106	0.432168
ENSG00000255050.1_4	RP11-661A12.9	antisense	0.337089	0.202688	0.243404	0.237097	0.228905	0.321696	1.07415	0.167987	0.206486	0.947254	0.476913	0.239546	0.587868	0.835229	0.520768	0.749152	0.508906	0.731872	0.395207	0.515776	0.615589	0.357672	0.623105	0.14245	0.46945	0.261813	0.518723	0.655632	0.441633	0.986426	0.222313	1.32435	1.53033e-05	0.754311	0.0990528	1.40579	0.0498184
ENSG00000255153.1_4	CTD-2245O6.1	antisense	0.90164	0.165109	0.464558	0.497285	0.391218	0.400666	0.658783	0.273245	0.231947	0.331023	1.04641	0.578514	0.559013	0.816464	0.508803	1.04258	0.739201	0.524019	0.35272	0.468543	0.963086	0.379523	0.489447	0.567041	0.556285	0.470079	0.519987	0.698347	0.536727	0.145571	0.827133	0.571039	0.0888498	0.191283	0.495928	1.24747	0.124312
ENSG00000255176.1_5	AP002954.3	antisense	1.32524	0.786881	0.730705	1.0181	0.69481	1.48727	2.42741	0.57169	1.26357	1.34623	0.764762	0.693547	1.88496	1.70107	0.678785	1.06792	1.11943	0.548883	0.913167	0.966686	1.38238	1.10897	1.87629	0.442554	1.11672	1.00717	1.17787	1.16684	1.11501	0.225874	0.777048	0.212305	0.695136	0.14675	0.817909	1.04431	0.831454
ENSG00000255201.1_4	RP11-350N15.4	antisense	1.79183	1.00722	1.31045	1.39399	1.15249	2.06209	3.23881	2.63075	3.58215	3.04076	1.77572	0.6991	3.89779	2.4234	0.490638	1.37869	2.04736	6.33896	2.24731	2.33402	1.6818	2.6121	3.28129	2.56921	2.29116	1.45301	2.49455	2.76281	2.45429	0.779732	0.132532	0.927088	0.322173	0.756258	0.00362476	1.3216	0.310517
ENSG00000255224.1_4	CTD-3065J16.9	antisense	0.586681	0.107086	0.428256	0.753525	0.633229	0.286952	1.84828	0.265521	0.861053	0.848523	0.783583	0.330478	0.940727	0.947721	0.751686	0.343963	0.635741	0.425588	0.736542	0.414528	1.1589	0.417328	0.865156	0.62258	0.666401	0.465955	0.822906	0.674238	0.702506	0.820538	0.222875	0.533067	0.196782	0.59232	0.161466	1.06819	0.366804
ENSG00000255326.1_4	CTD-2530H12.4	antisense	0.128044	0.423293	0.429825	0.0658321	0.822041	0.283994	0.857843	0.364894	0.474389	0.0642511	0.879342	0.0461568	0.539222	0.879356	1.13327	0.10699	0.514205	0.261836	0.495143	0.395619	0.101322	0.396172	0.165109	0.303006	0.422131	0.358838	0.447813	0.57248	0.309395	0.319562	0.984264	0.673891	0.342171	-0.213883	0.972893	1.09325	0.502849
ENSG00000255389.1_4	C6orf3	antisense	0.709011	1.09419	1.04919	0.81209	1.04741	0.962022	0.275947	0.927755	0.695646	0.137939	0.613332	1.14689	0.269454	0.483716	0.645712	0.48931	0.477327	0.531544	0.703134	1.70111	0.672306	0.356012	0.579852	1.07052	0.727142	0.945652	0.632918	0.482844	0.847156	-0.579291	0.0998845	-0.969753	0.000539835	-0.158683	0.360352	0.842534	0.516697
ENSG00000255471.1_5	RP11-736K20.5	antisense	0.315137	0.121245	0.0345059	0.407041	0.298152	0.749711	0.331799	1.1332	3.27388	0.222547	0.493381	0.570499	1.19836	0.78281	0.813336	0.440846	1.07885	0.96661	0.512334	0.761615	0.714465	3.75197	1.67299	0.375311	0.875858	0.320965	1.00422	0.880135	1.29811	1.64558	0.0986172	1.45531	0.0171552	2.01593	0.0286799	1.64373	0.0333658
ENSG00000255495.1_4	AC145124.2	antisense	0.468006	1.22766	0.52744	0.948073	1.25467	0.761088	0.631395	0.619652	0.627986	1.13066	0.277831	0.398308	0.50093	0.641599	0.948038	0.396178	1.74626	2.57791	0.179106	0.806521	0.434046	0.328623	0.449629	0.178001	0.752484	0.864489	0.614305	1.13515	0.395988	-0.492893	0.18974	0.392966	0.74766	-1.12639	0.0158361	1.0354	0.495949
ENSG00000255517.6_4	CTD-3074O7.5	antisense	1.55622	0.55702	1.24747	1.73198	1.50056	1.87438	3.23229	1.15755	1.60109	2.28212	0.953166	1.27216	1.19329	1.11402	2.20937	1.5393	1.33953	0.774207	0.922823	1.19158	1.51569	0.936247	2.19556	0.790227	1.44533	1.41127	1.74973	1.36162	1.25869	0.310136	0.479923	-0.0516721	0.934631	-0.165075	0.6522	0.828949	0.334533
ENSG00000255559.1_4	C8orf77	antisense	0.454778	0.0683755	0.198012	0.096918	0.0769105	0.19294	0.113145	0.10415	0.226226	0.241859	0.247364	0.339814	0.147505	0.124519	0.117759	0.153177	0.154547	0.125151	0.259355	0.151488	0.177557	0.0903565	0.115243	0.268312	0.176894	0.181322	0.212093	0.13711	0.177052	0.22614	0.412338	-0.403226	0.86064	-0.0343842	0.710644	0.798549	0.575143
ENSG00000255737.2_4	AGAP2-AS1	antisense	5.50649	6.10758	6.03341	7.15005	4.64119	4.46569	5.93664	2.75964	5.21169	4.49248	5.61552	4.05763	8.31271	7.64402	8.59918	7.8421	4.01603	1.73849	6.47812	5.64764	11.0427	5.73393	7.59402	4.35638	5.87431	5.65074	4.67893	6.35875	6.8088	-0.272259	0.161371	0.170306	0.997555	0.268962	0.317922	1.27473	0.264951
ENSG00000255857.5_4	RP1-278C19.3	antisense	2.39416	3.06827	2.86114	3.85437	3.23483	1.94566	4.31379	2.70924	2.76113	3.91043	1.90522	2.93984	3.77392	3.46878	2.49595	3.06468	2.41926	2.47785	2.90133	2.8759	2.74531	2.91757	2.94823	1.75621	2.90596	2.89307	3.08994	2.95007	2.69076	0.0949775	0.731577	0.0281488	0.832814	-0.104589	0.625682	0.942808	0.626011
ENSG00000255893.1_5	RP11-685N10.1	antisense	0.463354	0.816727	0.541548	0.638408	1.24063	0.337645	1.20215	0.217887	1.1223	0.784848	0.243228	0.552119	0.175468	0.409126	1.26526	1.76295	0.544887	1.14537	0.133176	2.13809	0.242958	0.662515	0.39635	1.39969	0.768195	0.673052	0.687089	0.883843	0.828797	0.0297783	0.794769	0.393073	0.806176	0.3003	0.789957	1.25916	0.916444
ENSG00000256040.2_4	RP11-45A16.5	antisense	1.13354	0.000915419	1.43973	1.19946	1.31671	0.333801	4.04547	0.964436	7.21159	2.30757	3.59202	0.16294	3.92096	0.306289	2.83233	2.07772	0.735183	7.66653	3.21122	2.69807	1.05969	4.52174	3.38711	0.559794	2.36187	0.904026	3.04734	2.92317	2.57294	1.75311	0.198802	1.6931	0.187172	1.50898	0.148954	1.39094	0.2027
ENSG00000256116.1_4	RP11-783K16.14	antisense	1.0515	1.0178	0.924669	0.817038	0.778189	1.68765	0.607763	0.676759	1.54872	1.20869	1.23518	1.2561	1.1015	1.17159	1.0522	1.29709	0.815671	0.980624	1.95173	1.16119	0.592901	0.88281	0.785498	1.46803	1.08629	1.04614	1.08887	1.06978	1.14036	0.0577526	0.920567	0.0322357	0.726094	0.124412	0.845344	1.03519	0.788821
ENSG00000256628.3_4	RP11-454H13.5	antisense	1.11608	1.06156	1.07197	0.693101	0.571552	0.732528	0.803209	0.652803	0.760307	0.872728	1.14842	0.804646	1.02501	1.09866	0.801136	0.798757	1.02986	0.811006	0.758139	0.920573	0.982302	0.892039	0.837545	0.824953	0.87787	0.874465	0.840352	0.927405	0.869258	-0.0574069	0.872556	0.0847983	0.544526	-0.00861565	0.854565	1.04773	0.403957
ENSG00000256802.2_4	RP11-680F8.1	antisense	0.251776	0.150683	0.367538	0.12695	0.155567	0.0719049	0.073657	0.322978	0.0184202	0.0875201	0.0248635	0.119506	0.0733562	0.496991	0.092508	0.0365284	0.812675	0.261395	0.106736	0.414096	0.157792	0.07374	0.100428	0.151383	0.189541	0.187403	0.107824	0.295576	0.167362	-0.797465	0.108123	0.657382	0.933355	-0.163169	0.654457	1.56807	0.326282
ENSG00000256940.1_4	RP11-783K16.5	antisense	21.7338	52.9849	51.7504	63.0419	54.6025	29.3809	30.9238	27.8679	25.2592	42.6134	40.532	29.1958	27.3767	40.5294	44.8655	36.6935	30.7515	9.71349	27.2026	44.0706	30.5496	11.7905	18.3134	26.7071	34.1021	45.5824	32.732	31.655	26.439	-0.477774	0.171537	-0.526043	0.191605	-0.785811	0.0519	0.741804	0.0661277
ENSG00000256967.1_4	RP11-273B20.1	antisense	2.44922	1.43327	0.449888	0.31872	1.30547	1.86677	5.62383	0.528642	4.02308	2.96285	1.5514	0.642086	5.12829	1.76226	1.13957	0.867114	0.873293	0.511632	1.96247	0.644627	2.45669	2.10696	4.60952	0.528595	1.90609	1.30389	2.55531	1.71369	2.05148	0.970679	0.306804	0.394287	0.68196	0.653841	0.390407	0.975634	0.927028
ENSG00000257167.2_4	RP11-181C3.2	antisense	0.292505	0.328781	0.296501	0.304293	0.252963	0.299886	0.0787259	0.608734	0.501949	0.262091	0.241901	0.192728	0.309707	0.68773	0.325948	0.198298	0.312269	0.1967	0.210916	0.453986	0.321905	0.455963	0.260471	0.509894	0.329369	0.295822	0.314355	0.338442	0.368856	0.087667	0.664639	0.194182	0.830285	0.31833	0.270922	1.15917	0.353475
ENSG00000257176.2_4	RP11-996F15.2	antisense	0.587872	0.210289	0.929192	0.172965	0.128388	0.399961	0.416722	0.460922	0.258842	0.597522	0.414136	0.429122	0.560984	0.228956	0.495072	0.254269	0.230529	0.377424	0.231541	0.134834	0.28795	0.441638	0.128927	0.392042	0.365421	0.404778	0.429544	0.357872	0.269489	0.0856768	0.428872	-0.177685	0.882449	-0.586906	0.490934	0.751941	0.261926
ENSG00000257279.1_4	RP11-231I16.1	antisense	0.0400971	0.0772256	0.142412	0.0603231	0.0375344	0.0211301	0.024576	0.049679	0.0431019	0.0442332	0.0436345	0.0298204	0.0323121	0.0422621	0.026739	0.0105876	0.0344547	0.0768536	0.0676307	0.0420171	0.0379296	0.0942304	0.0468259	0.0417316	0.0486392	0.0631204	0.0391742	0.0372015	0.0550609	-0.688203	0.293694	-0.762745	0.211602	-0.197078	0.974076	0.901929	0.667175
ENSG00000257303.1_5	RP11-977G19.11	antisense	7.12619	4.26771	4.74713	7.0789	10.5744	6.56675	4.86967	8.70807	5.39591	8.17394	3.57859	7.20766	5.96184	6.25879	8.14186	8.23759	6.37801	8.15147	6.26679	9.5112	7.05649	8.17246	5.04228	4.62969	6.75431	6.72685	6.32231	7.18826	6.77982	-0.0894794	0.745779	0.0957122	0.506677	0.0113162	0.908866	1.07042	0.415083
ENSG00000257337.6_4	RP11-983P16.4	antisense	1.36852	0.999683	1.36953	0.92206	1.14735	1.60751	3.31844	2.28563	3.47354	1.37246	2.36167	0.613886	2.26174	2.19845	1.32909	0.992222	2.02615	2.74599	1.59719	3.46481	1.02587	3.25437	2.31641	1.11306	1.8819	1.23578	2.2376	1.92561	2.12862	0.856538	0.127135	0.639897	0.0459624	0.784501	0.0802975	1.16723	0.333202
ENSG00000257433.5_5	RP1-197B17.3	antisense	0.119917	0.0111533	0.147716	0.0604338	0.144777	0.0686003	0.205866	0.0407901	0.0722515	0.191458	0.0858671	1.0858	0.123862	0.815324	0.0246441	0.241518	0.297147	0.168758	0.169131	0.773855	0.149194	0.351556	0.384825	0.0776484	0.242171	0.0920996	0.280339	0.278542	0.317702	1.60591	0.250037	1.59663	0.166637	1.78641	0.0381667	1.60092	0.107937
ENSG00000257497.2_4	RP11-585P4.5	antisense	0.549038	0.144432	0.0746643	0.256451	0.168964	0.327932	0.190721	0.248981	0.100375	0.264733	0.228205	0.532139	0.301968	0.231944	0.142522	0.101947	0.201805	0.209199	0.0897415	0.099327	0.0170484	0.135038	0.12922	0.277809	0.209342	0.25358	0.260859	0.198231	0.124697	0.040828	0.786539	-0.355261	0.736959	-1.02401	0.126803	0.627728	0.0873496
ENSG00000257553.1_4	RP11-603J24.17	antisense	2.83277	1.88828	2.77376	7.51846	3.87262	2.03963	4.04023	2.69958	1.88763	4.16544	3.31139	5.18475	2.93571	2.84337	5.06815	2.97769	1.31909	3.24622	3.06042	2.90877	3.6813	4.04597	3.56206	5.88082	3.48934	3.48759	3.54817	3.06504	3.85656	0.0248461	0.742467	-0.186324	0.769877	0.145084	0.425687	0.983774	0.941356
ENSG00000257599.2_4	OVCH1-AS1	antisense	0.734393	1.11891	0.0167402	0.323863	0.456268	0.431182	0.37797	0.27362	0.628458	3.88414	0.242942	0.504551	0.391125	0.247423	0.193243	0.216158	0.255757	0.327127	0.289267	0.234275	0.447244	0.48754	0.392156	0.446429	0.538366	0.513559	0.98528	0.271805	0.382819	0.940003	0.439208	-0.917956	0.803003	-0.423871	0.777577	0.436754	0.452483
ENSG00000257605.2_4	RP11-680A11.5	antisense	2.27342	1.92947	2.1748	3.53841	4.6702	0.764257	9.46518	3.49902	4.92249	5.65988	5.52129	1.12607	5.87604	5.36635	3.43383	3.63356	5.30899	3.5607	7.08771	3.62767	5.09746	2.39937	8.41635	2.18013	4.23053	2.55843	5.03232	4.52991	4.80145	0.975968	0.129023	0.824226	0.0303536	0.908213	0.0878661	1.22931	0.167071
ENSG00000257621.7_5	RP11-349A22.5	antisense	21.9456	15.4199	17.1313	16.4886	16.1632	24.4119	23.0942	25.2076	29.163	21.2755	17.1253	21.5875	18.6111	17.999	19.307	19.5391	18.5904	24.4992	18.8563	26.9939	19.5636	23.1211	19.6756	18.0052	20.574	18.5934	22.9088	19.7576	21.036	0.301113	0.0745286	0.0876182	0.448052	0.178065	0.222084	0.982924	0.934643
ENSG00000257663.1_4	RP11-1100L3.7	antisense	1.09718	16.6215	10.6334	9.45831	13.3874	8.48543	16.1712	5.81265	2.22651	3.49205	2.22019	12.194	5.60049	10.8052	3.17916	3.96629	0.00901497	1.7012	8.72679	5.09558	7.62229	4.48046	3.2114	16.3378	7.18898	9.9472	7.01943	4.21023	7.57905	-0.502936	0.477436	-1.24039	0.178728	-0.392273	0.737966	0.694851	0.26982
ENSG00000257702.3_4	LBX2-AS1	antisense	1.13791	0.624718	0.548622	0.847087	0.934729	0.650157	2.40684	1.51767	2.11937	0.926481	2.14449	0.483422	2.55787	0.997433	1.22703	0.861135	0.735234	0.749381	1.42614	0.613035	0.933106	1.29857	2.76686	0.383591	1.20379	0.790537	1.59971	1.18801	1.23688	1.01691	0.0565966	0.587646	0.164631	0.645805	0.367483	1.0145	0.967819
ENSG00000257732.1_4	RP11-818F20.5	antisense	0.399341	0.182461	0.299632	0.760641	0.68639	0.595096	1.78882	0.735548	2.56322	0.796278	0.423452	0.495752	0.659775	0.480987	0.232709	0.568475	0.839984	0.234869	0.24468	1.6785	0.271734	1.56148	1.37747	0.193599	0.752954	0.48726	1.13385	0.5028	0.88791	1.21846	0.073258	0.0452919	0.917897	0.865722	0.518632	0.857878	0.544743
ENSG00000257815.5_5	RP11-611E13.2	antisense	3.73181	1.78077	1.37741	3.00993	2.78653	1.36397	1.25259	2.47057	1.53706	2.41015	3.83937	4.73486	1.50983	1.92622	3.18346	2.39139	2.77515	2.572	1.96469	2.38679	4.22191	2.69162	1.87821	1.9623	2.48994	2.34174	2.70743	2.39301	2.51759	0.209347	0.682744	0.0312466	0.747428	0.104463	0.637698	0.972555	0.850049
ENSG00000257878.1_4	RP11-256L6.3	antisense	0.886933	0.0631503	0.264836	0.17232	0.575328	0.512036	0.734551	0.795766	1.42375	0.872086	0.541616	0.432282	0.527111	1.01314	1.08783	0.553836	0.651792	0.821397	0.685736	1.18327	0.742742	1.22228	1.06185	0.809249	0.734787	0.412434	0.800009	0.775851	0.950855	0.955852	0.0607634	0.911617	0.0529604	1.20506	0.0200124	1.42415	0.0410071
ENSG00000257913.2_4	RP11-386G11.5	antisense	0.520085	0.597323	0.509283	0.356105	0.334866	0.309007	1.6823	0.125873	0.180047	0.256212	0.292957	0.506153	0.351937	0.47658	0.421475	0.513223	0.406632	0.205021	0.385352	0.157072	0.471905	0.285561	0.248943	0.199486	0.408058	0.437778	0.507257	0.395811	0.291386	0.212517	0.566017	-0.145387	0.54682	-0.587266	0.0514367	0.727166	0.474851
ENSG00000258056.2_4	RP11-644F5.11	antisense	5.64687	3.37948	2.75489	3.59749	2.82678	3.48459	2.47801	2.69773	5.38308	2.67189	3.53294	4.23186	3.70445	2.2569	3.06115	4.38831	2.24832	1.32601	3.11378	4.64794	2.48109	2.84272	3.35855	3.87876	3.33307	3.61502	3.49925	2.83086	3.38714	-0.0469559	0.797321	-0.352764	0.191882	-0.0939347	0.695658	0.874018	0.252732
ENSG00000258057.5_4	RP11-70F11.6	antisense	0.963722	1.25631	0.660782	0.620512	0.871761	1.90387	0.578902	0.434397	0.898444	1.65625	1.58185	1.35381	1.51753	0.570078	0.667312	1.62408	0.407548	0.415974	1.18935	1.35932	1.03965	0.356012	1.51036	0.963051	1.0167	1.04616	1.08394	0.867087	1.06962	0.051185	0.987356	-0.270854	0.388798	0.0320007	0.973974	0.909211	0.545386
ENSG00000258101.2_4	RP11-977B10.2	antisense	0.367583	0.563131	0.510418	0.21887	0.467143	0.402711	0.351197	0.318556	0.0342409	0.271206	0.256978	0.801033	0.206044	0.27134	0.116763	0.626601	0.620459	0.214121	0.257329	0.305066	0.24434	0.193511	0.226782	0.404125	0.343731	0.421643	0.338868	0.342555	0.271859	-0.315295	0.289946	-0.299687	0.281488	-0.633163	0.034048	0.807895	0.618322
ENSG00000258232.2_4	RP11-161H23.5	antisense	68.6204	81.6224	58.9002	76.7418	98.2335	83.236	104.731	99.6204	47.2797	91.2189	54.8665	64.3352	54.6693	104.789	79.9188	78.8679	88.0339	33.3637	60.1311	92.0144	84.9326	80.5555	77.6454	72.9795	76.5545	77.8924	77.0086	73.2738	78.0431	-0.0164624	0.780915	-0.0881855	0.556956	0.00278852	0.950557	0.976862	0.790913
ENSG00000258297.1_5	RP11-658F2.8	antisense	5.92956	7.01906	6.80454	6.45547	5.8213	6.30631	7.84241	6.73961	6.58457	7.03855	5.14249	7.34009	4.20392	5.00366	5.97257	6.43196	5.42282	7.95691	6.32677	5.53557	5.50091	6.3231	6.06599	5.92108	6.23705	6.38937	6.78129	5.83197	5.94557	0.0858846	0.441345	-0.13169	0.274565	-0.103859	0.100188	0.894226	0.0464477
ENSG00000258302.2_5	RP11-981P6.1	antisense	1.24775	1.0107	1.76911	0.756736	0.841292	1.61172	1.13375	0.579489	0.369112	1.31964	0.598202	0.767907	0.752693	0.350375	0.697302	1.02972	0.319932	0.354227	0.862847	1.20313	0.735071	1.46278	0.982956	1.48381	0.926677	1.20622	0.794683	0.584041	1.12177	-0.602039	0.0835316	-1.04635	0.0102106	-0.104719	0.762934	0.852519	0.366407
ENSG00000258376.2_4	RP4-647C14.2	antisense	0.195826	0.219201	0.233927	0.263098	0.216204	0.381788	0.499252	1.09609	1.0543	0.48044	0.294091	0.153232	0.583867	0.486628	0.125574	0.200542	1.00909	1.06697	0.347694	0.102766	0.469379	0.180554	0.245696	0.110497	0.417363	0.251674	0.596234	0.578778	0.242764	1.24432	0.0632117	1.20146	0.13631	-0.0519997	0.557481	0.968905	0.688669
ENSG00000258377.1_4	RP11-649E7.5	antisense	14.6722	28.4399	27.8867	17.3198	26.9323	23.2903	20.8398	26.5784	21.2179	16.3816	16.0523	21.2048	9.43326	0.424578	11.9809	17.15	16.4832	28.0284	24.7541	28.6439	8.65767	25.9617	1.52615	23.8015	19.0692	23.0902	20.3791	13.9167	18.8908	-0.180188	0.442712	-0.730461	0.154615	-0.289594	0.312941	0.754729	0.0866183
ENSG00000258430.1_4	RP11-982M15.2	antisense	17.0204	42.0343	50.1739	20.1933	50.7762	27.8525	21.7648	26.6519	15.8829	27.7064	23.273	39.6534	13.3938	18.4025	26.3468	26.8716	22.6035	17.1953	38.494	30.1013	22.466	16.9601	20.6919	40.0217	27.3555	34.6751	25.8221	20.8023	28.1225	-0.425296	0.310141	-0.73716	0.0694905	-0.302175	0.490885	0.808711	0.219602
ENSG00000258457.5_4	RP11-298I3.4	antisense	0.795989	0.242086	0.43383	0.239231	0.336813	0.579094	0.385851	0.392399	0.76096	0.407534	0.794645	1.30788	1.06688	0.0523144	0.984261	0.792609	0.39335	0.399084	0.229289	1.72124	0.296762	0.383191	0.321644	0.161786	0.561613	0.43784	0.674878	0.61475	0.518985	0.624222	0.169767	0.489594	0.855405	0.245288	0.829859	1.01889	0.513012
ENSG00000258471.1_4	RP11-84C10.4	antisense	0.746658	0.187068	0.215379	0.283047	0.204862	0.0373797	0.693448	0.339508	0.229132	0.24449	0.538092	0.607643	0.354503	0.330078	0.125899	0.479342	0.09713	0.378545	0.391219	0.225106	0.338012	0.0600189	0.588347	0.281228	0.332339	0.279066	0.442052	0.294249	0.313988	0.663612	0.143918	0.0764356	0.63993	0.170107	0.631028	0.843466	0.728751
ENSG00000258515.1_4	RP11-203M5.7	antisense	2.2084	2.29084	1.04226	1.26637	2.04499	5.76077	0.774553	2.89582	1.99492	3.70764	2.28328	3.63435	1.71486	2.05302	2.88501	1.15331	1.37493	2.75965	1.63195	1.51527	2.56713	2.11738	3.55206	1.82145	2.29376	2.43561	2.54843	1.99013	2.20087	0.0653269	0.789436	-0.291418	0.746451	-0.146204	0.952857	0.840886	0.654371
ENSG00000258634.3_5	RP4-773N10.4	antisense	1.99647	2.28207	2.15506	1.37297	1.91714	2.36297	1.77902	2.2402	2.59773	1.54896	2.31789	1.55307	2.43893	2.55744	1.8357	2.25146	1.4467	1.55878	2.38812	2.38817	1.68815	2.56558	2.27092	2.22172	2.0723	2.01445	2.00615	2.01484	2.25378	-0.00595773	0.939659	0.000278088	0.949556	0.161961	0.262391	1.06169	0.470037
ENSG00000258655.2_4	RP11-431H16.2	antisense	1.07609	0.656378	0.625553	0.609438	0.63903	0.738437	1.78277	0.868425	1.24969	0.48529	1.50153	0.472774	0.949557	0.769938	1.03339	0.627098	0.635253	0.834262	1.1488	0.99865	0.857553	1.13028	0.628323	0.724476	0.876791	0.724154	1.06008	0.80825	0.91468	0.549804	0.292831	0.158504	0.371379	0.33697	0.114177	0.965641	0.813078
ENSG00000258708.1_4	SLC25A21-AS1	antisense	2.09144	0.527838	0.857738	0.798576	1.06521	1.24805	0.717862	1.14943	2.09065	0.996209	1.65809	1.2849	0.554517	0.437907	1.04604	1.57489	1.09564	1.43919	0.780829	1.09299	1.08973	1.38929	0.527195	0.703108	1.09239	1.09814	1.31619	1.0247	0.930524	0.261303	0.398636	-0.0998668	0.790185	-0.23895	0.615803	0.809839	0.238815
ENSG00000258727.1_4	RP11-66N24.3	antisense	1.97566	0.920014	1.5086	1.54571	1.40682	1.98594	4.19505	1.91074	5.26145	2.03596	3.61113	0.783749	5.71612	2.75546	1.85221	2.06319	3.85069	6.98475	2.77037	2.92288	2.76969	3.72388	4.76551	0.762841	2.8366	1.55712	2.96635	3.8704	2.95253	0.929803	0.131219	1.3136	0.00817875	0.923067	0.0860852	1.50834	0.0820826
ENSG00000258738.1_4	RP11-73E17.2	antisense	0.669421	0.687348	0.822681	0.679028	0.522444	0.713563	1.4355	1.10114	1.00775	0.649572	0.990505	0.828879	0.485529	0.566292	0.492984	0.566551	0.602222	1.09774	0.748105	1.31972	0.514427	0.545869	0.747204	1.3197	0.796424	0.682414	1.00222	0.63522	0.865838	0.554486	0.0152944	-0.103392	0.457119	0.343449	0.351561	0.891026	0.286403
ENSG00000258824.2_5	CTD-2555O16.2	antisense	0.679733	1.2448	0.733969	0.704051	0.549512	0.990642	1.64998	1.31111	0.854824	0.874912	1.15479	1.33218	0.65027	1.47225	0.348591	1.1574	0.912113	1.70763	2.05541	0.912633	0.467174	0.82843	1.23216	0.683408	1.02117	0.817118	1.1963	1.04138	1.02987	0.549962	0.0339776	0.349875	0.576469	0.333845	0.526406	1.02872	0.826413
ENSG00000258920.1_4	FOXN3-AS1	antisense	0.595827	0.581651	0.456886	0.700856	0.753281	0.86628	1.55694	0.550106	1.36867	0.549473	1.11228	0.94662	0.96298	1.34413	0.551432	0.610984	1.35611	0.527768	0.507748	1.42081	1.03302	1.1539	1.06483	0.582919	0.881479	0.65913	1.01401	0.892234	0.960538	0.621443	0.0981156	0.436859	0.254144	0.543279	0.110959	1.10736	0.537714
ENSG00000258938.1_4	RP11-317N8.5	antisense	0.306583	0.248734	0.241189	0.276748	0.153954	0.128733	0.124447	0.0609037	0.198016	0.14239	0.474258	0.235403	0.384451	0.245188	0.12269	0.260267	0.253638	0.357783	0.324977	0.142307	0.307377	0.347546	0.320052	0.179622	0.243219	0.22599	0.205903	0.270669	0.270313	-0.134295	0.462141	0.260272	0.462908	0.258374	0.427049	1.25259	0.137766
ENSG00000258940.2_4	RP11-407N17.5	antisense	0.119367	0.105018	0.218953	0.560374	0.230937	0.300252	0.0303202	0.505567	0.541809	0.41629	0.633409	0.135806	0.610438	0.376977	0.523574	0.289497	0.66297	0.359216	0.361738	0.884287	0.238163	0.761465	0.454403	0.189432	0.396261	0.255817	0.3772	0.470445	0.481581	0.560219	0.760473	0.878916	0.0289986	0.912668	0.101239	1.50395	0.0547809
ENSG00000259081.1_4	RP11-488C13.6	antisense	0.46849	0.161104	0.600139	1.12152	0.126592	0.625564	1.15927	0.454026	0.31541	0.670506	0.384447	0.076033	1.09509	0.365344	0.707715	0.473709	0.231699	0.291338	0.66879	0.240392	0.372188	0.129041	0.449378	0.106366	0.47059	0.517235	0.509949	0.527482	0.327692	-0.0204674	0.946151	0.0283038	0.753739	-0.658477	0.402227	0.832544	0.720009
ENSG00000259248.5_4	RP11-265M18.2	antisense	0.615128	0.228766	0.712564	0.241788	0.317541	0.264999	0.139092	0.477152	0.4646	0.215187	0.696909	0.758199	0.592393	0.211229	0.630399	0.315954	0.306377	0.492018	0.668741	0.777858	0.277844	1.15593	0.370999	0.348138	0.469992	0.396798	0.458523	0.424728	0.599918	0.208591	0.796786	0.0981368	0.712631	0.596363	0.223779	1.19797	0.362176
ENSG00000259250.1_4	RP11-50C13.1	antisense	2.00602	2.5842	1.77155	0.99443	1.12176	2.6413	2.95349	0.488629	2.87403	0.35897	0.819775	1.11537	1.24527	0.984401	1.80858	1.26483	0.940094	0.699909	0.678562	2.68396	1.22924	0.636773	1.26386	1.10649	1.42798	1.85321	1.43504	1.15718	1.26648	-0.368931	0.238647	-0.679412	0.0634707	-0.549201	0.140665	0.737066	0.425107
ENSG00000259291.2_4	RP11-617F23.1	antisense	5.22845	7.23321	6.78087	5.97715	5.73262	5.89737	3.31184	2.41372	2.06461	4.32321	3.66546	6.79682	2.34102	4.01707	3.58348	5.01917	2.83137	2.38843	3.69626	4.00459	3.99851	2.74507	3.26556	6.74782	4.33599	6.14161	3.76261	3.36342	4.0763	-0.706884	0.0109487	-0.868687	0.000764753	-0.591356	0.00731319	0.751167	0.0970086
ENSG00000259319.1_4	RP11-293M10.6	antisense	0.583602	0.363859	0.700927	0.303873	0.445537	0.292524	0.217616	0.223277	0.64525	0.483268	0.800029	0.415712	0.44702	0.320545	0.532797	0.376228	0.0846849	0.176999	0.522865	0.54047	0.674312	0.275038	0.37391	0.463215	0.427648	0.448387	0.464192	0.323046	0.474968	0.0499772	0.92287	-0.473006	0.198312	0.0830869	0.717977	0.87446	0.42585
ENSG00000259343.6_5	RP11-761I4.3	antisense	0.325137	0.112646	0.241808	0.192421	0.0681739	0.25213	0.0122825	0.156233	0.474065	0.167653	0.278131	0.191432	0.814682	0.232892	0.261884	0.223378	0.165522	0.12565	0.310973	0.265036	0.183523	0.330395	0.444594	0.110975	0.247567	0.198719	0.213299	0.304001	0.274249	0.102148	0.715238	0.613346	0.354741	0.464756	0.282303	1.40346	0.162156
ENSG00000259367.1_5	RP11-815J21.4	antisense	1.5661	0.925784	0.921222	1.03012	0.653468	1.57707	0.368199	1.87645	0.744226	1.00458	1.25843	0.904058	0.86437	0.71765	1.02329	0.993304	0.286769	1.11151	1.2915	1.16185	1.43846	2.17306	0.915964	0.805349	1.0672	1.11229	1.02599	0.832816	1.2977	-0.116521	0.589496	-0.417469	0.219894	0.222416	0.474943	0.996365	0.937135
ENSG00000259370.2_4	RP11-1069G10.1	antisense	0.131197	0.0931511	0.372322	0.120931	0.0233195	0.0520514	0.115605	0.092606	0.0712995	0.0832715	0.211023	0.109496	0.052961	0.184866	0.053922	0.34165	0.056334	0.146694	0.48	0.109568	0.425894	0.0614287	0.0609506	0.063762	0.146429	0.132162	0.113884	0.139405	0.200267	-0.214749	0.75614	0.0769697	0.794247	0.599619	0.544155	1.38052	0.586083
ENSG00000259408.2_4	RP11-3D4.3	antisense	0.942954	0.63401	1.11684	1.88242	0.987668	0.940759	0.414339	1.37309	1.7389	1.70228	0.699831	1.09129	1.19426	0.619818	1.32585	1.18274	0.870157	0.607742	1.48535	0.509088	1.71525	3.25489	0.7879	0.846604	1.1635	1.08411	1.16995	0.966761	1.43318	0.109944	0.953952	-0.165278	0.606497	0.402711	0.642925	1.06472	0.953514
ENSG00000259426.5_4	RP11-253M7.1	antisense	2.54037	4.29048	1.78137	5.1118	3.63366	4.56725	2.18162	1.88254	2.22673	4.98868	2.95709	3.98802	3.4766	3.60431	2.26037	3.96272	3.62963	5.17494	2.64445	3.25373	4.11897	3.40644	3.70384	1.86064	3.38526	3.65415	3.03745	3.68476	3.16468	-0.266679	0.430521	0.0120335	0.839358	-0.207479	0.585311	1.02359	0.682691
ENSG00000259456.3_5	RP5-914P20.5	antisense	1.29972	0.786253	0.663081	0.661849	0.857423	2.38609	1.17172	1.38944	1.70935	1.086	1.18718	1.34491	0.598403	0.949043	1.08737	1.09267	1.5061	0.799375	0.913715	1.66828	0.673548	1.73689	0.663857	1.38948	1.15091	1.10907	1.31477	1.00549	1.1743	0.245457	0.225529	-0.141446	0.934454	0.0824453	0.727457	0.899314	0.52187
ENSG00000259488.2_4	RP11-154J22.1	antisense	0.226672	0.0269945	0.136307	0.163959	0.151226	0.243011	0.0392939	0.114833	0.424426	0.100533	0.16755	0.15718	0.203339	0.28768	0.285136	0.287117	0.175226	0.183119	0.096534	0.220777	0.145666	0.110069	0.22502	0.133962	0.179401	0.158028	0.167303	0.236936	0.155338	0.0822778	0.997474	0.584316	0.127839	-0.0247717	0.745862	1.20577	0.170242
ENSG00000259498.1_4	RP11-244F12.3	antisense	2.54528	1.55848	1.20403	2.54225	1.55268	2.55729	1.28089	0.916014	1.73591	1.76276	2.46993	3.05007	1.49247	2.63267	1.09001	1.92924	2.41758	10.4959	1.90422	1.82758	1.76419	2.8523	2.37158	0.959703	2.28804	1.99334	1.86926	3.34298	1.9466	-0.0927151	0.674709	0.74595	0.497173	-0.0342311	0.878633	1.36943	0.456732
ENSG00000259523.1_4	RP11-680F8.3	antisense	1.23452	1.0689	0.843668	0.657699	0.866513	1.44535	1.11388	0.765765	1.2686	0.940344	0.748763	1.07513	0.739514	0.560544	0.906394	1.39479	0.78266	0.398283	1.23354	1.15435	0.926498	1.1906	1.19254	0.94449	0.977222	1.01944	0.985414	0.797031	1.107	-0.0489778	0.899565	-0.355072	0.199681	0.11888	0.411156	0.949711	0.534095
ENSG00000259583.2_4	RP11-66B24.4	antisense	0.728257	0.581178	0.128053	0.568468	0.636503	0.369774	3.87119	0.390282	3.69017	1.89084	0.903146	0.231858	3.07041	0.48811	0.424724	0.421132	0.308412	0.144032	2.05929	0.315683	0.755639	0.824679	4.51777	0.189613	1.14622	0.502039	1.82958	0.80947	1.44378	1.86564	0.111723	0.689179	0.869439	1.52398	0.264083	0.966388	0.79608
ENSG00000259642.2_4	RP11-81A1.2	antisense	0.216103	0.104581	0.176554	0.219052	0.131582	0.149799	0.14674	0.217905	0.544418	0.137338	0.259036	0.265461	0.234266	0.189643	0.181091	0.246058	0.243443	0.210034	0.349702	0.178881	0.430587	0.635112	0.291583	0.282624	0.251733	0.166278	0.261816	0.217422	0.361415	0.654953	0.141933	0.3869	0.0468487	1.12005	0.00595805	1.35212	0.0630066
ENSG00000259768.5_5	RP5-991G20.1	antisense	0.904118	1.30275	1.05391	1.08267	0.636973	0.964446	1.14417	0.814362	0.724975	0.91311	0.657728	0.788807	1.08994	1.14896	0.904419	0.619067	1.02769	1.2955	1.07724	0.768844	1.04945	1.53637	0.950698	1.14125	0.983227	0.990811	0.840525	1.01426	1.08731	-0.237319	0.238002	0.0337493	0.889755	0.13408	0.503105	1.14756	0.160443
ENSG00000259775.1_4	RP11-45P15.4	antisense	2.83868	2.69782	5.64486	1.36704	4.22885	1.98363	2.99028	2.90277	0.866473	2.60126	3.13148	2.93502	1.15923	0.266269	1.49692	3.12939	2.9575	2.06413	2.08761	2.06271	1.97677	2.23285	1.04829	2.67242	2.38926	3.12681	2.57121	1.84557	2.01344	-0.282243	0.573851	-0.760624	0.14608	-0.635029	0.160647	0.677255	0.0811705
ENSG00000259802.1_4	CTD-2256P15.2	antisense	1.23177	0.822622	1.13747	0.445402	1.05051	0.603881	0.0694101	0.692418	0.550103	1.98795	1.23304	0.931076	0.434843	1.41669	1.23827	0.714868	1.35172	0.608505	1.18766	0.866583	1.14479	0.551018	0.931016	0.816841	0.917436	0.881943	0.910666	0.960816	0.916318	0.0462377	0.589327	0.123576	0.840558	0.0551638	0.734465	1.04715	0.458471
ENSG00000259826.1_4	RP11-467D6.1	antisense	0.368059	0.1568	0.302967	0.172433	0.157681	0.103029	0.180718	0.214478	0.210986	0.188775	0.456513	0.127318	0.28394	0.331753	0.159436	0.220592	0.220272	0.29978	0.2007	0.22734	0.287619	0.473674	0.219019	0.191996	0.239828	0.210162	0.229798	0.252629	0.266725	0.128868	0.704007	0.265521	0.286367	0.343853	0.265796	1.18046	0.167636
ENSG00000259877.2_4	RP11-46C24.7	antisense	2.59349	1.74175	1.83076	1.64387	1.6077	1.77429	2.03282	1.27183	1.53073	2.3323	2.9716	2.11129	1.63885	1.32407	2.13184	2.11778	2.16336	1.5618	2.11848	1.72159	2.05475	1.47125	1.65962	1.94588	1.88965	1.86531	2.04176	1.82295	1.82859	0.130399	0.649729	-0.0331404	0.815782	-0.0286798	0.879751	0.934599	0.530134
ENSG00000259891.1_4	CTA-204B4.2	antisense	1.57978	1.20404	1.1379	0.704063	0.631675	1.46519	0.205115	0.839665	1.52134	1.18479	1.48589	1.19661	0.684577	1.40168	0.816128	1.14673	0.978966	0.731802	1.07202	0.890026	1.07752	1.15207	1.33918	0.95226	1.05829	1.12044	1.07223	0.95998	1.08051	-0.063446	0.661174	-0.22299	0.510721	-0.0523511	0.946412	0.930595	0.918586
ENSG00000259940.2_4	CTD-3203P2.1	antisense	0.383716	0.269621	0.127159	0.128322	0.145078	0.508665	0.329352	0.190794	0.907709	0.77329	0.461956	0.309724	0.320812	0.231329	0.495744	0.261957	0.268179	0.154394	0.21897	0.0853905	0.337193	0.209215	0.222195	0.289271	0.317918	0.260427	0.495471	0.288736	0.227039	0.927922	0.0868802	0.148872	0.520979	-0.197937	0.842234	0.682334	0.264687
ENSG00000259943.1_4	RP1-39G22.7	antisense	6.79315	5.16403	5.3546	5.81202	4.27389	6.42449	5.90906	3.62729	4.83021	4.93323	4.92569	6.98148	3.10934	3.35487	5.33208	6.90372	4.40195	3.59762	4.67619	4.6159	4.55881	4.05062	5.02403	4.9017	4.9815	5.63703	5.20116	4.44993	4.63788	-0.116102	0.447346	-0.341153	0.0914355	-0.281471	0.0318447	0.838498	0.0409171
ENSG00000260000.2_4	RP3-467N11.1	antisense	0.944709	0.700699	1.54656	1.12211	0.969481	1.46808	1.03982	1.12045	1.07482	0.7324	1.17665	1.76636	0.881484	1.07996	0.997873	1.02402	1.06748	0.756085	0.92501	1.15944	0.912173	1.70807	0.610548	1.37981	1.09017	1.12527	1.15175	0.967817	1.11584	0.0335523	0.881475	-0.217469	0.382025	-0.0121427	0.898557	0.91508	0.443073
ENSG00000260005.6_4	AC027601.1	antisense	0.153041	0.125142	0.0963769	0.147597	0.0964921	0.177691	0.0248028	0.0739287	0.105405	0.29776	0.114832	0.0962921	0.294637	0.390525	0.100923	0.199165	0.22185	0.28864	0.185992	0.182093	0.178515	0.222767	0.282004	0.0664968	0.17179	0.132723	0.118837	0.24929	0.186311	-0.159441	0.355941	0.909403	0.0241598	0.489293	0.243504	1.7316	0.0133254
ENSG00000260018.1_4	RP11-505K9.1	antisense	0.18744	0.179219	0.139055	1.16793	0.150746	0.537049	0.822931	0.522736	0.931544	2.32265	1.17098	0.265256	1.26156	2.17816	1.02725	0.884494	1.02186	0.498901	0.486895	0.286903	2.19498	0.454122	0.79716	0.374189	0.827667	0.393573	1.00602	1.14537	0.765708	1.35395	0.0413536	1.54111	0.00796785	0.960163	0.130658	1.36546	0.14632
ENSG00000260034.1_4	RP11-266L9.2	antisense	0.0448928	0.105759	0.0907821	0.0724278	0.0424424	0.0556563	0.0898806	0.128775	0.0492969	0.164567	0.0662212	0.0620568	0.087107	0.089162	0.064344	0.0825778	0.0530784	0.179271	0.0433384	0.030449	0.110642	0.188557	0.111914	0.0670434	0.0866767	0.0686601	0.0934662	0.09259	0.0919906	0.444974	0.283026	0.431386	0.249964	0.422016	0.598294	1.1385	0.663732
ENSG00000260051.1_4	LA16c-390E6.4	antisense	1.35673	0.28495	0.112908	0.495145	0.448826	1.39188	1.17198	0.112372	0.577752	0.894418	0.418236	0.569651	0.84448	1.14583	0.872181	0.743968	0.377198	0.751618	0.757458	0.981235	0.877753	0.292879	0.750236	0.374495	0.691841	0.68174	0.624068	0.789212	0.672343	-0.127518	0.953898	0.211193	0.329371	-0.0200246	0.612465	1.11927	0.264754
ENSG00000260063.1_4	RP5-968P14.2	antisense	0.4501	0.179586	0.241485	0.135372	0.167387	0.116503	1.44238	0.270503	0.515256	0.34757	0.436046	0.166277	0.542255	0.445906	0.0200839	0.238423	0.40865	0.130296	0.291515	0.35106	0.144791	0.503047	0.459359	0.197545	0.341725	0.215072	0.529672	0.297602	0.324553	1.30028	0.0578988	0.468565	0.957132	0.593633	0.156387	0.835394	0.653401
ENSG00000260083.1_4	RP11-1072A3.2	antisense	0.878239	1.49947	0.594509	1.54864	1.21156	0.580133	1.99396	0.775773	0.299649	0.384184	0.606054	1.32427	0.501975	0.421492	0.947041	0.568073	1.3469	0.427742	1.15956	1.05814	0.907419	0.657002	1.48323	0.4642	0.901634	1.05209	0.897315	0.702204	0.954925	-0.229574	0.409096	-0.583299	0.136322	-0.139801	0.731342	0.850068	0.620384
ENSG00000260121.1_4	RP5-1142A6.9	antisense	6.16485	5.01726	5.11802	3.08032	3.70013	5.0122	1.79516	3.50226	5.46003	3.80828	4.19801	3.54364	4.65584	6.75969	2.9358	4.41294	4.81779	6.11253	4.68527	7.79985	5.24576	5.60937	4.44604	5.15367	4.70978	4.68213	3.7179	4.9491	5.48999	-0.332678	0.191554	0.0800007	0.77048	0.229639	0.232177	1.24275	0.0605416
ENSG00000260196.1_4	RP1-239B22.5	antisense	0.644456	0.545046	0.634134	0.4097	0.546966	0.374442	0.841066	0.634032	1.26386	0.548951	0.635956	0.444159	1.37616	0.438834	0.56083	0.62419	0.506007	0.510227	0.630231	0.546211	0.515014	0.626813	1.10562	0.663218	0.651088	0.525791	0.728004	0.669375	0.681184	0.469458	0.132396	0.348325	0.372624	0.373557	0.119311	1.07718	0.615603
ENSG00000260236.1_4	RP11-708J19.1	antisense	0.941335	0.567063	0.965083	1.07752	0.527042	0.662039	0.572475	0.534148	1.2288	1.21947	1.3603	0.875215	1.31496	0.864704	0.698095	1.26904	0.792162	0.647032	1.01205	1.65122	1.1048	1.08814	0.769685	0.817231	0.939984	0.790014	0.965068	0.930999	1.07385	0.288753	0.426562	0.236902	0.37186	0.442849	0.090022	1.14231	0.260647
ENSG00000260267.1_4	RP11-452L6.5	antisense	2.12358	1.73375	1.97522	2.0996	1.68791	1.5227	2.34114	1.72604	2.72853	2.52371	2.17459	1.50367	2.96524	2.46592	1.55626	2.21991	2.06857	1.03638	2.2239	2.00952	2.33467	1.52449	3.29516	1.49596	2.05568	1.85713	2.16628	2.05205	2.14728	0.222148	0.226376	0.143991	0.747817	0.20944	0.403867	1.04372	0.895607
ENSG00000260273.1_4	RP11-425D10.10	antisense	0.831539	0.371741	0.572236	0.0847827	0.333033	0.315179	0.796082	0.180812	0.382522	0.367586	0.4891	0.243343	0.55146	0.225262	0.507034	1.02133	0.411855	0.462181	0.355119	0.323536	0.6647	0.575574	0.432523	0.398335	0.454036	0.418085	0.409907	0.529854	0.458298	-0.0284983	0.856289	0.341797	0.382531	0.132489	0.455169	1.19343	0.224006
ENSG00000260276.2_5	RP11-77H9.2	antisense	1.47762	1.31035	1.12134	0.930126	0.991612	0.768947	0.781093	0.534564	1.10213	1.54171	1.52334	1.01205	1.19053	0.999838	1.48928	1.0867	0.815409	0.776003	1.60459	0.88341	1.08662	0.6735	0.978218	0.825153	1.06267	1.1	1.08248	1.05963	1.00858	-0.0231605	0.772842	-0.0539464	0.784646	-0.125174	0.525952	0.947641	0.728444
ENSG00000260285.1_4	RP11-600F24.7	antisense	0.829193	0.460983	0.745072	0.275959	0.372494	0.422096	0.53383	0.643651	1.13358	0.561044	0.96265	0.487055	0.611946	0.60243	0.534974	0.800684	0.525436	0.569738	0.51071	0.885446	0.456747	1.08128	0.457863	0.583563	0.627018	0.517633	0.720302	0.607535	0.662602	0.476672	0.142663	0.231038	0.248295	0.356212	0.274157	1.02601	0.640881
ENSG00000260329.1_4	RP11-412D9.4	antisense	1.81395	0.467499	1.28356	0.388785	0.734253	0.861432	1.11744	1.50945	1.75764	1.09095	1.89088	1.62891	1.35603	1.37272	1.00827	1.477	1.29214	1.20785	0.816277	1.57249	1.08532	1.14614	0.970002	1.06377	1.2047	0.924913	1.49921	1.28567	1.109	0.696814	0.0411583	0.475129	0.0879324	0.261869	0.262324	0.987849	0.618711
ENSG00000260367.2_4	RP11-264B17.4	antisense	0.403438	0.21849	0.0263975	0.168771	0.242101	0.145843	0.149124	0.177039	0.376942	0.179679	0.391631	0.174062	0.15843	0.39189	0.0634031	0.314238	0.171698	0.196181	0.118414	0.358515	0.0953429	0.759358	0.498176	0.178834	0.24825	0.20084	0.241413	0.215973	0.334773	0.265455	0.408587	0.104806	0.699686	0.737137	0.352936	1.24532	0.594277
ENSG00000260425.1_4	LA16c-316G12.2	antisense	2.94005	1.5458	2.9691	2.65595	2.04795	3.14284	0.506366	2.00717	4.1624	0.573008	1.09665	1.93828	2.34382	2.26754	1.66277	4.74141	0.51548	3.64336	3.03624	1.62503	1.74324	1.42348	3.15246	1.65729	2.2249	2.55028	1.71398	2.52906	2.10629	-0.573307	0.100288	-0.0120534	0.6057	-0.275953	0.263468	1.08702	0.639898
ENSG00000260439.1_4	LA16c-366D3.1	antisense	0.359313	0.648612	0.531382	0.181908	0.287526	0.104462	0.303495	1.22331	0.177528	0.238514	0.194012	0.365858	0.570234	0.563308	0.242573	0.343717	0.119508	0.793612	0.362785	1.93566	0.579807	0.143459	0.353182	0.71474	0.472438	0.3522	0.417119	0.438825	0.681605	0.244064	0.83941	0.31725	0.590737	0.95254	0.280596	1.45639	0.277544
ENSG00000260442.5_4	RP11-22P6.3	antisense	3.14741	0.900699	0.710289	1.71467	1.86364	0.959939	0.605231	0.930941	0.477614	3.80844	3.12057	2.47832	0.49962	1.1247	2.604	2.32262	1.77137	0.222344	1.14435	0.635872	1.36456	0.909892	1.13131	1.94016	1.51619	1.54944	1.90352	1.42411	1.18769	0.296921	0.925035	-0.121688	0.589297	-0.383589	0.507331	0.756394	0.408833
ENSG00000260465.1_4	RP11-63M22.2	antisense	5.6085	2.99276	4.32559	4.59557	3.62801	7.27787	3.64283	6.05357	7.26214	8.86047	4.47939	4.52279	5.82227	5.15184	5.22397	5.61279	4.59341	7.24075	6.59892	5.5892	6.28378	7.92125	4.91323	5.22227	5.5593	4.73805	5.80353	5.6075	6.08811	0.292638	0.318502	0.243066	0.191644	0.361701	0.0861161	1.10947	0.193767
ENSG00000260526.1_4	RP11-73K9.2	antisense	1.0217	0.505834	0.591099	0.368398	0.420242	1.16489	0.506982	0.454118	1.02836	0.643647	1.37706	1.46667	0.676398	0.287512	0.629634	0.840837	0.383115	0.457097	0.668798	0.96334	0.673747	0.318965	0.62682	0.669466	0.697697	0.678694	0.912806	0.545766	0.653523	0.427548	0.335575	-0.31448	0.47752	-0.0545236	0.971594	0.753558	0.207951
ENSG00000260552.1_4	RP11-49I11.1	antisense	0.746315	0.623496	2.42382	1.66581	0.740744	1.30991	4.86022	1.27143	3.22166	0.73911	1.68633	0.298976	2.39049	0.405861	0.313908	0.921424	1.35715	2.36643	2.03729	2.67886	1.32575	2.3797	3.4398	0.758682	1.66513	1.25168	2.01295	1.29254	2.10335	0.685446	0.627091	0.0463445	0.783911	0.748818	0.119543	1.0402	0.775481
ENSG00000260572.1_4	RP11-16N11.2	antisense	0.248872	0.071983	0.062261	0.0898414	0.0142204	0.24943	0.0323079	0.236429	0.226547	0.0170908	0.153959	0.158451	0.127474	0.0139774	0.119897	0.199671	0.150135	0.252332	0.0452891	0.0558083	0.0143744	0.227948	0.108923	0.0616591	0.122453	0.122768	0.137464	0.143914	0.085667	0.163121	0.854673	0.229277	0.686458	-0.519123	0.602182	0.882218	0.834337
ENSG00000260589.1_4	RP11-390B4.5	antisense	0.845746	0.0878046	0.752402	0.460051	0.347023	0.909282	0.491413	0.330669	0.663063	0.478564	0.773783	0.67247	0.321074	0.413055	0.329805	0.781214	0.394899	0.492602	0.509463	0.507754	0.34302	0.401636	0.468795	0.38744	0.506793	0.567051	0.568327	0.455442	0.436351	0.00324166	0.613081	-0.316214	0.93294	-0.377989	0.920287	0.785459	0.501893
ENSG00000260618.1_4	RP11-23N2.4	antisense	3.398	2.00734	1.35348	1.23438	0.802172	2.06289	0.388867	1.32651	1.09696	0.938518	1.82779	1.87027	1.42829	1.01515	1.27079	1.33924	1.61322	0.725038	1.6615	5.55362	1.68509	1.56367	0.858286	1.97929	1.62502	1.80971	1.24149	1.23195	2.21691	-0.543691	0.240672	-0.55481	0.2141	0.292791	0.693135	1.13033	0.637403
ENSG00000260625.2_4	RP11-452L6.7	antisense	0.697423	0.940391	0.339848	0.325899	0.508779	0.750501	1.38195	0.0903834	0.28214	0.508733	0.804099	1.00601	0.388567	0.725987	0.17264	1.42959	0.508638	0.172959	0.544745	0.391871	0.552032	0.863542	0.436132	0.257292	0.586673	0.593807	0.678886	0.566397	0.507602	0.193175	0.81322	-0.0681805	0.524456	-0.226295	0.556277	0.843879	0.606218
ENSG00000260630.6_4	RP5-1142A6.3	antisense	6.9321	4.41524	3.35492	4.86823	4.28155	3.53358	2.78526	2.80462	5.01658	3.26996	7.34773	8.33438	5.20707	6.18607	2.91025	4.87213	5.59452	2.5634	3.00198	4.93041	4.56384	4.51762	4.17957	2.54704	4.50075	4.56427	4.92642	4.55557	3.95674	0.110156	0.97878	-0.0027515	0.89879	-0.206071	0.376253	0.896912	0.548406
ENSG00000260641.1_4	RP11-1299A16.3	antisense	0.184092	0.0684143	0.381965	0.102344	0.348477	0.291442	0.653904	0.173624	0.85921	0.267008	0.406648	0.0943592	0.495848	0.188252	0.280271	0.172979	0.455232	0.486982	0.196831	0.275003	0.303493	0.357703	0.447546	0.199735	0.320473	0.229456	0.409126	0.346594	0.296718	0.834328	0.286837	0.595031	0.181519	0.370879	0.242631	1.00741	0.444247
ENSG00000260708.1_4	CTA-29F11.1	antisense	4.77208	2.4941	4.7212	4.33627	5.15419	2.08725	1.90488	3.49464	2.45851	2.81679	2.91307	5.34676	2.8174	2.89969	3.74659	6.88382	2.5836	2.67544	2.52172	2.17595	2.27837	3.11107	2.68521	3.14867	3.33447	3.92752	3.15577	3.60109	2.6535	-0.315622	0.333008	-0.125183	0.664596	-0.565721	0.0684914	0.883006	0.415588
ENSG00000260793.2_4	RP5-882C2.2	antisense	1.71281	1.29701	0.843685	0.936583	0.839292	0.999343	0.372196	1.04661	0.799462	0.745406	1.23425	1.97146	0.500273	1.35248	0.955393	1.38117	0.639399	1.05327	0.929898	0.68793	1.70027	0.864946	1.02653	0.711327	1.02504	1.10479	1.02823	0.980331	0.986817	-0.103605	0.546378	-0.172428	0.4785	-0.162914	0.488724	0.922237	0.720495
ENSG00000260852.1_4	FBXL19-AS1	antisense	1.7367	2.33069	2.21602	2.41667	1.47856	2.0622	1.08639	1.53642	1.79689	2.30565	2.15233	2.31836	1.76033	1.93429	1.88152	2.86789	1.9245	1.37602	2.89388	1.94659	1.58361	1.36024	1.72525	2.34533	1.95985	2.04014	1.86601	1.95743	1.97582	-0.128714	0.46815	-0.0597111	0.689295	-0.0462191	0.723856	1.00694	0.969413
ENSG00000260853.1_4	RP11-264B17.2	antisense	1.58174	0.844117	0.781312	0.981106	0.698889	0.805216	0.193791	1.33699	1.26088	0.644162	1.24382	1.24247	1.37562	1.85343	0.324064	0.401876	0.559941	1.2776	0.750477	1.58046	0.683657	0.96795	0.608442	1.85628	0.993929	0.94873	0.987019	0.965422	1.07454	0.05708	0.780886	0.0251619	0.653815	0.179656	0.75368	1.05384	0.967073
ENSG00000260872.1	RP11-680G24.5	antisense	1.38383	0.952971	1.09655	0.975876	0.773136	0.424597	0.157201	0.54555	1.35737	1.24106	1.4475	1.09448	0.960576	0.897818	0.741565	1.14259	0.217657	0.611865	1.26664	1.40499	0.864343	0.584148	0.247074	1.13226	0.896735	0.934493	0.97386	0.762012	0.916576	0.0595303	0.768569	-0.294371	0.397827	-0.0279301	0.752018	0.8796	0.636094
ENSG00000260924.2_4	AC004463.6	antisense	0.522392	0.119411	0.154207	0.484737	0.33092	0.506642	0.0196354	0.577138	0.275611	0.525071	0.564341	0.59665	0.88139	0.409672	0.29385	0.508182	0.439633	0.277083	0.222041	0.204718	0.562157	0.445186	0.589708	0.39171	0.412587	0.353052	0.426408	0.468302	0.402587	0.272355	0.926174	0.40756	0.287896	0.189421	0.547088	1.1173	0.340876
ENSG00000260942.1_4	RP11-27M15.1	antisense	1.24025	0.667304	0.868313	0.834775	0.813181	0.671177	1.15639	0.768637	1.18625	0.988439	1.1684	1.33439	1.00327	1.11461	0.675254	1.2462	0.743756	0.848871	1.02677	0.790467	1.15528	0.991181	1.02904	0.938593	0.9692	0.849167	1.10042	0.93866	0.988555	0.373932	0.0529916	0.144555	0.476306	0.219274	0.143466	0.988526	0.998213
ENSG00000260992.1_4	RP11-122A8.4	antisense	0.278073	0.282261	1.05938	0.426097	0.48291	0.279621	0.120033	0.401714	0.635055	0.228724	0.790724	0.337928	0.216136	0.715361	0.377277	0.228729	1.28675	1.53963	0.594689	0.792358	0.406734	0.871974	0.361037	0.442986	0.548174	0.468057	0.41903	0.727314	0.578296	-0.159632	0.666821	0.635894	0.501238	0.305125	0.296458	1.4718	0.156014
ENSG00000261136.1_4	RP11-37C7.3	antisense	0.709461	0.219444	0.436433	0.291599	0.171655	0.47955	0.0430842	0.319455	1.43233	0.472052	0.923819	0.47413	0.938712	0.756103	0.263989	0.565097	0.514804	0.734319	0.688223	0.684513	0.52293	0.554285	0.51655	0.396911	0.546227	0.38469	0.610812	0.628837	0.560569	0.66703	0.783834	0.708989	0.0884042	0.543194	0.0683787	1.19478	0.136454
ENSG00000261188.1_4	CTA-445C9.14	antisense	2.1065	1.23756	1.37047	1.45264	1.64285	1.3802	3.50369	2.14949	1.78227	1.85694	1.87895	1.1325	1.05154	1.03035	1.73229	1.49567	1.25781	1.4896	1.40588	1.69	1.76559	1.45581	1.4189	1.38923	1.61153	1.5317	2.05064	1.34288	1.5209	0.420937	0.163753	-0.18981	0.269813	-0.01021	0.966442	0.799415	0.0732382
ENSG00000261189.1_4	RP3-512B11.3	antisense	0.891755	1.44361	2.98375	2.68568	2.63057	2.89271	3.67676	6.23551	4.23468	3.30284	4.33559	0.652659	3.73629	4.52175	3.68033	2.12296	4.05364	8.00773	3.56619	2.96697	4.44256	7.66038	4.78244	1.13831	3.61024	2.25468	3.73967	4.35378	4.09281	0.72999	0.310238	0.949347	0.0310199	0.860169	0.135168	1.40909	0.118107
ENSG00000261207.1_4	LA16c-361A3.3	antisense	1.05351	1.30999	0.575635	0.335325	0.45579	0.117625	1.58359	0.34201	0.702752	1.23994	0.339543	1.38717	0.795476	0.673116	0.110733	0.96253	0.768031	0.217843	0.419664	0.995987	0.763537	0.0990442	0.969147	0.705752	0.705156	0.641313	0.932501	0.587955	0.658855	0.540077	0.337752	-0.125322	0.896609	0.0389339	0.893584	0.792222	0.500078
ENSG00000261251.1_4	RP3-388M5.9	antisense	0.299334	0.190519	0.0758972	0.235936	0.154125	0.19518	0.0387145	0.217792	0.101883	0.0834749	0.466574	0.246572	0.4424	0.427591	0.231234	0.172604	0.273417	0.121367	0.367888	0.267773	0.174671	0.301629	0.260329	0.279461	0.234432	0.191832	0.192502	0.278102	0.275292	0.00502904	0.606494	0.535773	0.244199	0.521119	0.0825952	1.43988	0.0412361
ENSG00000261286.1_4	RP11-517C16.2	antisense	0.038004	0.18624	0.162584	0.239356	0.106345	0.0897486	0.0350693	0.0848064	0.168752	0.135995	0.351269	0.0141914	0.327897	0.307967	0.127948	0.166513	0.0791103	0.0815197	0.0805159	0.194441	0.0848411	0.147148	0.116813	0.066218	0.141387	0.137046	0.131681	0.181826	0.114996	-0.0576211	0.544917	0.407894	0.471627	-0.253077	0.776974	1.10455	0.400257
ENSG00000261335.1_4	RP11-318A15.2	antisense	0.305092	0.684483	0.716237	1.32017	0.758082	0.475337	0.247858	0.532478	0.694985	0.526405	0.369198	0.549257	0.739446	0.36353	0.474626	0.508896	0.355314	0.188868	0.855655	1.26457	0.203256	0.171683	0.656236	0.660129	0.567575	0.7099	0.486697	0.438447	0.635255	-0.544593	0.215998	-0.695215	0.120568	-0.160281	0.539395	0.897296	0.406637
ENSG00000261351.2_5	CTD-3185P2.1	antisense	0.238502	0.252499	0.453634	0.236598	0.327472	0.481281	0.0869791	0.291439	0.260056	0.326239	0.318771	0.267352	0.531285	0.282889	0.262192	0.285055	0.271895	0.252322	0.269583	0.158085	0.249381	0.133518	0.362257	0.5036	0.295954	0.331664	0.258473	0.314273	0.279404	-0.359712	0.268078	-0.0777055	0.79509	-0.247371	0.36791	1.006	0.974181
ENSG00000261360.1_4	CTD-2165H16.4	antisense	0.373965	0.0537255	0.489677	0.131774	0.263791	0.0967434	0.169989	0.0761857	0.363608	0.176151	0.386147	0.509054	0.553593	0.776889	0.359311	0.204492	0.138844	0.190686	0.2606	0.414269	0.149746	0.192494	0.437579	0.19466	0.290166	0.234946	0.280189	0.370636	0.274891	0.254072	0.569149	0.657673	0.251978	0.226532	0.396058	1.25312	0.264572
ENSG00000261366.1_4	RP13-44L19.2	antisense	0.853008	0.256726	0.684709	0.469456	0.537444	0.810614	0.0948041	0.632748	1.26587	0.531966	0.869754	0.953439	0.5688	0.152922	0.661848	0.836419	0.487111	0.331658	0.712546	1.23964	0.439945	0.415897	0.41939	0.737209	0.623497	0.601993	0.724764	0.50646	0.660771	0.267764	0.97278	-0.249299	0.475068	0.134404	0.756293	0.879763	0.751293
ENSG00000261373.1_4	RP11-368I7.2	antisense	0.312843	0.163446	0.0808338	0.107477	0.269977	0.082197	1.12042	0.358659	0.558674	0.217004	0.301717	0.117481	1.17898	0.38511	0.165189	0.410889	0.424226	0.369126	0.414883	0.111599	0.83934	0.312486	0.740144	0.110003	0.381363	0.169462	0.445659	0.48892	0.421409	1.39498	0.0559625	1.52863	0.0148332	1.31426	0.108409	1.47992	0.150216
ENSG00000261428.2_4	RP11-16P6.1	antisense	0.680255	0.545361	0.394526	0.532158	0.373416	0.654865	0.35559	0.30193	0.147387	0.387771	0.242806	0.416869	0.301335	0.280821	0.25982	0.582677	0.391431	0.333743	0.197929	0.351557	0.4367	0.288138	0.418965	0.297093	0.382214	0.530097	0.308725	0.358305	0.33173	-0.779931	0.0126403	-0.56507	0.0279244	-0.676245	0.0125157	0.822623	0.305621
ENSG00000261460.1_4	RP11-106M3.3	antisense	0.683451	0.729096	0.618468	0.816806	0.683884	0.747144	0.600815	0.761733	0.370105	0.497164	0.673507	0.735995	0.322578	0.956865	0.501779	0.75333	0.576866	0.967047	0.593911	0.593566	0.758821	0.458192	0.744859	0.50411	0.652087	0.713141	0.606553	0.679744	0.60891	-0.233554	0.14556	-0.0691965	0.53626	-0.22796	0.0900504	0.976479	0.667087
ENSG00000261485.1_4	RP11-179F17.5	antisense	1.53473	0.391515	0.952927	0.526183	0.623551	1.31616	0.488247	0.833512	2.04935	1.07261	1.75828	1.3453	1.74066	0.869224	1.11607	1.10427	1.10795	0.86689	1.10447	1.5165	1.00911	1.62752	1.27846	1.43668	1.15292	0.890844	1.25788	1.13418	1.32879	0.497753	0.271095	0.348401	0.204545	0.576868	0.0560769	1.14624	0.175567
ENSG00000261488.1_4	RP11-757F18.5	antisense	0.895999	0.309909	0.286683	0.265225	0.518949	0.0966027	0.676734	0.297336	1.18573	0.355704	0.55259	0.965357	0.604362	0.316299	0.354091	0.791645	0.211165	0.395531	0.249116	0.55819	0.512724	0.357216	0.311301	0.525805	0.483094	0.395561	0.672242	0.445515	0.419059	0.765079	0.127432	0.171574	0.519658	0.083251	0.508088	0.809676	0.737711
ENSG00000261505.1_4	LA16c-358B7.3	antisense	1.37604	2.17727	1.29556	1.23925	1.17068	1.22273	1.88963	1.28318	1.60343	2.28268	1.26299	0.946863	1.27081	1.74245	1.36367	1.66998	1.46262	1.16804	1.75717	1.30628	2.20699	1.39242	2.16083	1.49773	1.53122	1.41359	1.5448	1.44626	1.72024	0.128054	0.660991	0.0329666	0.748731	0.283245	0.158942	1.07035	0.402155
ENSG00000261604.1_4	CTD-2636A23.2	antisense	0.264436	0.50418	0.194595	0.469598	0.933068	1.05463	0.301018	0.55688	0.255685	0.480316	0.219633	0.594257	0.796172	0.124712	0.660731	0.183789	0.521692	0.312098	0.357876	0.921682	0.289235	2.55594	0.961965	0.298773	0.57554	0.570084	0.401298	0.433199	0.897578	-0.506501	0.459216	-0.396146	0.475597	0.654862	0.525381	1.36998	0.677715
ENSG00000261616.1_4	RP11-6O2.3	antisense	0.354867	0.268297	0.590901	0.140938	0.111777	0.388812	0.524703	0.271698	0.277247	0.215736	0.607655	0.304934	0.439683	0.203873	0.101396	0.394485	0.24676	1.25591	0.366075	0.47381	0.279181	0.596203	0.255731	0.374473	0.376881	0.309265	0.366995	0.440351	0.390912	0.246917	0.429883	0.509809	0.661864	0.337999	0.259023	1.22921	0.544065
ENSG00000261641.2_4	LA16c-390E6.5	antisense	0.881622	0.854066	0.196921	0.41857	0.530657	0.815976	0.2995	0.477969	0.900565	0.625764	0.804706	0.115901	2.10938	2.17996	1.77759	0.76131	1.5186	1.1217	0.357569	0.694322	1.79188	0.461448	2.475	0.0974984	0.927853	0.616302	0.537401	1.57809	0.97962	-0.197639	0.60128	1.35647	0.00644016	0.668584	0.852548	2.21696	0.0637422
ENSG00000261644.2_5	RP11-327F22.1	antisense	1.8223	2.16591	1.68065	1.40777	2.12698	2.65859	0.308195	0.687229	0.64394	2.36283	1.38122	2.21845	1.13086	1.02352	1.49289	1.88258	1.19772	0.917033	1.03164	1.72865	1.57074	0.106204	1.11437	1.5761	1.42652	1.97703	1.26698	1.2741	1.18795	-0.641946	0.0788342	-0.633858	0.00963211	-0.734862	0.114218	0.758953	0.349045
ENSG00000261663.1_4	RP11-304L19.11	antisense	1.00713	0.514925	0.550849	0.294127	0.346058	0.288822	0.908332	0.415167	1.09261	0.426673	0.357758	0.27946	0.670127	0.221946	0.716071	0.355539	0.320597	0.464071	0.410483	0.372489	0.61182	0.120161	0.456336	0.425279	0.484451	0.500318	0.58	0.458058	0.399428	0.213206	0.68637	-0.127315	0.809806	-0.324911	0.474514	0.793735	0.31505
ENSG00000261737.1_4	RP4-612B15.3	antisense	1.82094	1.00869	1.92984	0.852526	1.25433	1.6668	2.55973	1.43168	1.74574	1.06851	1.40539	2.08457	2.08413	1.15982	1.03555	1.57388	0.794567	1.11869	0.870105	1.64715	1.19684	1.51897	1.89874	1.12509	1.45218	1.42219	1.71594	1.29444	1.37615	0.270884	0.327912	-0.135784	0.624045	-0.047475	0.908931	0.851014	0.23575
ENSG00000261759.1_4	RP11-626G11.3	antisense	1.45959	0.840108	4.03053	1.37803	4.1652	3.46783	6.12719	5.95493	4.2643	1.47851	3.05911	0.771319	1.25939	0.225172	2.72597	0.674574	0.910747	3.17943	4.20806	3.3683	2.28401	2.49527	1.17061	3.82515	2.63847	2.55688	3.60923	1.49588	2.8919	0.497304	0.529395	-0.77339	0.18145	0.177632	0.533127	0.711596	0.258799
ENSG00000261801.5_4	RP11-941F15.1	antisense	5.89425	5.58505	10.1405	4.91511	7.70374	6.06123	9.38392	8.59637	7.04965	7.02508	8.63579	3.66112	8.67443	9.04997	6.28817	5.32579	10.6816	8.42871	7.62269	9.65048	9.89297	10.7147	8.32771	8.98733	7.84568	6.71665	7.39199	8.07478	9.19931	0.138221	0.646845	0.265682	0.237635	0.453785	0.0168154	1.22436	0.0446449
ENSG00000261821.2_5	CTD-2311M21.3	antisense	0.0910185	0.0716588	0.150772	0.0572678	0.0444924	0.158487	0.455372	0.0166151	0.257407	0.123738	0.0242632	0.0625209	0.235319	0.0352983	0.114682	0.0835886	0.0920811	0.039942	0.113102	0.114077	0.184506	0.0288263	0.162424	0.0233295	0.1142	0.0956161	0.156653	0.100152	0.104377	0.712244	0.98126	0.0668636	0.889291	0.126485	0.870389	0.810759	0.879845
ENSG00000261840.2_4	RP11-146F11.1	antisense	0.931022	0.246719	0.175441	0.679224	0.419261	0.537162	1.37266	0.681728	0.45513	0.763093	0.782715	0.772274	0.803366	1.20349	0.590044	0.542167	0.281956	0.940375	0.743375	0.545889	1.05304	0.591692	0.836683	0.44122	0.682905	0.498138	0.8046	0.7269	0.701983	0.691726	0.0781431	0.54521	0.220477	0.49489	0.145144	1.09683	0.455063
ENSG00000261879.5_4	RP11-333E1.1	antisense	0.976653	0.671841	0.643364	0.431239	0.326125	1.01123	0.549234	0.811619	1.10442	0.393089	0.750552	1.03227	0.708189	0.543065	0.431628	0.65344	0.562048	0.479431	0.754819	0.361237	0.819338	0.569869	0.762211	0.812375	0.673304	0.676742	0.773531	0.562967	0.679975	0.192853	0.543537	-0.265556	0.556916	0.00687542	0.843747	0.85704	0.427243
ENSG00000261924.1_4	CTD-2561B21.5	antisense	0.290721	0.194981	0.303522	0.221929	2.42125	0.0287789	0.359689	0.0412353	0.0677491	1.48316	0.246586	0.286146	0.0512754	0.229208	0.865577	0.144671	0.0565345	0.0201669	0.147552	0.687732	0.218997	0.0546322	0.095492	0.743043	0.38586	0.576864	0.414094	0.227905	0.324575	-0.478271	0.846194	-1.33979	0.310445	-0.82968	0.79921	0.557521	0.395362
ENSG00000261971.6_4	RP11-473M20.7	antisense	4.31618	2.32325	0.956583	2.46138	1.32554	1.55682	1.57124	1.81641	1.00713	0.883795	1.45216	2.36137	1.90073	2.72627	1.71469	3.33834	2.219	2.14833	2.01748	0.951977	2.75524	1.31039	2.014	2.09557	1.96766	2.15663	1.51535	2.34123	1.85744	-0.509124	0.302848	0.118489	0.474942	-0.215458	0.757702	1.14344	0.26125
ENSG00000262001.1_4	RP11-874J12.1	antisense	4.6301	2.39004	2.62543	3.85124	2.99741	2.51288	2.75048	1.44048	2.66631	2.10798	4.20047	2.17391	2.97946	2.58373	2.62532	3.30014	1.32008	1.03089	3.51181	3.76646	2.19085	1.71612	3.00132	2.91651	2.72039	3.16785	2.5566	2.3066	2.85051	-0.309275	0.218605	-0.457734	0.126437	-0.152283	0.513332	0.900892	0.421046
ENSG00000262049.1_4	RP13-1032I1.7	antisense	2.08238	1.38164	1.24333	1.37724	0.724344	1.17953	1.70008	0.820283	1.20946	1.93704	1.59548	2.35977	1.34835	1.52468	2.01347	1.68598	1.82059	1.21435	1.27107	1.18451	2.18813	1.25921	1.52372	1.20084	1.49356	1.33141	1.60369	1.60124	1.43791	0.268436	0.407039	0.266231	0.203137	0.111021	0.57406	1.03545	0.573924
ENSG00000262227.1_4	RP5-1050D4.5	antisense	1.86325	1.85868	1.34004	1.40345	1.56556	0.857199	0.411348	1.90131	2.67899	1.21373	2.21391	0.723197	1.97677	1.59539	1.04234	2.01843	1.61552	2.83751	3.80464	1.29967	1.79247	1.85833	1.95086	0.906017	1.69703	1.48136	1.52375	1.84766	1.93533	0.0406985	0.697217	0.318774	0.27348	0.385655	0.398999	1.25885	0.172969
ENSG00000262580.5_4	RP11-334C17.5	antisense	1.18216	0.682827	0.206568	0.752185	0.245601	0.900701	0.600164	0.314293	0.558274	1.0606	0.641036	0.286307	1.72921	0.727888	0.928699	1.09113	0.322939	0.357918	0.348936	1.12717	0.876759	0.164696	1.49112	0.493094	0.712095	0.661674	0.576779	0.859631	0.750296	-0.198101	0.889644	0.377597	0.498753	0.18134	0.881483	1.29995	0.465293
ENSG00000262903.1_4	RP11-235E17.6	antisense	1.32583	0.185175	0.414662	0.464724	0.464767	0.942714	2.92243	0.901292	1.97051	1.05843	0.753021	0.515201	2.23145	1.73221	0.393102	0.746521	0.684089	0.633616	0.778764	1.61263	1.06022	0.938962	1.94029	0.31201	1.04094	0.632979	1.35348	1.07016	1.10715	1.09645	0.0720089	0.757604	0.20494	0.806617	0.150702	1.09608	0.534994
ENSG00000263069.5_4	CTD-2047H16.4	antisense	0.289613	0.280067	0.279086	0.234392	0.161146	0.330235	0.654325	0.21861	0.111963	0.213984	0.184657	0.263765	0.124414	0.379197	0.105079	0.326042	0.112653	0.292586	0.230559	0.158809	0.264252	0.199657	0.259069	0.210055	0.245176	0.262423	0.274551	0.223329	0.2204	0.0651773	0.741466	-0.232728	0.315307	-0.25177	0.229624	0.826351	0.318869
ENSG00000263072.6_4	RP11-473M20.14	antisense	5.5146	5.04219	3.82275	4.24162	4.72281	4.70583	6.29715	2.74765	4.00315	4.89441	5.976	6.23878	3.93627	3.97666	3.79851	5.30492	3.77729	3.15564	3.1994	5.16358	6.30478	2.36658	2.59269	3.67735	4.39419	4.67497	5.02619	3.99155	3.88406	0.104509	0.792873	-0.228008	0.0878346	-0.267389	0.175448	0.811822	0.0508203
ENSG00000263272.1_5	CTC-524C5.2	antisense	2.64564	1.70676	2.46707	1.81659	1.68243	3.41837	1.85491	1.36508	1.69726	2.55536	2.32237	3.40048	1.55076	2.1766	1.83839	2.51812	1.66025	1.7269	2.00159	2.544	1.48854	1.71004	2.12465	2.30402	2.10734	2.28948	2.19924	1.91184	2.02881	-0.0580106	0.787623	-0.260059	0.279666	-0.174386	0.493667	0.877899	0.302281
ENSG00000263327.6_5	RP11-783N5.1	antisense	0.307411	0.180806	0.455664	0.4535	0.234596	0.512	0.847908	0.456777	1.28005	0.286926	0.603697	0.0983163	0.65667	0.515325	0.532223	0.315686	0.397512	0.950616	0.882211	0.391891	0.368295	0.981831	1.02673	0.289259	0.542746	0.35733	0.595612	0.561339	0.656703	0.737119	0.475607	0.651616	0.0772452	0.877986	0.0866881	1.27819	0.157279
ENSG00000263335.1_4	AF001548.5	antisense	0.298571	1.19603	1.49408	0.765086	0.211967	0.199992	2.06328	0.13065	0.948086	0.217099	1.31986	0.160949	1.02562	1.49288	0.314532	0.557643	0.75721	1.43386	0.122812	1.0223	0.276591	0.821591	0.66229	0.22795	0.738372	0.694288	0.806654	0.930291	0.522256	0.216416	0.918323	0.422148	0.308506	-0.410777	0.652448	0.967757	0.684769
ENSG00000263345.1_4	RP1-59D14.5	antisense	0.957666	0.195405	1.52502	0.447549	0.314374	0.822351	1.20403	0.734731	1.57829	0.812506	0.602391	1.20807	0.492321	1.2578	0.780486	0.179977	0.308979	1.32162	0.451081	0.945827	0.679149	0.333489	0.484233	0.855071	0.770517	0.710394	1.02334	0.72353	0.624808	0.526589	0.152379	0.0264341	0.978982	-0.185206	0.929627	0.77771	0.340793
ENSG00000263400.7_5	TMEM220-AS1	antisense	2.18793	0.784988	0.562747	0.377511	1.73985	0.44002	0.850724	1.61144	0.616392	1.05005	0.402167	1.65308	1.03092	1.05625	1.30122	1.38671	0.774655	0.364284	0.569898	0.29068	0.836552	1.31185	0.495651	0.509338	0.925204	1.01551	1.03064	0.985673	0.668995	0.0213424	0.745648	-0.0430199	0.756852	-0.602134	0.427526	0.808674	0.514075
ENSG00000263424.1_4	CTD-2541J13.2	antisense	1.72861	1.72776	1.26926	1.05462	0.988962	0.457566	0.429143	1.36851	1.76221	0.756764	0.795575	0.389109	0.389448	1.87536	0.252198	0.634523	1.13981	1.05408	1.49773	2.18485	0.531055	1.29308	1.26768	1.88738	1.11397	1.20446	0.916885	0.890903	1.44363	-0.393577	0.31687	-0.43505	0.269183	0.26131	0.538718	1.10049	0.859866
ENSG00000263823.1_4	RP11-326K13.4	antisense	1.23237	0.690614	0.460202	0.889145	1.13221	1.10748	0.908329	0.584285	0.482332	1.18093	1.12467	0.981073	0.732127	1.06787	0.902191	1.30045	1.19692	1.01076	1.07032	0.602494	1.21554	1.04059	0.970938	0.809564	0.945559	0.91867	0.876937	1.03505	0.951574	-0.0670746	0.838313	0.172086	0.395576	0.0507694	0.7359	1.10638	0.286809
ENSG00000263826.1_4	RP11-573D15.9	antisense	0.594557	0.40047	0.348595	0.416133	0.407543	0.685568	0.245124	0.396282	0.409664	0.59192	0.553383	0.687575	0.4858	0.737393	0.457774	0.542526	0.685044	0.363524	0.360137	0.496189	0.560756	0.453212	0.425794	0.455986	0.49004	0.475478	0.480658	0.545343	0.458679	0.0156332	0.948443	0.197788	0.383371	-0.0518927	0.905311	1.05008	0.539268
ENSG00000263843.1_4	RP11-649A18.12	antisense	0.715883	0.322701	0.508544	0.418237	0.187955	0.488659	0.582548	0.314175	0.426189	0.48576	0.42691	0.270624	0.32286	0.688687	0.522073	0.639748	0.584193	0.121673	0.505779	0.453819	0.779471	0.373814	0.343031	0.48962	0.457206	0.44033	0.417701	0.479872	0.490922	-0.076114	0.982045	0.124066	0.938162	0.15691	0.507798	1.13142	0.608284
ENSG00000264548.1_4	RP13-516M14.2	antisense	0.234012	0.0162715	0.0424826	0.0869699	0.0787913	0.0386521	0.1922	0.0548438	0.197955	0.129612	0.147101	0.100995	0.0788852	0.11663	0.149362	0.0885179	0.180334	0.228388	0.02089	0.0774808	0.119821	0.206192	0.0864344	0.0428521	0.113153	0.0828632	0.137118	0.140353	0.0922784	0.726612	0.0998789	0.760254	0.0787766	0.155261	0.683676	1.05751	0.690689
ENSG00000264577.1_4	AC010761.8	antisense	1.53443	1.00504	1.14315	0.944353	1.96998	1.16883	2.79365	1.4672	2.30575	1.61649	1.59911	1.30601	1.18429	2.09537	2.24079	1.21494	0.751302	2.42227	0.999002	1.19697	1.99318	1.06755	2.16934	1.49398	1.57012	1.2943	1.84804	1.65149	1.48667	0.513823	0.0573521	0.351603	0.400435	0.199916	0.48247	0.998674	0.915639
ENSG00000265142.8_5	RP11-268I9.2	antisense	1.39336	0.526584	0.215699	0.443273	0.378262	1.16297	0.359801	0.176416	0.191947	0.100084	0.472439	8.9951	0.534167	0.0885057	0.194608	0.66851	0.183782	0.301554	0.144708	0.85966	0.138916	0.0680178	0.288933	0.734133	0.775893	0.686691	1.71596	0.328521	0.372395	1.32129	0.686251	-1.06368	0.103828	-0.882829	0.140092	0.291725	0.150241
ENSG00000265194.1_4	RP11-70L8.4	antisense	0.386873	0.258886	0.18297	0.465915	0.272663	0.297501	0.226419	0.280783	0.458842	0.252314	0.246882	0.239813	0.259037	0.269534	0.229619	0.180397	0.206443	0.486846	0.297046	0.312394	0.461073	0.231718	0.24087	0.295952	0.293366	0.310801	0.284176	0.271979	0.306509	-0.129211	0.660164	-0.192496	0.473036	-0.020064	0.984279	0.972287	0.789247
ENSG00000265287.2_5	RP11-192H23.6	antisense	1.55685	1.19833	1.43544	1.9926	1.446	2.29401	0.8562	1.54785	1.60219	1.87882	1.10455	1.97169	1.61837	0.728075	0.88438	2.50184	0.639337	0.524106	1.32657	1.60544	1.22596	0.711229	1.05739	1.73652	1.39349	1.65387	1.49355	1.14935	1.27718	-0.147102	0.487055	-0.525027	0.0864315	-0.37288	0.124178	0.77096	0.0504192
ENSG00000265399.1_4	RP13-270P17.2	antisense	2.11938	1.69444	0.452021	1.79748	1.3927	0.94698	0.636419	0.586205	0.723778	1.0523	0.637822	2.36547	1.32105	0.9598	1.54124	1.9548	0.88473	1.72019	0.621851	0.46384	0.892176	1.45527	1.30838	0.570195	1.17077	1.4005	1.00033	1.39697	0.885285	-0.485463	0.277818	-0.00364284	0.801797	-0.661728	0.176717	0.950609	0.995134
ENSG00000265401.1_4	RP11-138I1.4	antisense	40.7977	37.2833	46.8902	40.4897	58.296	41.2991	68.8166	39.8873	38.4663	38.2175	34.113	42.7798	24.2705	51.8041	37.728	39.1273	42.0182	59.1695	45.8033	35.9068	44.5523	39.3025	46.4967	28.5728	42.587	44.176	43.7134	42.3529	40.1057	-0.0151866	0.822399	-0.0608009	0.639611	-0.139454	0.34597	0.938209	0.448425
ENSG00000265474.1_4	AC010761.9	antisense	3.18649	4.30126	1.94677	3.69844	4.14552	3.08803	1.72068	0.65342	1.73002	2.41942	1.75648	4.11147	2.73339	1.82684	2.05449	2.57307	1.24895	0.498901	3.00252	3.29939	1.39016	0.681196	2.55091	2.68169	2.38748	3.39442	2.06525	1.82261	2.26764	-0.716849	0.0511148	-0.897161	0.029282	-0.58197	0.101311	0.749176	0.203541
ENSG00000265511.1_4	RP11-524F11.1	antisense	0.662936	0.144851	0.784133	0.193559	0.151832	0.285368	0.938581	0.478484	0.431885	0.467832	0.302816	0.345043	0.588386	0.511317	0.192814	0.311883	0.368798	0.0654989	0.526722	0.51501	0.453133	0.237403	0.286819	0.387731	0.401368	0.370446	0.494107	0.339783	0.401136	0.415558	0.216186	-0.124652	0.893492	0.114827	0.427669	0.856996	0.635613
ENSG00000265666.1_4	CTD-2267D19.2	antisense	2.0956	1.05161	1.10799	2.1172	1.38931	1.66968	0.86829	1.96355	2.50441	1.94256	2.00753	1.80398	1.47106	1.96541	2.27417	2.39659	1.48303	0.79951	1.63622	1.47363	1.97136	2.17152	2.70272	1.03405	1.74587	1.5719	1.84839	1.73163	1.83158	0.233759	0.448401	0.139621	0.728618	0.220583	0.447245	1.04179	0.812993
ENSG00000265678.1_4	RP11-1376P16.2	antisense	2.42488	1.36898	1.55782	1.73141	2.28468	2.78383	2.10185	1.52634	0.963256	1.36807	0.612329	1.66713	0.945132	1.26086	1.25748	1.13763	1.19389	5.0469	2.09427	0.77014	2.09841	1.42808	1.92677	1.1747	1.69687	2.02527	1.37316	1.80698	1.58206	-0.56061	0.0714388	-0.16453	0.323062	-0.356306	0.196094	0.997238	0.729753
ENSG00000265688.1_4	MAFG-AS1	antisense	1.20936	0.866265	1.33525	1.28918	1.2378	0.61961	2.11812	1.91544	1.85421	1.60611	1.9506	0.311153	3.19541	1.76968	2.32094	1.44328	2.13907	1.22976	2.22322	0.504805	2.11781	2.17095	2.21068	1.44671	1.62856	1.09291	1.62594	2.01636	1.77903	0.573097	0.414637	0.883575	0.00974356	0.702914	0.156949	1.39595	0.0959535
ENSG00000265778.2_4	RP11-17M16.2	antisense	0.27333	0.383493	0.327954	0.471333	1.09397	0.547814	1.34248	0.561184	0.471655	0.371122	0.706573	0.423704	0.626305	0.469856	0.258591	0.353783	0.52813	0.230822	0.535175	0.598678	0.57206	0.48705	0.595888	0.301757	0.522196	0.516316	0.64612	0.411248	0.515101	0.323548	0.41678	-0.328245	0.500154	-0.0033971	0.719413	0.796904	0.340515
ENSG00000265962.1_4	RP11-674N23.1	antisense	0.272763	0.137888	0.230295	0.0464247	0.182177	0.491007	0.0786196	0.460035	0.0693092	0.358674	0.678986	0.0331663	0.353615	0.216741	0.801679	0.186821	0.504061	0.12595	0.15552	0.636107	0.326562	0.34236	0.118088	0.186317	0.291382	0.226759	0.279798	0.364811	0.294159	0.303227	0.875668	0.685989	0.26842	0.375436	0.455972	1.30088	0.189072
ENSG00000266036.1_4	RP11-452I5.2	antisense	1.39217	0.145575	0.237819	1.20617	0.356955	0.262175	0.235047	1.52843	0.54076	0.815794	0.820572	0.0862497	0.213524	2.78976	1.55259	0.819059	4.29478	0.947429	0.17536	1.52842	1.41254	1.45	0.676433	0.0617722	0.981224	0.600144	0.671142	1.76952	0.884088	0.16131	0.835673	1.55998	0.0946801	0.558881	0.725628	2.08734	0.200959
ENSG00000266053.2_4	RP11-143J12.2	antisense	2.34061	0.450351	0.374329	0.953369	0.628842	0.815193	0.71924	0.916383	0.814799	0.846123	1.04467	2.784	1.06098	1.58496	1.19828	1.29269	1.42637	0.881131	0.837853	0.987	1.47488	1.96263	1.8197	1.29728	1.18799	0.927116	1.18754	1.24074	1.39656	0.35715	0.360142	0.420374	0.122965	0.591053	0.089847	1.24715	0.0654001
ENSG00000266208.1_4	CTD-2267D19.3	antisense	1.72492	1.29804	2.38545	1.95527	2.19365	1.43894	4.42368	4.23294	3.08132	2.16776	2.65318	1.23167	3.84071	3.58826	2.61096	1.34567	3.45011	2.89939	3.1909	2.68885	2.19887	4.72721	3.8147	2.28016	2.72594	1.83271	2.96509	2.95585	3.15011	0.694097	0.0818173	0.689593	0.0363689	0.781425	0.0072155	1.27266	0.0866941
ENSG00000266469.1_4	CTB-131K11.1	antisense	8.4318	12.4233	11.0568	10.416	8.72563	12.8401	5.93057	9.64011	8.30846	11.2502	8.10448	10.0665	10.3433	8.75352	11.6604	9.41188	9.71738	10.1227	9.37817	8.63884	9.9232	10.9814	10.3584	9.33542	9.82577	10.6489	8.88339	10.0015	9.76924	-0.261528	0.135978	-0.0904889	0.52405	-0.124392	0.358658	1.01221	0.670672
ENSG00000266680.1_4	RP5-1148A21.3	antisense	0.51829	0.279732	0.426664	0.867062	0.597539	0.350406	1.36008	0.802126	0.646571	0.631015	1.20012	0.533962	1.00249	0.602379	1.62631	0.545029	1.20983	1.3127	1.59952	0.601985	0.802519	1.30517	0.986736	0.34456	0.8397	0.506615	0.862312	1.04979	0.940082	0.767319	0.0374682	1.05114	0.0141646	0.891895	0.0690629	1.4536	0.0655874
ENSG00000266718.1_4	RP11-466A19.1	antisense	2.39851	0.956053	0.778891	1.08558	1.11332	1.48815	0.322572	0.225875	0.432948	0.715968	0.622679	2.29479	0.178073	0.314042	1.16648	2.1291	0.35448	0.166984	0.456354	0.184048	1.07216	0.0602979	0.461975	1.39268	0.848834	1.30342	0.769139	0.718193	0.604586	-0.760983	0.0630427	-0.859855	0.0524075	-1.10828	0.0464967	0.638236	0.0776736
ENSG00000266903.1_5	CTB-171A8.1	antisense	11.1027	0.431489	0.736784	2.05464	1.83297	0.854969	0.0443464	0.67127	0.0782832	0.366658	0.649047	1.57202	0.540045	0.348077	0.775672	1.93346	1.31154	0.680244	0.215834	0.632456	2.15193	0.315101	0.634907	0.5952	1.27207	2.83559	0.563604	0.931506	0.757571	-2.3309	0.0558892	-1.60601	0.258138	-1.9042	0.11926	0.496905	0.983266
ENSG00000266916.5_5	CTD-3064H18.1	antisense	0.84334	0.913545	2.51107	1.29157	2.23667	2.44344	1.73888	0.84185	0.858312	0.681448	0.611261	2.42952	1.00764	2.00232	1.97424	3.35533	1.88971	1.22377	1.6854	1.42675	0.45211	1.73519	0.855472	1.34217	1.51463	1.70661	1.19355	1.90884	1.24952	-0.515877	0.223194	0.161563	0.622227	-0.449761	0.321913	1.08903	0.60555
ENSG00000266921.1_4	RP11-15A1.7	antisense	0.464823	0.215748	0.467918	0.2531	0.507408	0.293024	0.651946	0.447264	0.35972	0.0942386	0.813251	0.491585	0.485597	0.275873	0.394706	0.608067	0.627681	0.650865	0.230659	0.442171	0.564174	0.245887	0.288568	0.444552	0.429951	0.367003	0.476334	0.507131	0.369335	0.37618	0.705346	0.466566	0.130728	0.00913682	0.983207	1.03928	0.610847
ENSG00000266923.1_5	RP11-693J15.4	antisense	5.46038	3.28704	2.07858	4.00698	3.74199	5.73577	0.608587	1.56099	0.594181	1.5688	1.83229	9.6852	0.310863	1.44744	2.8154	5.94403	0.75235	0.206886	1.7571	2.11702	2.52218	0.395671	0.902846	3.87538	2.63366	4.05179	2.64167	1.91283	1.92837	-0.617107	0.0727802	-1.08285	0.0367653	-1.07118	0.0312232	0.573872	0.0994952
ENSG00000266947.1_4	RP11-799D4.4	antisense	0.39017	0.185075	0.297842	0.360591	0.268641	0.289613	0.0997621	0.28991	0.174616	0.289932	0.329754	0.493316	0.278028	0.162657	0.394183	0.397615	0.203512	0.0619202	0.404263	0.204647	0.334121	0.335359	0.399545	0.324563	0.290401	0.298655	0.279548	0.249653	0.33375	-0.0953837	0.551823	-0.25856	0.320552	0.160285	0.453071	1.00899	0.904412
ENSG00000266962.2_4	RP11-400F19.6	antisense	4.12366	3.99572	3.1034	5.36924	3.0792	2.83392	4.31273	3.72107	3.92445	4.55588	5.42162	3.88947	6.71998	6.60084	5.53815	4.55823	4.78674	2.80804	4.52072	3.56188	6.78305	2.78351	6.1795	2.89949	4.4196	3.75086	4.3042	5.16866	4.45469	0.198526	0.204074	0.462571	0.0918024	0.248105	0.472625	1.1947	0.226931
ENSG00000266993.3_5	RP4-657D16.3	antisense	0.968146	0.696847	0.954263	0.332398	0.506183	1.0607	0.537784	0.854035	0.762203	0.635643	1.20706	0.523905	1.07812	0.499378	0.715937	0.894226	0.514298	0.824074	1.07856	1.4237	0.635675	1.41286	0.96991	0.914013	0.83333	0.75309	0.753438	0.754339	1.07245	0.000668106	0.884217	0.00239137	0.861902	0.510021	0.107536	1.21258	0.186637
ENSG00000267040.6_5	RP11-35G9.3	antisense	0.604557	0.736546	0.83537	0.905322	0.586379	0.887692	0.840476	0.824659	0.860906	1.16716	0.492001	0.585356	0.736111	0.340594	0.275389	0.753049	0.574727	0.326396	0.845353	0.394589	0.703371	0.747097	0.886504	0.431744	0.68089	0.759311	0.795093	0.501044	0.66811	0.0664327	0.882339	-0.599753	0.0348104	-0.184606	0.346606	0.752156	0.0261151
ENSG00000267064.1_4	RP1-212G6.7	antisense	0.286207	0.0857244	0.690343	0.104889	0.0826581	0.198831	0.708946	0.134132	0.523411	0.3058	0.348503	0.152368	0.197702	0.378996	0.128562	0.537064	0.11264	0.382927	0.148407	0.684237	0.315725	0.650087	0.15845	0.13228	0.31037	0.241442	0.362193	0.289649	0.348198	0.585083	0.231143	0.262626	0.448817	0.528229	0.347816	1.05667	0.692549
ENSG00000267080.5_4	CTB-175E5.4	antisense	2.09066	1.97315	2.64962	2.42651	1.87899	2.10382	2.74854	2.08857	2.07924	2.32721	2.65678	1.82635	3.36129	3.16312	2.04307	1.86881	2.03805	1.81436	2.5484	2.40108	2.34529	2.33415	3.0549	1.88951	2.32131	2.18712	2.28778	2.38145	2.42889	0.0649137	0.626289	0.122805	0.638716	0.15126	0.245177	1.07496	0.423099
ENSG00000267121.5_4	CTD-2020K17.1	antisense	20.3864	9.18466	7.78469	12.6628	10.037	15.3126	1.7243	3.09954	4.36046	10.534	8.42948	14.8231	3.14551	6.39501	9.98378	19.3733	2.51993	0.0898367	6.58481	11.1958	9.31819	1.06564	6.30402	8.77137	8.46193	12.5614	7.16181	6.91789	7.20664	-0.810596	0.0641989	-0.860588	0.116947	-0.801594	0.0926683	0.716139	0.175288
ENSG00000267160.1_5	RP11-1072C15.4	antisense	0.495114	0.321212	0.554679	0.361587	0.200236	0.702039	0.0931478	0.384436	0.268183	0.295523	0.254987	0.704925	0.306396	0.0935434	0.278749	0.437684	0.109408	0.174737	0.297312	0.336369	0.255561	0.14503	0.178986	0.518549	0.323683	0.439144	0.333534	0.23342	0.288634	-0.396863	0.29201	-0.91177	0.0468454	-0.605452	0.132168	0.675642	0.103047
ENSG00000267169.1_5	CTB-55O6.12	antisense	0.654421	0.405806	0.806082	0.786	0.791374	0.975339	1.40104	0.892068	0.796669	0.544059	0.804304	0.679263	0.561462	0.98802	0.83486	0.884456	0.749872	0.928912	0.778592	0.795086	0.746522	1.0319	0.737398	0.851034	0.809356	0.736504	0.8529	0.824597	0.823422	0.211685	0.459993	0.162997	0.399195	0.160939	0.322647	1.03688	0.509546
ENSG00000267199.1_4	RP11-861E21.2	antisense	0.260385	0.228006	0.664145	0.504075	0.281166	0.833181	0.159335	0.786462	0.93141	0.212167	1.0553	0.144596	0.549381	0.715676	0.245938	0.241848	1.9857	1.5997	0.776602	0.482436	0.287279	1.97885	0.612019	0.298339	0.65975	0.461826	0.548212	0.889707	0.739254	0.247383	0.938829	0.94598	0.30582	0.67872	0.357463	1.61277	0.180812
ENSG00000267213.4_4	AC007773.2	antisense	0.287013	0.0521662	0.088409	0.255551	0.229839	0.109515	1.00945	0.626985	0.721675	0.14025	0.384695	0.1317	0.47826	0.223004	0.145831	0.289444	0.424298	0.0997976	0.581557	0.167859	0.201311	0.54426	0.64038	0.0246327	0.327412	0.170416	0.502459	0.276772	0.36	1.55995	0.0527215	0.699643	0.197526	1.07894	0.41158	0.946346	0.973476
ENSG00000267254.5_4	ZNF790-AS1	antisense	1.96401	2.15504	1.90943	1.96806	1.87808	1.64857	0.271662	1.49157	2.18387	2.62928	1.76787	3.08562	3.08484	1.61013	0.835831	3.05989	2.43819	3.84745	1.94745	2.79422	1.5887	2.11889	2.43016	0.976424	2.07022	1.92053	1.90498	2.47939	1.97597	-0.0117309	0.547835	0.368479	0.540166	0.0410582	0.896836	1.16465	0.434639
ENSG00000267257.1_4	RP11-1151B14.4	antisense	3.30279	3.23303	5.10716	4.0458	4.44095	2.96911	2.3684	3.14942	5.29897	4.02592	3.68856	2.30406	6.60101	3.00766	3.271	3.67175	1.50039	3.18396	3.85158	9.84568	4.68557	1.97175	6.37735	2.68953	3.94131	3.84981	3.47255	3.53929	4.90358	-0.148788	0.434961	-0.121324	0.477086	0.349048	0.642214	1.15303	0.788919
ENSG00000267265.5_4	CTC-550B14.7	antisense	0.0841687	0.380904	0.544738	3.26643	1.03489	0.388397	0.477242	1.54069	1.51471	0.60267	0.942069	1.38569	0.667402	0.426706	0.920486	0.437266	0.307737	1.96184	0.310157	0.591395	1.48718	1.02619	1.27103	1.35381	0.955158	0.949921	1.07718	0.786906	1.00663	0.181377	0.283667	-0.271616	0.751316	0.0836493	0.381327	0.884778	0.898588
ENSG00000267278.5_4	RP5-1169K15.1	antisense	0.719784	0.365982	0.43283	0.171646	0.237145	0.353646	0.701203	0.291947	0.0642393	0.556658	0.14742	0.26779	0.0539574	0.251799	0.479666	0.217787	0.013989	0.0381406	0.21691	0.138306	0.398692	0.152073	0.37772	0.282821	0.28884	0.380172	0.33821	0.17589	0.261087	-0.168736	0.497737	-1.11198	0.053865	-0.542122	0.221942	0.608279	0.0818346
ENSG00000267288.2_4	RP13-890H12.2	antisense	0.914138	0.545165	0.701262	0.317714	0.374252	0.737472	0.727917	0.416278	0.52568	0.396323	0.168492	0.868726	0.391005	0.749329	0.376165	0.589497	0.140386	0.107851	0.29023	0.725658	0.384505	0.39132	0.527882	0.317272	0.486855	0.598334	0.517236	0.392372	0.439478	-0.210128	0.506599	-0.608728	0.141841	-0.44516	0.210376	0.745673	0.147439
ENSG00000267309.1_4	CTD-2630F21.1	antisense	0.815632	0.658469	0.862812	0.484208	0.495227	0.529378	1.06608	0.301626	0.773669	0.543086	0.603321	0.320302	0.460115	0.660387	0.585599	0.743302	0.622342	0.369204	0.708456	0.565708	0.494452	0.442187	0.629691	0.527053	0.594263	0.640954	0.601347	0.573491	0.561258	-0.0920231	0.56348	-0.160449	0.474123	-0.191558	0.369353	0.913425	0.716681
ENSG00000267317.2_4	CTB-25B13.12	antisense	2.81813	3.5216	2.62596	3.15028	3.1043	2.55962	2.84045	2.21778	2.04901	2.87817	3.68686	2.95323	4.40807	2.88314	3.07555	2.71928	3.17507	3.43476	4.34473	2.86634	2.97664	2.56704	3.80515	2.95129	3.06719	2.96331	2.77092	3.28265	3.25187	-0.0968487	0.444442	0.147647	0.28902	0.134055	0.40624	1.13956	0.0823419
ENSG00000267365.1_4	KCNJ2-AS1	antisense	0.833151	0.957631	0.136689	0.684259	0.247453	0.685065	0.251482	0.247411	0.22971	0.113824	0.232665	2.90211	0.257376	0.187896	0.46505	1.34556	0.410474	0.47556	0.38352	0.355706	0.337788	0.0613297	0.177521	0.745574	0.5302	0.590708	0.662867	0.523653	0.343573	0.166274	0.481605	-0.173835	0.769243	-0.781828	0.242767	0.691802	0.667704
ENSG00000267383.6_5	CTC-260E6.6	antisense	0.102087	0.740282	0.264483	0.0675159	0.117334	0.284392	0.371442	0.72809	0.165611	0.26289	0.228798	0.20149	0.405298	0.165571	0.274706	0.194532	0.0546179	0.215869	0.326645	0.46078	0.313384	0.400995	0.525404	0.778127	0.318764	0.262682	0.326387	0.218432	0.467556	0.313264	0.343792	-0.266133	0.981887	0.83182	0.0486393	1.16453	0.459472
ENSG00000267395.5_5	AC074212.6	antisense	0.487474	0.339789	0.210057	0.451538	0.697493	0.927433	0.915173	0.604823	0.662356	1.24777	0.87296	1.24123	2.16589	1.42317	1.78125	2.15722	0.915134	0.299233	0.420911	1.32306	0.826211	0.20382	1.4448	0.849554	0.936181	0.518964	0.924052	1.45698	0.844726	0.83234	0.025663	1.48928	0.0287569	0.702849	0.302301	1.59507	0.198782
ENSG00000267439.1_4	AC002398.11	antisense	0.239309	0.240468	0.190908	0.1637	0.424396	0.206364	0.431074	0.347495	0.350555	0.384185	0.359073	0.16237	0.287863	0.360834	0.610051	0.349984	0.192348	0.361742	0.46488	0.315574	0.26955	0.229666	0.272763	0.285698	0.312535	0.244191	0.339125	0.36047	0.306355	0.47381	0.117731	0.561871	0.0911603	0.327196	0.162803	1.14316	0.296959
ENSG00000267458.1_4	CTC-425F1.4	antisense	20.8507	2.40256	23.4217	23.0409	30.1576	23.1614	12.9941	20.0343	22.413	30.5649	28.6226	15.569	17.6293	26.0486	20.2194	20.1424	29.0918	8.43147	21.5884	25.4314	23.6049	28.621	21.7397	24.543	21.6802	20.5058	21.6997	20.2605	24.2547	0.081639	0.571984	-0.0173633	0.73533	0.242234	0.337632	1.05473	0.502895
ENSG00000267469.1_4	AC005944.2	antisense	3.68382	3.43171	4.18613	4.42597	4.60079	7.07206	7.09853	17.47	9.81148	3.84379	6.41098	5.55588	2.09642	2.20917	7.23248	5.30131	2.65532	20.6357	5.74613	12.4374	2.92919	10.9763	3.57036	9.34937	6.78043	4.56675	8.36511	6.6884	7.50146	0.873218	0.0545552	0.550494	0.916065	0.716004	0.182019	1.09728	0.863839
ENSG00000267470.5_5	CTD-3064H18.6	antisense	0.317721	0.393298	0.991747	0.404508	0.351513	0.471144	0.0987184	0.720187	0.276398	0.222269	0.267936	0.550886	0.361995	0.366617	0.303291	0.691876	0.301955	0.107215	0.311159	0.788004	0.222103	0.574601	0.205199	0.463303	0.406818	0.488322	0.356066	0.355492	0.427395	-0.455689	0.229129	-0.458017	0.242625	-0.192263	0.549553	0.927165	0.808273
ENSG00000267493.3_4	CIRBP-AS1	antisense	2.43745	2.01654	1.28122	2.12512	2.31471	1.75625	2.14761	1.01525	1.29549	2.41427	1.12071	3.40199	2.9795	1.86818	1.03694	2.52342	1.24993	0.779205	1.81166	2.1735	1.78774	2.37953	2.36153	1.2681	1.89774	1.98855	1.89922	1.73953	1.96368	-0.0663086	0.5875	-0.193019	0.362683	-0.0181582	0.923066	0.952527	0.720304
ENSG00000267523.1_4	CTD-2537I9.12	antisense	4.00636	1.40685	2.45679	1.23619	2.46639	2.09404	3.03344	2.15199	2.69424	2.6191	1.78212	1.6978	3.27178	3.53144	3.61393	3.33908	2.13622	1.37023	2.72506	3.26969	2.93923	2.90832	3.19915	2.67788	2.60947	2.27777	2.32978	2.87711	2.95322	0.0325727	0.711048	0.337	0.304249	0.374668	0.0895013	1.26539	0.0498783
ENSG00000267532.5_5	MIR497HG	antisense	4.58492	4.94931	3.59589	2.10686	3.91769	6.3977	1.94853	2.44992	0.546248	1.64159	2.20413	7.44596	0.878078	3.72434	3.73432	2.12821	2.01676	1.37433	3.20189	6.7307	2.45635	0.90932	2.33995	1.83739	3.04668	4.25873	2.70606	2.30934	2.9126	-0.654227	0.09689	-0.882942	0.0336255	-0.548115	0.132708	0.749763	0.359038
ENSG00000267577.1_4	CTD-2587H24.5	antisense	0.118892	0.0253194	0.0591365	0.574821	0.516272	0.174645	1.50905	0.173111	1.04554	0.439681	0.505603	0.15262	0.403245	1.02808	0.347376	0.251345	0.454539	0.556676	0.103041	0.146645	0.407877	0.345962	0.416505	0.142548	0.412439	0.244848	0.637601	0.506877	0.26043	1.38077	0.0948933	1.04975	0.056995	0.0890095	0.452489	0.86952	0.584921
ENSG00000267650.1_4	CTD-2553C6.1	antisense	0.710439	0.239268	0.20437	0.14379	0.272594	0.654481	0.580405	1.70159	1.28581	0.439664	0.548552	0.104415	1.31855	1.12749	0.727074	0.664927	0.639229	0.51751	0.988289	0.48793	0.455579	1.62092	0.790142	0.29289	0.688163	0.370824	0.776739	0.832463	0.772625	1.0667	0.241805	1.16665	0.0116546	1.05904	0.0652688	1.39869	0.0677944
ENSG00000267774.2_4	RP11-2N1.2	antisense	1.08144	0.626985	0.190137	0.38607	0.599745	1.14997	0.525857	0.18521	0.595885	0.916848	0.503209	0.437937	0.427401	2.62382	0.422144	0.64603	2.85626	0.925416	0.0537852	3.98677	0.78713	0.844719	0.660061	0.755795	0.924526	0.672391	0.527491	1.31685	1.18138	-0.350154	0.619528	0.969713	0.264799	0.813096	0.850982	2.08206	0.269229
ENSG00000267787.5_5	RP11-35G9.5	antisense	0.730395	0.547376	0.438768	0.546466	0.455156	0.405256	0.521347	0.445264	0.487607	0.611882	0.311531	0.414166	0.515673	0.546493	0.543728	0.441217	0.535044	1.00734	0.471025	0.42376	0.743526	0.783722	0.655257	0.673951	0.552331	0.52057	0.465299	0.598249	0.625207	-0.161931	0.394893	0.200656	0.426621	0.264243	0.216216	1.24099	0.0468976
ENSG00000267801.1_4	RP11-552F3.9	antisense	0.0897083	0.0232821	0.0915186	0.0997326	0.0428242	0.14065	0.658405	0.0401039	0.158797	0.0936629	0.0591213	0.02001	0.269629	0.191213	0.0610049	0.0641544	0.20476	0.303903	0.114067	0.0281144	0.117207	0.116398	0.64008	0.0248968	0.152218	0.081286	0.171683	0.182444	0.173461	1.07867	0.688707	1.16638	0.0769794	1.09353	0.599755	1.40691	0.286563
ENSG00000267858.5_5	AC016629.8	antisense	0.327686	0.235008	0.396647	0.443849	0.263888	0.283286	0.169512	0.261165	0.662948	0.340457	0.359085	0.525365	0.715453	0.447508	0.481594	0.556432	0.521084	0.718977	0.355769	0.469896	0.392012	0.864649	0.629379	0.433624	0.452303	0.325061	0.386422	0.573508	0.524222	0.249468	0.652123	0.819105	0.00121864	0.689468	0.022536	1.54288	0.00202751
ENSG00000267934.1_4	CTB-176F20.3	antisense	0.25157	0.185893	0.416567	0.0861698	0.0684505	0.0931551	0.119468	0.0399483	0.191443	0.208635	0.227501	0.220464	0.16816	0.135786	0.0792239	0.15721	0.0995742	0.0614632	0.149531	0.194086	0.0609523	0.0762387	0.0470837	0.15331	0.145495	0.183634	0.16791	0.116903	0.113534	-0.129148	0.963368	-0.651525	0.383804	-0.693715	0.309335	0.655498	0.160299
ENSG00000268001.1_5	CTC-241F20.3	antisense	2.8353	1.25581	1.82744	1.79136	1.84327	2.27627	1.5783	2.3127	2.40136	1.51243	1.98892	3.07985	1.24717	1.20616	2.43257	1.84486	2.26272	1.51006	1.55697	1.92957	2.3446	2.0456	1.64741	2.38059	1.96297	1.97158	2.14559	1.75059	1.98412	0.122028	0.601214	-0.171507	0.464642	0.00915311	0.859198	0.907107	0.380966
ENSG00000268006.1_4	PTOV1-AS1	antisense	4.08288	3.83829	4.06517	3.22761	3.91573	4.36378	2.84495	3.50472	3.96931	3.1589	3.24088	3.3306	3.20217	4.94447	3.28407	3.18024	3.1143	3.76582	3.47714	3.9487	3.3896	3.18701	2.86738	4.16806	3.58632	3.91558	3.34156	3.58184	3.50632	-0.228703	0.0272226	-0.128522	0.265527	-0.159269	0.134353	0.976716	0.648927
ENSG00000268030.1_4	AC005253.2	antisense	1.77402	1.14532	1.73915	1.59059	1.17607	1.5593	1.25038	0.983156	2.08068	2.12979	1.82043	1.35956	1.08835	1.58872	1.39461	1.6593	1.49392	1.66084	2.18645	1.37372	2.0586	1.3669	2.37552	1.89792	1.61472	1.49741	1.604	1.48096	1.87652	0.0992059	0.770557	-0.0159383	0.952483	0.325591	0.111478	1.08256	0.398003
ENSG00000268049.1_4	CTD-2619J13.9	antisense	1.01793	0.243086	1.02596	0.495359	0.321792	0.949927	0.578561	0.757083	0.494357	0.508478	0.41415	0.402326	1.29257	0.962218	0.374064	0.925703	0.432535	0.686146	0.454369	0.583677	0.392651	0.674202	0.729921	0.653262	0.64043	0.675676	0.525826	0.778873	0.581347	-0.361746	0.664637	0.205057	0.553026	-0.216931	0.935477	1.1321	0.394993
ENSG00000268061.5_4	NAPA-AS1	antisense	0.450566	0.513687	0.565825	0.690282	0.470051	0.621728	2.19106	1.20071	0.773553	0.43301	0.693939	0.999195	1.63618	1.28188	0.881827	0.528132	0.694669	0.977742	0.573887	0.59857	0.786515	0.836608	1.00137	0.312711	0.821404	0.552023	1.04858	1.00007	0.684944	0.925633	0.0493362	0.857303	0.0135856	0.311256	0.384849	1.05274	0.636844
ENSG00000268069.2_4	RP5-1057I20.4	antisense	0.814248	0.757541	0.682602	0.383049	0.652675	1.02259	1.65829	0.551452	1.08073	1.24698	0.740648	1.499	2.02623	1.53739	1.05914	1.40682	1.39077	0.968821	1.07286	1.53493	1.08473	0.753817	2.34553	0.799729	1.12794	0.718784	1.12952	1.3982	1.26527	0.652075	0.0821413	0.959935	0.00285364	0.81581	0.037771	1.44103	0.0222386
ENSG00000268218.1_4	AC137932.4	antisense	0.275814	0.188877	0.286951	0.285456	0.153102	0.169224	0.312124	0.0799259	0.235774	0.167885	0.200155	0.148937	0.437263	0.315326	0.226884	0.213264	0.230509	0.230439	0.233609	0.277561	0.292549	0.227738	0.316442	0.245881	0.239654	0.226571	0.1908	0.275614	0.26563	-0.247899	0.346698	0.282689	0.263132	0.229457	0.181949	1.29679	0.0271854
ENSG00000268364.1_4	RP11-373A9.3	antisense	0.469052	0.157474	0.348869	0.405076	0.374069	0.574666	0.520183	0.444089	0.695097	0.464401	0.741243	0.697238	0.827993	0.69747	0.516208	0.335014	0.211823	0.734822	0.543695	0.525465	0.67528	0.43059	0.673959	0.523771	0.524481	0.388201	0.593708	0.553888	0.562127	0.612951	0.042514	0.512791	0.280745	0.534091	0.0523233	1.13658	0.405103
ENSG00000268403.2_4	CTD-2371O3.3	antisense	2.4015	1.26683	2.44146	1.82073	1.01881	1.55836	1.33971	0.974694	2.08257	1.34892	2.61562	3.62708	2.28297	2.30359	0.938841	2.81271	2.70975	3.21262	2.43948	2.30734	1.74551	1.72871	1.46249	1.65556	2.00399	1.75128	1.9981	2.37675	1.88985	0.190217	0.749733	0.440577	0.238549	0.109859	0.524618	1.13795	0.313928
ENSG00000268516.2_4	CTD-3138B18.5	antisense	1.18925	1.92317	1.689	1.43441	1.46877	2.12027	2.23915	1.40463	2.1221	1.67357	1.55783	2.12372	1.61763	2.20618	1.95947	2.55702	2.33636	1.27421	1.64718	1.42032	1.52492	1.62939	1.57524	1.55313	1.76029	1.63748	1.8535	1.99181	1.55836	0.178776	0.304115	0.282605	0.19953	-0.0714442	0.724678	1.01696	0.86816
ENSG00000268584.1_4	RP11-464F9.20	antisense	0.804971	0.434537	0.723812	1.11296	0.455468	0.927427	0.204038	0.820214	0.575846	0.65494	0.656058	1.38015	0.441272	0.474767	0.4498	1.20848	1.00099	0.720348	0.445684	0.735702	0.641929	0.593475	0.327757	0.840073	0.692946	0.743196	0.715208	0.715943	0.597437	-0.0553802	0.691745	-0.053898	0.799699	-0.314957	0.348042	0.90056	0.690896
ENSG00000268810.1_4	AC007193.9	antisense	2.26354	1.12207	0.417838	1.31424	0.304184	2.45028	1.15386	1.37804	2.91902	1.07074	0.517214	0.610757	1.66009	1.11583	1.38836	0.554291	0.160059	0.327823	1.75528	0.956399	0.67766	0.747124	0.42436	0.741311	1.0846	1.31203	1.27494	0.867742	0.883689	-0.0413679	0.877417	-0.596457	0.413872	-0.570185	0.584992	0.677022	0.219104
ENSG00000268812.3_4	RP1-102K2.8	antisense	0.812865	0.290328	0.241772	1.22261	0.800053	2.00608	0.122626	1.16968	0.504711	1.27326	0.868781	1.06288	0.812388	0.695108	0.321873	1.52322	2.42953	1.2464	0.975665	0.605035	1.17655	1.30792	2.17732	0.454314	1.00421	0.895618	0.833656	1.17142	1.11613	-0.103431	0.928177	0.387303	0.464227	0.317555	0.412433	1.32284	0.227999
ENSG00000268858.2_4	RP4-591C20.9	antisense	2.14825	2.03404	1.88132	2.01595	1.74698	1.30685	2.08556	1.82469	1.66815	2.3925	2.92799	1.7631	3.36783	3.08391	1.80027	2.37183	2.09099	1.54301	2.07042	1.94515	2.3056	2.1186	2.68851	1.85739	2.12662	1.85557	2.11033	2.37631	2.16428	0.185611	0.313067	0.356862	0.155009	0.222028	0.112404	1.14491	0.149914
ENSG00000268894.6_4	RP11-76P2.3	antisense	0.11712	0.0960746	0.605523	0.881128	0.356273	0.251727	0.334171	1.32181	2.96092	1.00873	1.67765	0.204872	1.11529	1.51601	0.971787	0.75376	3.96259	4.0029	0.82912	0.66134	1.00329	6.36518	0.41537	0.39882	1.32548	0.384641	1.25136	2.05372	1.61219	1.70191	0.067734	2.41666	0.00369297	2.06743	0.0604988	2.24078	0.0375864
ENSG00000268895.5_5	A1BG-AS1	antisense	4.0581	1.932	4.44967	3.60707	2.79599	3.38824	4.71546	2.54663	4.15036	3.35606	3.69764	3.46217	4.878	7.10733	2.82787	3.26809	4.31506	7.46349	4.66618	2.3867	2.39477	6.89453	3.27867	2.65188	3.92883	3.37184	3.65472	4.97664	3.71212	0.116223	0.529509	0.561634	0.106923	0.138706	0.823229	1.23656	0.2875
ENSG00000268996.3_4	MAN1B1-AS1	antisense	1.38153	0.904541	1.25052	1.02232	1.15643	0.853248	0.585766	1.06975	0.38493	1.72711	1.37517	1.23042	1.10242	1.60596	1.19142	1.69878	1.82619	1.18756	1.40455	0.782176	1.39104	1.4645	1.29455	1.39435	1.22022	1.09476	1.06219	1.43539	1.28853	-0.0435778	0.596107	0.39082	0.0470361	0.235103	0.233654	1.26285	0.0513832
ENSG00000269019.1_4	AC005932.1	antisense	0.80574	0.427463	0.270952	0.521898	0.557349	0.167588	0.418147	0.533169	0.509559	0.501617	0.431781	0.833018	0.287113	0.654249	0.198369	1.34403	0.599478	0.766947	0.562526	0.742457	0.587074	0.323958	0.159107	0.377084	0.524195	0.458498	0.537882	0.641698	0.458701	0.230373	0.340937	0.484977	0.475438	0.000637563	0.98132	1.1044	0.950749
ENSG00000269054.1_4	CTD-2619J13.3	antisense	0.525616	0.219678	0.365695	0.293034	0.383031	0.503693	0.740681	0.620563	0.290357	0.141682	0.305492	0.626561	0.148379	0.257904	0.389095	0.550957	0.69168	0.132118	0.286236	0.074232	0.457169	0.419085	0.330692	0.39117	0.381033	0.381791	0.454223	0.361689	0.326431	0.250616	0.81742	-0.0780347	0.546581	-0.226007	0.432741	0.823096	0.283538
ENSG00000269176.2_5	RP11-727F15.12	antisense	1.53564	0.523313	1.36407	1.4327	0.653991	0.377364	1.58832	1.57888	1.15627	1.37455	1.43032	1.14247	1.37375	1.74489	1.25458	1.68773	1.14392	2.24455	0.77152	0.551142	1.1729	1.99565	1.25991	0.520812	1.24497	0.98118	1.37847	1.5749	1.04532	0.490477	0.0923116	0.682674	0.0520359	0.0913586	0.794919	1.11043	0.608289
ENSG00000269243.1_4	CTD-2231E14.8	antisense	8.43865	13.635	15.886	9.76242	12.5769	7.08934	16.595	10.492	8.91234	7.61175	9.51954	7.0867	11.4753	18.7281	9.79651	9.2102	12.6875	7.94683	13.3218	9.51709	11.4718	10.9359	12.6571	10.224	11.0657	11.2314	10.0362	11.6407	11.3546	-0.16232	0.528327	0.0516469	0.849185	0.0157429	0.758946	1.08124	0.377729
ENSG00000269293.2_4	RP1-265C24.9	antisense	1.38358	0.488711	0.915538	0.922772	1.23918	0.840135	1.06096	1.56508	1.53787	1.24511	1.70148	1.44382	0.89228	0.928596	1.16334	1.29522	1.00348	1.48443	0.951246	1.10134	1.24574	0.920883	0.813598	1.17509	1.13831	0.964986	1.42572	1.12789	1.03465	0.563111	0.0262574	0.225048	0.288973	0.100562	0.515651	0.904561	0.576384
ENSG00000269318.1_4	AC007292.3	antisense	0.607102	0.425867	0.15529	0.254252	0.160553	0.0781087	0.0455598	0.126234	0.346012	0.145285	0.109299	0.285535	0.629675	0.104986	0.0905049	0.320842	0.053085	0.165883	0.298509	0.209525	0.175963	0.107418	0.146568	0.295427	0.222395	0.280195	0.176321	0.227496	0.205568	-0.668231	0.323363	-0.300592	0.496508	-0.446815	0.667893	0.948628	0.93433
ENSG00000269352.1_4	AC018766.5	antisense	3.75229	1.17575	2.24941	2.58059	1.63579	3.77463	1.16737	3.25584	4.10582	3.22699	2.51322	2.40769	3.89933	3.59473	2.25682	2.71254	2.69515	2.03551	2.86866	2.73278	2.48728	4.31732	3.27086	2.29401	2.7921	2.52808	2.77949	2.86568	2.99515	0.136779	0.682314	0.180837	0.417555	0.244589	0.296719	1.10424	0.295065
ENSG00000269386.5_4	RP11-886P16.3	antisense	1.29341	1.17581	1.16337	3.04604	2.61106	1.77001	3.14238	2.43233	3.08638	1.82416	1.68255	1.47724	2.55477	2.44712	1.34317	0.99481	2.55445	2.66576	1.73767	1.96481	2.07771	2.66976	2.52093	0.910555	2.04776	1.84328	2.27417	2.09335	1.98024	0.303064	0.286672	0.183533	0.583131	0.103397	0.69908	0.989345	0.968681
ENSG00000269427.1_5	CTC-429P9.1	antisense	1.59811	1.35328	0.40448	1.28439	1.48612	2.05787	2.26314	1.18027	2.02051	2.08814	1.13873	2.73407	1.44453	3.18458	2.71248	1.51357	0.779404	6.09861	1.0718	2.05768	1.80033	0.585143	1.76412	1.93508	1.85652	1.36404	1.90414	2.6222	1.53569	0.481254	0.189265	0.942888	0.177779	0.171001	0.658963	1.27223	0.527506
ENSG00000269559.2_4	RP11-629B11.5	antisense	0.326638	0.0866556	0.225273	0.252469	0.169218	0.302786	0.250292	0.310734	0.346178	0.327916	0.169678	0.355628	0.253486	0.124765	0.135482	0.144415	0.229697	0.126091	0.123411	0.103599	0.212505	0.497756	0.231036	0.282336	0.232835	0.227173	0.293404	0.168989	0.241774	0.369097	0.207614	-0.426861	0.309772	0.089865	0.97159	0.789053	0.13555
ENSG00000269570.2_4	CMB9-55A18.1	antisense	0.0824797	0.223026	0.0961557	0.353351	0.280687	0.3205	0.391326	0.243938	0.360129	0.0995139	0.0675885	0.461662	0.180657	0.0323984	0.11169	0.266183	0.130547	0.203033	0.123032	0.193664	0.318608	0.450094	0.252359	0.286142	0.230365	0.226033	0.270693	0.154085	0.27065	0.260122	0.801676	-0.552811	0.32029	0.259893	0.45243	0.855068	0.624202
ENSG00000269604.1_4	AC005523.2	antisense	16.3728	22.1901	15.0118	18.6447	17.0609	12.8622	11.2742	8.54631	7.78185	14.5196	10.9533	22.1844	11.2901	10.7481	12.9278	18.6743	8.96236	6.64495	12.5547	9.77939	13.2914	5.44944	12.114	15.5253	13.1402	17.0238	12.5433	11.5413	11.4524	-0.440635	0.0672484	-0.560747	0.0247259	-0.571902	0.0289251	0.777678	0.0862512
ENSG00000269696.1_4	AC007228.11	antisense	0.479256	0.174173	0.168008	0.161282	0.220686	0.295475	0.29209	0.193662	0.441901	0.236666	0.157499	0.259452	0.116046	0.137324	0.391551	0.174289	0.137216	0.0826991	0.246462	0.228227	0.188184	0.336061	0.369134	0.312889	0.241676	0.249813	0.263545	0.173188	0.28016	0.0771988	0.723559	-0.528516	0.164847	0.165398	0.420451	0.883101	0.377211
ENSG00000269821.1_4	KCNQ1OT1	antisense	0.390943	0.150008	0.295058	0.231837	0.139133	0.221567	0.212716	0.210775	0.493979	0.253433	0.512669	0.342389	0.559467	0.204581	0.185947	0.233166	0.143808	0.359297	0.342154	0.341963	0.2452	0.28298	0.278446	0.312625	0.289339	0.238091	0.33766	0.281044	0.300561	0.504059	0.163206	0.239285	0.647423	0.336146	0.117049	1.01017	0.837029
ENSG00000269890.1_4	RP5-1139B12.2	antisense	0.288139	0.133059	0.168704	0.14507	0.184339	0.364601	0.395917	0.0838137	0.215985	0.423595	0.378221	0.286574	0.318205	0.265959	0.229828	0.347091	0.154883	0.0991422	0.317321	0.29346	0.30581	0.33037	0.252458	0.183664	0.256925	0.213985	0.297351	0.235851	0.280514	0.474655	0.378529	0.140366	0.751202	0.39056	0.113867	1.00983	0.727282
ENSG00000269910.1_4	RP11-73M18.10	antisense	7.80681	13.1088	8.28237	2.69032	5.8665	7.09036	3.5879	3.49353	5.59038	7.75136	3.25711	11.7706	1.55554	5.41762	7.14153	9.61109	2.68187	10.6333	5.93273	9.49817	7.3453	3.83946	3.98144	10.0572	6.58297	7.47419	5.90848	6.17349	6.77572	-0.339131	0.420791	-0.275831	0.45665	-0.141544	0.812658	0.96761	0.818769
ENSG00000269934.1_4	RP5-1139B12.3	antisense	0.111496	0.11578	0.124346	0.181527	0.0689698	0.0344415	0.122369	0.0699597	0.179639	0.0635596	0.36699	0.065892	0.319958	0.127807	0.146958	0.0531001	0.0998502	0.209369	0.0939187	0.180913	0.152908	0.443154	0.332214	0.129974	0.158129	0.106093	0.144735	0.159507	0.22218	0.448078	0.59398	0.588286	0.300945	1.0664	0.060645	1.52171	0.0901981
ENSG00000269937.1_4	RP11-20I23.8	antisense	0.0851158	0.170743	0.0175698	0.124679	0.0185569	0.10987	0.365364	0.0922222	0.238079	0.125326	0.0252662	0.248781	0.528707	0.0183737	0.0104167	0.0984779	0.0963539	0.0886814	0.0131089	0.170643	0.132022	0.0600876	0.0952016	0.0053983	0.12246	0.0877558	0.182506	0.140168	0.0794102	1.05638	0.20776	0.675596	0.949825	-0.144169	0.649011	0.812465	0.29383
ENSG00000269956.1_4	MKNK1-AS1	antisense	0.130746	0.094059	0.272991	0.0839168	0.0380175	0.14928	0.0655167	0.141187	0.15294	0.125033	0.129083	0.2393	0.209431	0.17826	0.0640573	0.104369	0.0496864	0.135687	0.10094	0.18696	0.154787	0.0306235	0.13557	0.148912	0.130056	0.128168	0.142177	0.123582	0.126299	0.149644	0.534978	-0.0525743	0.981354	-0.0212001	0.958545	0.924302	0.705394
ENSG00000269968.1_4	RP5-940J5.9	antisense	72.0482	209.315	198.881	81.6742	122.365	54.0789	39.2099	61.0247	18.4581	75.5329	50.7272	46.8109	32.8835	135.309	87.4429	76.7451	179.228	73.5302	68.1592	71.8264	69.4621	96.3791	53.9303	93.1242	86.1728	123.06	48.6273	97.5231	75.4802	-1.33953	0.0148719	-0.33555	0.490055	-0.705196	0.148742	1.00766	0.566846
ENSG00000269982.1_4	RP11-1020A11.2	antisense	0.840894	0.445362	0.530672	0.353404	0.49684	0.588642	0.33876	0.468586	0.545069	0.445688	0.382108	0.590636	0.635053	0.578928	0.374025	0.581416	0.341203	0.5029	0.551195	0.426239	0.410005	0.58612	0.424189	0.454128	0.495503	0.542636	0.461808	0.502254	0.475313	-0.232691	0.350687	-0.111566	0.679637	-0.191107	0.446204	0.973242	0.873274
ENSG00000270021.1_4	CTC-203F4.2	antisense	0.703526	0.806694	0.444465	0.327679	0.467858	0.761678	0.296572	0.524482	0.959623	0.565764	0.847808	0.801496	0.599351	0.388741	0.457408	1.00342	0.484956	0.377939	0.723415	0.811332	0.581927	0.322751	0.675034	0.574062	0.604499	0.585317	0.665958	0.551969	0.614754	0.186213	0.639341	-0.0846297	0.752183	0.0707907	0.761	0.932428	0.694716
ENSG00000270028.1_5	RP11-380L11.4	antisense	0.618521	1.16202	1.21817	1.13262	0.662054	1.21311	0.0571004	0.39029	0.404531	0.692797	1.01408	0.246996	0.891049	1.5163	0.655697	0.922718	0.318195	0.653218	0.650412	0.63611	0.596914	2.28841	0.353843	0.278095	0.773885	1.00108	0.467632	0.826196	0.800631	-1.09811	0.036255	-0.277005	0.323809	-0.322352	0.202494	1.10765	0.594435
ENSG00000270049.2_4	RP11-297D21.4	antisense	1.87376	1.46575	2.30701	1.42607	1.28113	0.461205	2.70085	1.13751	0.840416	1.8671	1.09839	1.80059	0.72111	1.83126	2.03076	1.24589	1.40763	0.664563	1.99168	1.0411	0.664176	0.911271	1.01235	1.37768	1.38164	1.46915	1.57414	1.31687	1.16638	0.0995805	0.744164	-0.157874	0.770069	-0.332953	0.513734	0.815972	0.316383
ENSG00000270084.1_4	GAS5-AS1	antisense	0.521391	0.465153	0.762819	0.416056	0.557651	1.03495	2.1079	0.829362	1.21306	0.346838	0.307018	0.545143	0.178345	0.710056	0.078786	0.770312	0.460062	1.11145	0.447379	0.986511	0.643612	0.576269	0.249593	1.02181	0.680897	0.626337	0.891554	0.551502	0.654196	0.509383	0.622695	-0.183573	0.375336	0.0627839	0.968552	0.794325	0.309531
ENSG00000270096.1_4	RP11-362K14.6	antisense	0.777771	0.216988	0.433725	0.972519	0.726284	0.840745	0.580278	1.29416	1.91581	0.577568	0.810424	0.383103	0.717849	0.0811047	0.646226	0.583228	0.694031	1.16912	0.551569	1.09568	0.626501	1.14706	1.10842	0.78773	0.780746	0.661339	0.926891	0.648593	0.88616	0.48701	0.394279	-0.0280755	0.745145	0.422178	0.20238	0.96633	0.874513
ENSG00000270175.1_4	RP11-793H13.11	antisense	1.62123	1.1362	1.06973	1.50716	1.49662	1.47737	0.928576	0.920625	1.11716	0.97235	1.51701	1.96667	1.48569	1.47605	0.867002	2.30906	0.877407	0.271355	1.3458	0.991694	1.29179	1.59877	1.86901	0.971209	1.29523	1.38472	1.23707	1.21443	1.34471	-0.162671	0.344589	-0.189316	0.347341	-0.0422951	0.727918	0.976106	0.555662
ENSG00000270194.1_4	RP11-259K5.2	antisense	0.901857	0.921753	1.29105	1.22735	1.02815	0.713992	0.710283	1.26368	1.06956	0.983611	1.70752	1.62547	1.41234	1.43437	0.889257	1.23902	1.2557	2.04853	1.58318	1.29751	1.67442	1.28283	1.59458	1.26966	1.26774	1.01403	1.22669	1.37987	1.45036	0.274674	0.327815	0.444438	0.062998	0.516321	0.00498297	1.26309	0.02051
ENSG00000270277.1_5	RP11-65L3.2	antisense	0.602179	0.279289	0.313483	0.410268	0.356599	0.531818	0.141522	0.753192	0.541487	0.66902	0.288603	0.506006	0.936837	0.303722	0.650051	0.435713	0.405037	0.667591	0.226564	0.510531	0.353074	0.463422	0.459332	0.613666	0.475792	0.415606	0.483305	0.566492	0.437765	0.217717	0.855941	0.446839	0.209317	0.0749396	0.820594	1.11719	0.450909
ENSG00000270344.2_4	RP11-734K2.4	antisense	0.278667	0.115729	0.173257	0.131652	0.150256	0.10117	0.159843	0.155611	0.175247	0.13382	0.197801	0.194746	0.170693	0.157246	0.126443	0.255422	0.172913	0.144836	0.167609	0.158905	0.142143	0.139336	0.135964	0.145585	0.161871	0.158455	0.169511	0.171259	0.148257	0.097307	0.480047	0.112104	0.543504	-0.0959745	0.940888	0.974233	0.927783
ENSG00000270362.1_4	RP11-46B11.5	antisense	1.23161	0.797811	0.607912	0.979789	0.782703	0.779164	0.470381	0.57737	0.88231	0.816323	0.880605	0.979596	0.502035	0.930924	0.824248	0.904648	0.780435	0.694949	0.723076	1.06999	0.907069	0.964618	0.425877	0.870939	0.807683	0.863165	0.767764	0.772873	0.826928	-0.168973	0.434087	-0.159404	0.450684	-0.0618741	0.733064	0.980914	0.857034
ENSG00000270504.1_4	RP11-420L9.5	antisense	1.82723	1.8432	2.46766	2.74735	2.15057	1.95484	2.95512	3.92696	4.26909	2.58823	3.60572	1.53848	4.46925	3.51663	2.40121	1.76549	4.87308	5.89063	3.02813	1.98163	3.58587	7.57278	3.81149	1.44375	3.1756	2.16514	3.14727	3.81938	3.57061	0.539638	0.0735579	0.818878	0.0311634	0.721708	0.157768	1.39108	0.133104
ENSG00000270574.1_5	RP11-171I2.2	antisense	0.0922863	0.175609	0.20073	0.109111	0.129705	0.352828	0.330874	0.414636	0.25606	0.353693	0.401099	0.274346	0.384793	0.263557	0.217061	0.302223	0.540933	0.983621	0.117007	0.210295	0.297013	0.45842	0.250656	0.290126	0.308612	0.176712	0.338451	0.448698	0.270586	0.937552	0.0061723	1.34435	0.0135931	0.614692	0.126899	1.39623	0.17195
ENSG00000270589.1_4	RP11-348N5.7	antisense	0.91191	0.327644	1.19782	0.150535	0.253102	0.43479	0.337716	0.742063	0.858595	0.340216	0.704855	0.718437	0.622328	0.570376	0.80347	0.567796	0.649294	1.21427	0.806202	1.16819	0.526495	0.667758	0.358269	0.593595	0.646905	0.545967	0.61698	0.737922	0.686752	0.176411	0.419274	0.434656	0.164898	0.330975	0.277451	1.22505	0.143264
ENSG00000270605.1_4	RP5-1092A3.4	antisense	1.73745	0.555057	0.659706	0.326084	0.553402	0.576943	0.0982399	0.295957	0.639326	0.295009	0.733353	0.892234	0.392856	0.714419	0.352423	0.812498	0.193982	0.240593	0.508932	0.193246	0.497886	0.177779	0.121245	1.01467	0.524304	0.734774	0.492353	0.451129	0.41896	-0.577606	0.25636	-0.703761	0.169938	-0.810489	0.116065	0.709045	0.243947
ENSG00000270681.1_4	RP11-372K14.2	antisense	0.631327	0.127983	0.290874	0.396834	0.264763	0.138607	1.44267	0.659891	0.093912	0.204608	0.194006	0.598114	0.308069	0.211037	0.121962	0.365668	0.291842	0.3799	0.307326	0.234948	0.338366	0.420018	0.261882	0.5178	0.366767	0.308398	0.5322	0.279746	0.346723	0.787176	0.541174	-0.140674	0.973358	0.168992	0.419225	0.745267	0.876658
ENSG00000270696.1_5	RP11-342K6.1	antisense	3.7233	5.39326	4.74806	3.71018	2.99231	4.34196	4.57241	3.26634	3.91039	3.94632	4.50265	3.54192	4.43752	2.81883	3.8487	3.55839	3.32241	5.73157	4.77199	3.5782	4.36213	5.15515	4.31061	3.76652	4.0963	4.15151	3.95667	3.9529	4.3241	-0.0693494	0.719421	-0.0707241	0.674077	0.0587631	0.629905	1.02082	0.838593
ENSG00000270820.5_4	RP11-355B11.2	antisense	3.47146	3.28624	3.47631	2.54191	3.68917	2.99765	6.19642	3.93787	3.85718	4.25506	4.7655	5.81232	8.25821	3.94385	3.02113	4.63462	4.6423	5.06654	5.90238	7.31537	4.51532	4.91527	5.73792	2.92381	4.54849	3.24379	4.80406	4.92777	5.21834	0.566573	0.00309482	0.603256	0.0273721	0.685912	0.00956349	1.26072	0.0723373
ENSG00000270953.1_4	RP11-2E11.9	antisense	1.34321	1.31433	0.937053	1.71289	1.02142	2.02381	2.55167	2.12665	2.06303	1.88695	1.7115	0.575501	2.59934	2.02874	1.16317	0.708853	1.94033	1.32629	0.979654	1.22061	0.847047	0.533917	3.15654	0.337747	1.50459	1.39212	1.81922	1.62779	1.17925	0.386035	0.416676	0.22563	0.643546	-0.23941	0.273935	0.874103	0.290333
ENSG00000270956.1_5	RP11-65L3.4	antisense	0.742115	0.743464	0.343236	0.277987	0.763743	0.899839	1.45582	1.13823	0.252673	1.06792	0.915051	0.707413	0.94552	0.455775	0.327477	0.274957	1.17725	0.912105	0.718471	1.04243	1.04418	0.763667	0.559808	0.682445	0.758816	0.628397	0.922851	0.682181	0.801834	0.554421	0.3087	0.118477	0.943015	0.351626	0.201372	0.956658	0.970003
ENSG00000270959.1_4	LPP-AS2	antisense	0.882857	1.10335	1.27229	1.16286	1.16308	1.12073	1.81272	1.01447	1.21388	1.0057	1.5705	0.85386	1.29578	1.24468	1.31066	0.919515	1.32733	1.1902	0.994867	1.38959	1.22133	1.25581	1.2156	0.943665	1.18689	1.11753	1.24519	1.21469	1.17014	0.156053	0.553641	0.120282	0.304165	0.0663749	0.595979	1.00936	0.75701
ENSG00000271122.1_4	RP11-379H18.1	antisense	5.29251	4.77117	5.50343	3.71605	4.13006	4.37909	1.92116	3.75854	5.00158	4.55245	5.33172	4.46509	3.65712	3.83063	3.99789	4.58431	4.29618	2.66531	4.00565	4.19094	4.67339	3.72264	3.80983	5.23722	4.22891	4.63205	4.17176	3.83857	4.27328	-0.150996	0.399919	-0.271081	0.0797346	-0.116308	0.3566	0.921403	0.511671
ENSG00000271270.5_4	AL449209.1	antisense	1.27946	0.616982	0.877769	0.705104	0.939202	0.761447	0.528651	0.467427	1.28261	0.360431	0.88664	0.53538	0.987689	0.824547	0.455007	0.882931	0.300768	0.311103	0.53853	1.29279	0.424902	0.239143	0.664667	0.785819	0.706208	0.863327	0.676856	0.627008	0.657642	-0.351058	0.181711	-0.461425	0.126782	-0.392606	0.174385	0.834088	0.230636
ENSG00000271335.5_4	RP11-324I22.4	antisense	2.07274	0.687908	0.842576	3.40672	1.67415	0.754249	1.42533	1.32875	1.41688	1.1699	2.43805	2.12428	1.82507	0.692536	3.83055	3.11675	1.40452	1.25624	2.2481	1.23015	2.33534	0.715316	1.05472	1.41178	1.68594	1.57306	1.65053	2.02094	1.49923	0.0693597	0.524453	0.361458	0.474943	-0.0693452	0.885645	1.09201	0.759193
ENSG00000271380.1_4	RP11-307C12.12	antisense	0.42625	0.0747606	0.445426	0.431785	0.0842605	0.0839822	0.147614	0.0781402	0.733389	0.0509275	0.116901	0.463448	0.212947	0.547646	0.214363	0.463682	0.173771	0.234259	0.0455042	0.166442	0.572566	0.132228	0.339046	0.210696	0.268751	0.257744	0.26507	0.307778	0.244414	0.040434	0.858868	0.255951	0.368772	-0.076614	0.985651	1.05619	0.473636
ENSG00000271670.1_4	RP11-95I16.4	antisense	0.683659	0.346185	0.372428	0.211231	0.823205	1.20723	0.625195	0.873806	2.71779	1.03342	0.936906	1.08136	0.573723	1.40468	1.86345	0.688164	0.790806	2.41431	1.2351	1.16007	1.51172	1.60239	1.34949	0.737823	1.09351	0.607323	1.21141	1.28919	1.2661	0.996155	0.0501424	1.08593	0.0533601	1.05985	0.0124948	1.40498	0.0614158
ENSG00000271721.1	RP11-337C18.9	antisense	0.855806	0.513573	0.733065	0.543338	0.320132	0.972943	0.492795	0.798102	0.774601	0.489254	0.77871	0.770989	0.76152	0.304689	0.613969	0.353175	0.448657	0.786546	0.66749	1.0415	0.447301	0.941012	0.459857	0.61421	0.645135	0.656476	0.684075	0.544759	0.695228	0.0594122	0.677067	-0.269124	0.440245	0.0827442	0.758656	0.924983	0.495126
ENSG00000271730.1_4	RP11-787I22.3	antisense	0.739107	0.886059	0.535721	0.426486	0.182103	0.881401	0.108892	0.309774	1.14018	0.724368	1.08149	0.615919	0.438566	0.6739	1.15041	0.606762	0.49132	1.24323	0.737711	0.479309	0.373117	1.08724	0.497529	0.698177	0.671199	0.60848	0.663437	0.767365	0.645514	0.124751	0.924228	0.334704	0.384023	0.0852394	0.68537	1.11083	0.367366
ENSG00000271828.1_4	CTD-2310F14.1	antisense	0.341229	0.291106	0.251736	0.0726174	0.129302	0.167961	0.358924	0.291899	0.572072	0.37993	0.369379	0.213416	0.286144	0.367121	0.339177	0.360281	0.227591	0.0764731	0.228786	0.338273	0.421127	0.138156	0.157194	0.423552	0.283477	0.208992	0.36427	0.276131	0.284515	0.801561	0.0412613	0.401907	0.416562	0.445056	0.302121	0.977993	0.983542
ENSG00000271870.1_4	RP11-97C16.1	antisense	3.52211	1.87131	4.29527	3.01968	2.75122	4.7036	3.3416	3.87576	6.53389	3.13169	2.68488	3.6424	3.46226	2.39562	2.27572	3.85458	2.67968	2.60075	2.7873	3.47984	2.25448	2.8675	2.28417	3.01768	3.22221	3.36053	3.86837	2.8781	2.78183	0.203036	0.460446	-0.223572	0.438686	-0.272656	0.328662	0.782958	0.0529744
ENSG00000271895.2_5	RP4-635E18.8	antisense	4.35297	5.35877	4.5931	4.6116	3.03157	6.66578	3.63794	4.82832	3.6893	3.14837	3.17569	3.98948	3.52413	5.16379	3.34968	5.04224	3.01878	5.31788	4.55884	4.56027	4.15224	3.31946	4.17987	3.51428	4.19935	4.76896	3.74485	4.23608	4.04749	-0.348768	0.100103	-0.170945	0.446153	-0.236647	0.255007	0.972957	0.839325
ENSG00000271913.6_4	RP1-111C20.4	antisense	0.257813	0.173001	0.328368	0.4091	0.169861	0.471729	0.298632	0.299998	0.543234	0.279729	0.388116	0.280624	0.236861	0.1794	0.173927	0.307517	0.190731	0.0518521	0.320771	0.189285	0.169556	0.188884	0.455942	0.139398	0.271014	0.301645	0.348389	0.190048	0.243973	0.207845	0.383208	-0.666489	0.126844	-0.306134	0.392754	0.667689	0.020263
ENSG00000271918.1_4	CTD-2287O16.5	antisense	1.56956	0.467583	0.672995	0.929145	0.720258	0.953402	1.02367	0.621617	1.00401	0.847572	1.09747	1.28131	0.898739	0.751837	0.955599	1.2915	0.931736	1.19403	0.975644	0.810872	1.19521	0.56392	1.3564	0.490922	0.941875	0.88549	0.979275	1.00391	0.898828	0.145237	0.468576	0.181077	0.353621	0.0215682	0.934228	1.02036	0.843473
ENSG00000271933.1_4	RP11-338I21.1	antisense	0.313509	0.0543012	0.283131	0.206352	0.196247	0.149486	0.0998551	0.222318	0.218646	0.235005	0.221842	0.213234	0.250707	0.376145	0.367434	0.294224	0.171453	0.310724	0.219748	0.407197	0.33146	0.508529	0.358532	0.14217	0.256344	0.200504	0.201817	0.295115	0.327939	0.00941178	0.732214	0.557641	0.11767	0.709795	0.119314	1.54865	0.0147582
ENSG00000271936.1_4	RP11-443B20.1	antisense	0.514025	0.729952	0.695166	0.337743	0.484173	0.325216	0.161173	0.575128	0.283285	0.323435	0.357699	0.356444	0.166816	1.10832	0.286231	0.220701	0.913476	0.382035	0.721267	0.850645	0.461824	0.192012	0.210701	0.645717	0.470966	0.514379	0.342861	0.51293	0.513694	-0.58521	0.0813678	-0.00407073	0.565736	-0.00192205	0.731906	1.19759	0.803453
ENSG00000271941.1_4	RP11-188P20.3	antisense	0.533329	0.478407	0.631095	0.560792	0.335824	0.853272	0.75649	0.415596	0.393499	0.241998	0.196783	0.430651	0.317626	1.08953	0.334078	0.573335	0.661583	0.355485	0.212313	0.198716	0.282043	1.11448	0.31343	0.295496	0.482327	0.565453	0.405836	0.555273	0.402746	-0.47851	0.125301	-0.0262107	0.727335	-0.489536	0.105692	0.986338	0.627732
ENSG00000271971.1_4	CTD-2006H14.2	antisense	2.01426	0.915084	2.06157	0.488552	1.06264	1.90442	1.22134	1.37118	2.23662	1.89528	3.15426	0.846707	1.88445	0.692475	0.64813	1.40347	0.774736	0.948338	1.58983	2.87689	1.09622	1.0584	0.915295	2.1634	1.46765	1.40775	1.78756	1.0586	1.61667	0.3446	0.39484	-0.411238	0.42466	0.199632	0.579362	0.837247	0.408368
ENSG00000271976.1_4	RP11-884K10.7	antisense	2.5055	3.07488	2.47426	1.71433	2.05705	2.60105	1.708	1.96086	2.37743	2.28762	2.96508	3.30436	1.95415	1.43097	1.7027	2.48962	1.22591	0.878406	1.65952	1.84781	1.52424	0.937108	1.55099	3.17761	2.05873	2.40451	2.43389	1.61363	1.78288	0.017521	0.979659	-0.575438	0.0287427	-0.431535	0.0823179	0.701989	0.0039303
ENSG00000271993.1_4	RP11-285J16.1	antisense	0.814019	0.114205	1.1989	0.34925	0.490068	1.09868	0.225779	0.289123	1.29943	0.136649	0.929883	0.878173	0.569519	0.464745	0.462193	0.739369	0.156777	1.19832	0.583496	2.19788	0.589421	0.837143	0.407605	0.732305	0.698456	0.67752	0.626506	0.598487	0.891308	-0.112936	0.803966	-0.178944	0.940247	0.39566	0.415333	1.14246	0.460547
ENSG00000272008.1_4	RP11-393I2.4	antisense	0.343737	0.331181	0.343393	0.352822	0.210116	0.393906	0.406364	0.371824	0.787136	0.519667	0.477095	0.383254	0.563966	0.453755	0.263074	0.45531	0.32118	0.521761	0.450913	0.414206	0.51499	0.549217	0.639957	0.437547	0.437765	0.329192	0.49089	0.429841	0.501138	0.576468	0.0252237	0.384872	0.126102	0.606277	0.00336149	1.13523	0.210899
ENSG00000272009.1_4	RP1-313I6.12	antisense	0.117952	0.190342	0.389575	0.363184	0.567739	0.438479	0.846857	0.843621	0.264206	0.589053	0.31237	0.853117	0.408142	0.270885	0.641772	0.932091	0.536288	1.21121	0.253071	0.45633	0.187108	0.146535	0.660365	0.399854	0.495006	0.344545	0.618204	0.666731	0.350544	0.84339	0.0922428	0.952412	0.0694361	0.0249017	0.978472	1.05664	0.890809
ENSG00000272030.1_5	RP1-178F15.4	antisense	0.440761	0.370207	1.06648	0.368018	0.26373	0.23041	1.90507	0.473551	1.24434	1.01615	0.34154	0.596803	1.49697	0.737829	0.576302	1.1434	0.909948	1.46954	0.351225	0.448699	0.61254	0.36755	0.725677	0.950152	0.754454	0.456601	0.929576	1.05566	0.575974	1.02564	0.0756415	1.20915	0.0067471	0.335069	0.289499	1.17708	0.268247
ENSG00000272072.1_4	CTA-363E19.2	antisense	0.78556	0.655606	1.35518	0.91153	0.461929	1.17683	2.86345	0.9036	1.18496	1.14365	1.33605	0.570579	1.66036	0.92601	0.711411	0.866156	1.35254	1.37015	0.897385	2.19316	1.74996	1.43853	0.994927	0.997822	1.18781	0.891106	1.33371	1.14777	1.37863	0.581782	0.234187	0.365166	0.224118	0.629567	0.0696621	1.13555	0.284255
ENSG00000272106.1_4	RP11-345P4.9	antisense	5.15228	4.06134	4.6727	4.29651	3.18522	3.29699	3.57208	2.2164	2.20488	4.8681	3.69378	4.41949	2.37086	3.90329	3.8995	5.3298	3.30571	2.45456	3.35232	1.80999	4.52286	2.38001	3.4303	4.03503	3.60142	4.11084	3.49579	3.54395	3.25508	-0.233815	0.252851	-0.214074	0.269589	-0.336738	0.130109	0.893831	0.326363
ENSG00000272145.1_4	RP4-739H11.4	antisense	2.03468	0.644802	0.84826	1.28588	0.815553	1.51009	0.47724	0.778468	0.669366	1.43153	1.46321	1.72483	0.971041	0.972991	0.768239	1.54154	0.969718	1.22925	1.00275	1.42958	1.66949	1.10016	1.77628	0.817845	1.16387	1.18988	1.09077	1.07546	1.29935	-0.125461	0.69268	-0.145855	0.82345	0.126978	0.565356	1.04129	0.535981
ENSG00000272148.1_4	RP11-195B17.1	antisense	0.438084	0.904941	1.20223	0.456666	0.617277	0.618214	1.96567	0.907473	1.37135	0.574118	1.24601	0.613911	1.29663	0.570384	0.602305	0.857286	1.0895	0.288291	1.52312	1.16914	0.254721	0.262659	0.834617	0.216889	0.828395	0.706235	1.11309	0.784066	0.710191	0.656348	0.123552	0.150826	0.827148	0.00805808	0.576493	0.821325	0.242453
ENSG00000272153.1_4	RP1-286D6.5	antisense	2.36444	1.87396	1.72654	0.751261	1.45548	1.43093	0.653437	1.66064	0.685191	1.32571	1.3471	0.70905	1.28907	3.41168	1.48707	1.39935	2.28976	2.02858	1.72275	1.52526	1.50388	0.879065	1.31011	1.58121	1.51715	1.60044	1.06352	1.98425	1.42038	-0.589615	0.0985871	0.310131	0.357947	-0.172188	0.659739	1.27804	0.100619
ENSG00000272159.1_4	RP11-350N15.6	antisense	0.536685	0.336182	0.161626	0.0682207	0.543647	1.15854	0.929546	0.567917	0.531202	0.534371	0.113664	0.901401	0.933223	1.00019	0.0786131	0.498376	0.682833	1.26757	0.409901	1.24652	0.766093	1.53893	0.23755	0.629112	0.652996	0.467483	0.59635	0.743468	0.804684	0.351244	0.437702	0.669354	0.378392	0.783508	0.183927	1.45526	0.247293
ENSG00000272173.1_4	U47924.31	antisense	0.873891	0.500741	1.15951	0.838504	0.78754	0.971457	1.84421	2.00622	2.6786	0.603001	1.72442	0.335456	1.18773	0.890337	1.30061	0.762359	1.35194	0.77209	1.20128	1.34552	0.808275	0.436483	1.52898	0.839211	1.11452	0.855274	1.53198	1.04418	1.02662	0.840943	0.289394	0.287909	0.227035	0.263451	0.552398	0.86744	0.891685
ENSG00000272182.1_4	RP11-802O23.3	antisense	1.34021	1.46435	1.40358	0.602941	0.943031	1.45759	1.77199	3.01659	2.99326	1.09326	1.3749	0.239221	2.2643	1.42528	0.226048	0.949965	1.81233	1.65488	0.675426	1.5453	1.35142	2.1463	1.23589	0.475119	1.3943	1.20195	1.7482	1.3888	1.23824	0.540496	0.714539	0.208462	0.96733	0.0429166	0.88057	0.890477	0.707259
ENSG00000272195.1_4	RP11-156E8.1	antisense	0.421054	0.0471659	0.0816181	0.236875	0.0699609	0.218234	0.0795166	0.234098	0.377107	0.354065	0.384965	0.277057	0.163436	0.259256	0.291572	0.271273	0.564866	0.454673	0.0445607	0.137298	0.167765	0.269245	0.255282	0.280295	0.247552	0.179151	0.284468	0.334179	0.192408	0.667088	0.166397	0.899444	0.0596991	0.102987	0.662479	1.13582	0.501765
ENSG00000272211.1_4	RP11-347P5.1	antisense	0.258544	0.153026	0.398618	0.217504	0.0919001	0.562093	0.236431	0.148993	0.138052	0.234036	0.155784	0.331484	0.0229577	0.124512	0.0774486	0.356197	0.587917	0.818034	0.158436	0.428899	0.372268	0.203143	0.125899	0.489185	0.278807	0.280281	0.207463	0.331178	0.296305	-0.434017	0.55446	0.240732	0.685167	0.0802098	0.789557	1.2865	0.971392
ENSG00000272223.1_4	RP1-20C7.6	antisense	0.587244	0.191028	0.736653	1.32281	1.18107	0.698194	0.232935	0.544432	0.414618	0.811781	1.22062	1.03611	0.802745	0.585751	1.07374	0.758501	1.07479	0.779129	0.933165	1.64613	1.60162	0.7094	0.831425	1.36477	0.880778	0.786167	0.710083	0.845776	1.18109	-0.146848	0.826339	0.105441	0.493306	0.587206	0.136391	1.35463	0.0599567
ENSG00000272240.1_4	RP5-855D21.1	antisense	2.3627	0.162281	1.52503	1.26995	1.68825	1.76619	1.26941	1.59299	2.63176	1.61677	1.09653	1.3675	2.36677	1.44828	1.07761	0.970685	1.25827	1.98921	1.51303	1.20757	1.64415	2.12919	2.01374	1.40209	1.55708	1.4624	1.59583	1.51847	1.65163	0.125966	0.497813	0.0542811	0.593961	0.175551	0.41196	1.03658	0.517204
ENSG00000272267.2_4	RP11-375N15.2	antisense	0.328602	0.306919	0.416373	0.26476	0.24574	0.337683	0.246495	0.178829	0.167536	0.32217	0.356961	0.117753	0.246304	0.312749	0.101368	0.296158	0.309206	0.527228	0.330612	0.561367	0.394192	0.158535	0.218903	0.265148	0.29215	0.316679	0.231624	0.298836	0.32146	-0.451239	0.0788364	-0.0836719	0.537942	0.0216135	0.79594	1.1313	0.631851
ENSG00000272269.1_4	RP11-500C11.3	antisense	1.4203	0.173363	0.0910942	0.823898	1.02755	0.719765	1.05239	0.742596	0.868746	0.583276	1.29139	0.530932	1.51878	1.55288	1.35837	0.989623	0.421707	0.45828	0.725732	0.554346	1.48283	0.470495	1.28696	0.105457	0.843782	0.709328	0.844888	1.04994	0.77097	0.252307	0.312954	0.565781	0.24182	0.120221	0.778945	1.17159	0.645822
ENSG00000272273.1_4	XXbac-BPG252P9.10	antisense	1.00183	1.74909	0.719354	1.6005	2.98571	1.22889	1.55554	0.222963	0.221264	1.20384	0.76091	3.19435	0.643691	0.1017	0.754146	2.47636	1.16195	0.208043	0.510641	0.496853	0.641473	1.4847	1.48411	0.282685	1.11211	1.54756	1.19314	0.890982	0.816744	-0.375229	0.256262	-0.79653	0.104108	-0.922042	0.0591778	0.623097	0.157405
ENSG00000272288.5_4	RP11-140K17.3	antisense	1.6388	0.531386	0.146928	1.23157	1.21505	1.83567	0.233917	1.27723	2.19226	0.794544	1.2965	1.13448	1.16254	1.82571	1.27532	0.715616	1.18313	1.59383	0.591603	1.27627	1.09097	0.511458	1.18524	1.38413	1.13851	1.0999	1.15482	1.29269	1.00661	0.0702971	0.800567	0.233004	0.366817	-0.127866	0.797607	1.01977	0.487329
ENSG00000272320.1_4	RP11-506K6.4	antisense	0.134896	0.0400243	0.08681	0.136214	0.011988	0.140667	0.314884	0.0888012	0.383764	0.0862446	0.308767	0.0111536	0.634498	0.165296	0.161659	0.107971	0.0157475	0.0426572	0.305271	0.282608	0.0485435	0.288928	0.105083	0.166625	0.169546	0.0917666	0.198936	0.187971	0.19951	1.11626	0.425358	1.03447	0.549289	1.12042	0.109068	1.33291	0.426708
ENSG00000272323.1_4	CTD-2517O10.6	antisense	0.890645	0.646331	0.46478	0.260265	0.522552	0.153918	0.591327	0.613224	0.628529	0.285952	0.577905	0.719417	0.299095	0.419623	0.373926	0.397673	0.503228	0.420657	0.470865	0.683016	0.511644	0.532126	0.346218	0.329147	0.485086	0.489749	0.569392	0.402367	0.478836	0.217382	0.391567	-0.283529	0.833943	-0.0325095	0.742067	0.831998	0.490642
ENSG00000272345.1_4	RP1-30M3.5	antisense	1.18869	0.714714	0.780673	0.250422	0.751318	0.970813	0.378602	0.774007	0.876622	0.735027	1.60842	0.67875	1.21452	0.257205	0.426346	0.6421	0.625953	1.27303	1.19016	1.0289	0.297365	1.20801	0.502281	1.10235	0.811512	0.776105	0.841905	0.739859	0.888178	0.117405	0.767132	-0.0690015	0.779715	0.194596	0.726911	1.0062	0.877298
ENSG00000272356.1_4	RP5-1112D6.8	antisense	0.44663	0.242045	0.29899	0.179837	0.172884	0.39385	0.394972	0.323008	0.631649	0.243438	0.280848	0.329708	0.438947	0.175468	0.284263	0.245584	0.256578	0.465528	0.324023	0.370474	0.213733	0.651252	0.189511	0.229517	0.324281	0.289039	0.367271	0.311061	0.329752	0.345577	0.25642	0.105933	0.723303	0.190114	0.690447	0.976388	0.821184
ENSG00000272405.1_4	RP11-284F21.10	antisense	0.843535	0.446599	0.920412	0.86752	1.66138	0.553819	0.267932	0.104636	0.362447	0.519526	0.898498	0.697137	0.815551	0.507354	0.319447	0.510676	0.301433	0.0251468	0.379696	0.636661	0.402831	0.0567348	0.275457	0.324706	0.529131	0.882211	0.475029	0.413268	0.346014	-0.893107	0.0718016	-1.09405	0.0804313	-1.35029	0.0215336	0.559431	0.0688812
ENSG00000272476.1_4	RP1-191J18.66	antisense	0.757239	0.623127	0.853632	1.06121	0.77563	0.546456	0.713869	0.28838	1.29966	1.21771	1.15966	0.556449	1.43201	0.970223	1.23836	0.714204	0.761374	0.778863	1.19117	0.70281	0.721732	0.740907	0.82871	0.547555	0.853372	0.769549	0.872621	0.982506	0.788814	0.181343	0.925389	0.352453	0.154926	0.035672	0.895316	1.07865	0.451393
ENSG00000272501.1_4	XXbac-BPG299F13.17	antisense	2.63259	1.05688	0.829843	0.508327	0.475808	0.952138	1.15289	0.794918	0.646405	0.693376	1.07455	1.70044	0.594055	0.852925	0.584156	1.58374	0.830192	0.216247	0.58134	0.460393	0.769477	0.624581	0.777977	1.02603	0.89247	1.07593	1.01043	0.776886	0.706633	-0.0906164	0.848933	-0.469811	0.423991	-0.606553	0.346225	0.711056	0.119995
ENSG00000272502.1_4	RP11-713M15.2	antisense	2.44665	1.72919	2.14296	1.83854	1.00391	0.896232	1.06299	2.09421	1.45796	1.27327	2.03729	1.39591	1.31724	3.2028	0.790176	1.41596	3.02229	2.82633	1.09151	1.82666	1.55511	5.14591	1.32128	1.34519	1.84332	1.67625	1.55361	2.0958	2.04761	-0.109615	0.842968	0.322266	0.578689	0.288706	0.714773	1.28285	0.402391
ENSG00000272540.1_4	XXbac-BPG252P9.9	antisense	0.854124	1.11848	1.79973	3.01856	1.99687	0.52953	4.8244	2.09056	0.906137	3.9842	1.31017	2.05797	3.11614	1.33002	1.56486	1.14303	1.43278	0.69899	1.48849	0.674433	2.27617	2.67654	2.04559	2.30631	1.88517	1.55288	2.52891	1.54764	1.91126	0.703565	0.219032	-0.0048817	0.880155	0.299572	0.422933	0.847396	0.7476
ENSG00000272572.1_4	RP11-179B2.2	antisense	0.488033	0.0763092	0.439515	0.20879	0.315348	0.350763	0.408625	0.41575	0.537366	0.289013	1.01551	0.418004	0.254026	0.147493	0.405207	0.316525	0.516119	0.0532501	0.207286	0.413609	0.335647	0.216463	0.443448	0.403436	0.361481	0.313126	0.514045	0.282103	0.336648	0.715149	0.116399	-0.150521	0.697692	0.104497	0.575853	0.748033	0.283708
ENSG00000272599.2_4	RP11-152N13.16	antisense	1.41781	1.337	0.726893	0.723631	0.93756	0.669853	0.153551	1.9874	0.812054	1.48408	1.08782	2.83062	1.31093	0.992954	1.50221	1.05499	0.784383	0.368635	0.984931	1.44715	1.0261	0.723591	0.806	1.60505	1.11563	0.968791	1.39259	1.00235	1.0988	0.52351	0.826977	0.0491292	0.974225	0.181676	0.499151	0.8898	0.961457
ENSG00000272604.1_4	RP11-251G23.5	antisense	0.762229	0.693025	1.20774	0.429505	0.681176	1.14476	0.958897	0.632802	0.39707	0.632063	0.66978	1.00345	0.799485	0.318668	0.996632	0.634929	0.362725	0.656199	0.931328	0.864151	0.700098	0.679039	0.708288	0.959994	0.742668	0.819739	0.715677	0.628106	0.80715	-0.195856	0.568186	-0.384156	0.260258	-0.0223287	0.849266	0.934767	0.656114
ENSG00000272606.1_4	RP11-554J4.1	antisense	2.5656	0.996891	1.3128	2.31273	2.34863	1.14481	0.721258	1.92528	1.93053	1.96935	2.04498	4.06798	2.32022	3.37401	1.7665	3.67312	3.37097	2.13928	3.14745	1.77619	1.26185	1.6711	0.887186	1.45761	2.0911	1.78024	2.1099	2.77402	1.70023	0.245098	0.670395	0.639902	0.046313	-0.0663438	0.832775	1.15015	0.429476
ENSG00000272620.1_4	AFAP1-AS1	antisense	0.136428	0.158546	0.139276	0.371928	0.122139	0.114792	0.258375	0.131951	0.196761	0.232494	0.0877382	0.0876349	0.221028	0.165887	0.118943	0.210056	0.145031	0.0580194	0.170213	0.348495	0.199642	0.172099	0.382425	0.11844	0.181181	0.173851	0.165826	0.153161	0.231886	-0.068188	0.86808	-0.182809	0.666618	0.415558	0.275962	1.13357	0.56916
ENSG00000272631.1_5	RP11-359E3.4	antisense	0.556678	0.4362	0.574464	0.405279	0.40174	0.658225	0.623427	0.515191	0.466946	0.497102	0.684092	0.660075	0.425465	0.672389	0.391197	0.622639	0.565597	0.710363	0.541433	0.50452	0.564632	0.689195	0.588629	0.424008	0.549145	0.505431	0.574472	0.564608	0.55207	0.184723	0.237724	0.159736	0.445775	0.127336	0.395554	1.03405	0.687964
ENSG00000272661.1_4	RP4-548D19.3	antisense	10.2504	3.5025	4.67007	4.33525	4.81411	4.24444	2.64154	5.99945	8.80269	6.82211	8.5989	6.37922	6.27408	8.16753	5.38459	8.28946	4.18512	6.90089	9.00915	8.1216	5.22178	9.26601	4.72833	7.82683	6.43484	5.3028	6.54065	6.53361	7.36228	0.302681	0.394395	0.301128	0.210655	0.4734	0.0885401	1.1733	0.165318
ENSG00000272668.2_4	RP11-190A12.10	antisense	0.911829	0.247779	0.477925	0.298006	0.130563	0.180668	0.407523	0.550795	1.19518	0.17674	0.290082	0.0626591	0.56974	0.916578	0.557053	0.153608	0.238894	0.376812	0.462967	0.503411	0.308631	0.64525	0.200646	0.425042	0.428683	0.374462	0.447163	0.468781	0.424324	0.255983	0.967158	0.324096	0.491562	0.18035	0.425135	1.087	0.355828
ENSG00000272669.1_5	RP3-508I15.21	antisense	1.36251	1.26969	0.646593	0.545727	0.759235	0.891268	0.740881	2.03183	1.61343	1.64083	1.62908	1.76772	0.855613	2.10984	0.863673	0.544744	2.58714	2.62917	2.09293	0.959942	1.95496	1.1344	1.15512	1.17893	1.37355	0.912504	1.57063	1.59836	1.41271	0.783439	0.0240516	0.808693	0.192257	0.630567	0.0480605	1.21261	0.402835
ENSG00000272686.1_4	RP11-390E23.6	antisense	1.93178	1.80083	1.84111	1.73647	1.38707	1.74424	2.03833	1.65105	1.89816	1.62139	1.69778	2.28879	1.58925	1.26699	1.31146	1.90586	1.65672	1.04422	1.32794	1.8838	1.77038	1.59572	1.14954	1.56833	1.65447	1.74025	1.86592	1.46242	1.54929	0.10059	0.379239	-0.25094	0.0907326	-0.167692	0.189747	0.835153	0.00953468
ENSG00000272717.1_4	RP11-342I1.2	antisense	6.29661	3.32846	1.96758	6.29235	4.59346	6.63755	1.92179	0.817403	2.52379	2.9067	2.96813	8.40652	2.77465	1.54456	3.06186	4.95218	0.911462	0.783401	1.93022	4.45904	3.29583	0.32754	3.16093	3.50411	3.30692	4.85267	3.25739	2.33802	2.77961	-0.575062	0.16072	-1.05349	0.0370642	-0.803895	0.130964	0.631023	0.10601
ENSG00000272742.1_5	CTB-43P18.1	antisense	3.43424	4.2429	3.45069	3.54775	2.36801	2.75585	3.33442	4.39989	2.58085	2.32166	4.15561	7.75435	0.99405	1.35278	2.52774	4.96046	3.16473	2.92334	2.73167	5.59665	2.95953	1.07741	1.98849	3.78221	3.26689	3.29991	4.09113	2.65385	3.02266	0.310074	0.468368	-0.314338	0.218957	-0.126607	0.450433	0.768026	0.0846525
ENSG00000272750.1_4	RP11-378J18.8	antisense	0.327215	0.372077	0.449078	0.351416	0.279137	0.875147	0.671741	0.389951	0.719827	0.49954	0.237116	0.446998	0.315043	0.197876	0.382642	0.304057	0.466553	0.531429	0.342536	0.499173	0.406942	0.632376	0.469675	0.600035	0.448649	0.442345	0.494196	0.366267	0.49179	0.15991	0.601537	-0.272278	0.481662	0.152869	0.414235	0.916198	0.679364
ENSG00000272758.5_4	RP11-299J3.8	antisense	15.6034	9.051	10.7348	14.0705	11.3486	10.2743	12.658	13.2593	21.8139	12.3188	11.4762	9.15699	11.5198	11.0828	12.8932	12.6285	8.32803	14.9405	11.0241	15.768	12.0653	16.2485	12.2502	14.3438	12.7024	11.8471	13.4472	11.8988	13.6166	0.182772	0.471294	0.00628274	0.956147	0.200838	0.194805	1.00874	0.799233
ENSG00000272768.1_4	RP4-673M15.1	antisense	4.12046	1.99399	2.19946	2.74854	2.61976	2.26908	0.590948	1.20483	1.55309	1.62312	2.42196	3.93014	1.28082	2.09581	1.84845	2.13556	0.746023	1.06091	1.96935	2.41621	2.61521	0.80992	1.0912	1.94722	1.9705	2.65855	1.88735	1.52793	1.80818	-0.494278	0.122984	-0.799061	0.0149842	-0.556096	0.072596	0.733874	0.172376
ENSG00000272789.1_4	RP11-286H15.1	antisense	0.12878	0.128746	0.377622	0.613139	0.859961	0.520009	0.0745647	1.5545	0.985564	0.84471	1.42156	0.376425	2.07472	1.06249	0.756605	0.387232	0.663298	0.953535	1.65101	0.801568	0.720359	5.66833	1.56263	0.0880895	1.01148	0.438043	0.876221	0.98298	1.74866	1.00022	0.345767	1.16609	0.0464401	1.99711	0.15222	2.07846	0.110133
ENSG00000272807.1_4	RP11-260M2.1	antisense	0.914521	0.494226	1.15729	0.699907	1.01198	1.81129	0.628666	0.529195	1.34035	1.60196	1.41415	1.10741	1.13828	0.363758	0.571443	1.3482	0.531585	1.15836	1.1391	1.14168	0.418295	1.31281	1.63449	1.55855	1.04281	1.01487	1.10362	0.851938	1.20082	0.120952	0.750475	-0.252474	0.485796	0.242727	0.555393	0.968972	0.756861
ENSG00000272821.1_4	CTA-384D8.36	antisense	2.59258	2.82611	2.13996	2.55685	2.06523	2.62826	3.60007	3.54893	3.58794	2.63183	2.53004	1.60542	3.89039	4.45702	2.17486	2.6094	3.61082	2.58012	2.71902	2.74402	3.78582	2.06435	3.90515	2.5444	2.89161	2.46817	2.91737	3.22044	2.96046	0.24123	0.354316	0.383817	0.0854531	0.262383	0.176167	1.14768	0.199303
ENSG00000272825.1_4	LL21NC02-1C16.2	antisense	2.29917	2.63715	2.31423	2.82372	3.22886	5.57256	0.695482	0.728097	2.55605	0.833105	1.1472	10.1768	1.56503	0.82856	1.04351	1.33393	2.49075	0.174155	1.26223	7.99218	0.454869	0.237152	2.08641	4.27529	2.44819	3.14595	2.68946	1.23932	2.71802	-0.226181	0.164246	-1.34394	0.0170919	-0.210938	0.229769	0.678161	0.153287
ENSG00000272831.1_4	RP11-792A8.4	antisense	4.63532	3.61788	4.33665	3.4099	4.5437	3.95418	2.60031	3.62646	2.61073	4.87265	6.16732	8.31556	3.58052	3.94599	5.00813	4.19784	3.98646	3.06394	2.86194	3.97636	4.35937	3.86633	1.42189	4.91437	4.07808	4.08294	4.69884	3.96381	3.56671	0.202696	0.792692	-0.0427188	0.693	-0.195014	0.321193	0.857517	0.300722
ENSG00000272841.1_4	RP3-428L16.2	antisense	4.50442	2.80024	4.99186	4.59859	3.85252	4.95078	5.05648	4.84864	9.48681	6.94552	6.87785	1.91285	9.85761	3.62189	7.34676	5.46986	1.67992	1.01185	7.36495	3.04622	8.91825	1.95236	5.52564	3.07185	4.98724	4.28307	5.85469	4.83131	4.97988	0.450948	0.376914	0.173771	0.721164	0.217466	0.907952	0.967787	0.499314
ENSG00000272842.1_4	RP11-513M16.7	antisense	1.15231	0.446289	1.17433	1.02215	0.198416	1.07376	0.26752	1.15682	1.66241	0.588419	0.775453	0.879855	0.807123	0.62104	1.23746	0.349539	0.488502	0.442055	0.923808	2.02237	0.45211	0.502517	0.773049	1.54283	0.856672	0.844542	0.888413	0.65762	1.03611	0.0730602	0.85146	-0.360916	0.633379	0.294941	0.571139	0.977367	0.963412
ENSG00000272870.1_4	RP11-798M19.6	antisense	7.03045	4.04643	4.23366	2.19775	2.49098	4.43977	3.085	5.31454	1.35074	1.71195	2.35891	7.10775	1.45586	3.2453	3.9803	3.58958	7.2547	1.83336	1.91406	4.53421	2.24945	4.42269	2.09125	6.10742	3.66859	4.07317	3.48815	3.55985	3.55318	-0.223692	0.437687	-0.194337	0.5148	-0.197042	0.553174	0.940713	0.808135
ENSG00000272909.1_5	CTD-2555O16.4	antisense	0.595435	0.495991	0.50537	0.553515	0.33449	0.729406	1.46616	0.95293	0.847858	0.509516	0.505423	0.778783	0.462359	0.671018	0.694045	0.644279	0.575638	0.411575	0.395942	0.429459	0.611761	0.536946	0.803631	0.670104	0.632568	0.535701	0.843445	0.576486	0.574641	0.654866	0.0619704	0.105856	0.565602	0.101231	0.670923	0.834666	0.324847
ENSG00000272918.1_4	CTB-152G17.6	antisense	0.773343	0.457938	0.53638	0.351416	0.383201	0.667681	0.491225	0.420831	0.772078	0.686857	0.378732	0.52827	0.506417	0.283909	0.410827	0.382243	0.488638	1.15119	0.572495	1.13116	0.335781	0.772335	0.525815	0.561321	0.56542	0.528327	0.546332	0.537204	0.649818	0.0483486	0.810584	0.0240403	0.835029	0.298606	0.414711	1.10456	0.775627
ENSG00000272941.1_4	RP11-134L10.1	antisense	1.66417	0.649875	0.808978	0.54939	0.655588	1.13572	1.2532	1.66067	1.05425	0.706734	0.951252	1.24404	1.27659	0.773257	1.19516	0.578893	0.720575	0.396552	1.48916	0.746988	0.75399	0.759171	0.711319	0.924266	0.944158	0.91062	1.14502	0.823504	0.897482	0.330457	0.217864	-0.145073	0.69192	-0.0209659	0.901189	0.837201	0.256042
ENSG00000272944.1_4	CTD-2308L22.1	antisense	0.0670126	0.10254	0.195652	0.0774575	0.122705	0.047969	0.0700131	0.0922907	0.147212	0.264878	0.149656	0.0798871	0.0857319	0.217456	0.227504	0.171942	0.0483814	0.152751	0.0547306	0.192797	0.104717	0.0197075	0.120964	0.0319725	0.11858	0.102223	0.133989	0.150628	0.0874814	0.390404	0.375949	0.559272	0.282203	-0.224667	0.435219	1.00803	0.670326
ENSG00000272948.2_4	AP001412.1	antisense	0.44382	0.176139	0.289934	0.284331	0.266965	0.165637	0.0471421	0.397869	0.249861	0.662745	0.588753	0.281506	0.427857	1.02155	0.527863	0.598049	0.375913	0.304746	0.332983	0.17191	0.749253	0.345519	0.334942	0.113058	0.381598	0.271138	0.371313	0.542663	0.341277	0.453609	0.818754	1.00103	0.0148294	0.33192	0.718947	1.37589	0.210005
ENSG00000272973.1_4	KB-1125A3.11	antisense	0.300545	0.521924	0.929945	0.606074	0.245347	0.324222	1.52429	0.376663	0.207143	0.447185	0.310485	0.678977	0.166531	0.268208	0.288684	0.379756	0.163947	0.490787	0.124174	0.543947	0.602818	0.0891896	0.386129	0.779085	0.448169	0.48801	0.59079	0.292985	0.42089	0.275737	0.828948	-0.73608	0.108704	-0.213465	0.477617	0.661731	0.10655
ENSG00000272986.1_4	RP11-46J23.1	antisense	0.989107	0.813451	1.00934	0.639521	0.292195	0.624118	0.31149	0.673823	0.157128	0.619905	0.276729	1.09676	0.120797	0.200146	0.353561	0.430376	0.467373	0.501918	0.267588	0.403762	0.579925	0.0650134	0.179839	0.496021	0.482079	0.727955	0.522639	0.345695	0.332025	-0.478035	0.217681	-1.07435	0.0251345	-1.13256	0.0353351	0.541918	0.0262684
ENSG00000273002.1_4	RP11-336K24.12	antisense	0.97082	0.217922	0.378941	0.358803	0.459388	0.64272	1.17688	0.486561	0.570164	0.497696	0.519241	0.529564	0.787251	0.517464	0.331729	0.699631	0.358339	0.311692	0.742391	0.644829	0.631452	0.422253	0.827194	0.484901	0.565326	0.504766	0.630018	0.501018	0.625503	0.319779	0.2969	-0.0107523	0.894146	0.309404	0.230414	0.992719	0.856995
ENSG00000273010.1_4	RP11-96K19.5	antisense	0.464765	0.374193	0.387689	0.35304	0.229667	0.160301	0.287247	0.154254	0.155051	0.203128	0.331391	0.19372	0.136854	0.169134	0.409137	0.63997	0.277287	0.036012	0.223778	0.0842071	0.232502	0.367002	0.166818	0.0736981	0.254619	0.328276	0.220798	0.278066	0.191334	-0.572178	0.0969286	-0.239483	0.337808	-0.778814	0.0631329	0.854893	0.192177
ENSG00000273055.1_4	CTB-13F3.1	antisense	2.803	1.15395	1.48971	2.95723	1.15249	5.03014	7.72969	5.14574	6.8448	3.37582	3.60348	1.42543	4.48547	3.01746	2.98151	3.67021	6.01012	9.2858	2.82309	1.58192	8.80037	7.16858	5.51529	2.3057	4.18154	2.43109	4.68749	4.90843	4.69916	0.947215	0.0833346	1.01366	0.0302761	0.950801	0.121951	1.34965	0.16753
ENSG00000273064.1_4	RP11-474G23.3	antisense	0.49741	0.257977	0.349348	0.216902	0.313079	0.217034	0.750351	0.103599	0.330114	0.590221	0.457262	0.756542	0.445989	0.0828402	0.192411	0.347413	0.503258	0.198595	0.515285	0.277291	0.227921	0.269616	0.216216	0.43454	0.356301	0.308625	0.498015	0.295084	0.323478	0.690334	0.32499	-0.0647274	0.602037	0.0678134	0.853201	0.766839	0.30657
ENSG00000273080.1_4	RP11-301O19.1	antisense	1.78778	0.773393	1.93417	4.30153	1.15239	3.83582	1.0382	3.0437	1.14756	0.504378	2.21084	0.996378	1.75392	2.87017	2.79197	1.4114	2.15477	2.33892	3.13165	1.37425	1.93222	2.84234	1.81234	1.39593	2.02233	2.29751	1.49018	2.22019	2.08146	-0.624591	0.288109	-0.0493893	0.7099	-0.142481	0.93162	1.13569	0.1934
ENSG00000273108.1_4	RP11-416N2.4	antisense	0.924173	1.5104	1.03998	1.0247	0.422577	1.12648	0.714285	0.745368	1.14888	1.44411	0.475362	2.68939	1.48472	0.552111	0.861515	1.5238	0.491422	0.0933503	0.95404	0.482853	0.621506	0.337475	1.48062	0.959384	0.962854	1.00805	1.2029	0.834486	0.80598	0.254946	0.804103	-0.272609	0.353483	-0.322754	0.351724	0.741973	0.155988
ENSG00000273137.1_4	RP3-402G11.28	antisense	0.731806	0.335439	0.355396	0.941454	0.504853	0.439929	1.26344	1.02827	0.866814	1.12942	0.388403	0.615923	1.33062	1.57761	0.579778	0.407159	0.552954	0.99954	1.12684	0.770348	0.985048	1.62377	0.600812	0.916939	0.836357	0.55148	0.882045	0.907943	1.00396	0.677545	0.0858588	0.719295	0.133978	0.864322	0.016507	1.33371	0.119451
ENSG00000273149.1_4	RP11-290D2.6	antisense	3.12673	2.64738	1.67388	3.07682	2.19223	3.14013	3.67631	3.1192	4.55442	2.31198	1.70959	2.64576	4.40884	3.17471	2.99915	1.57648	12.6697	2.3108	2.79336	2.41092	2.35553	4.31081	3.22315	2.07193	3.25749	2.64286	3.00288	4.52328	2.86095	0.184244	0.568388	0.775268	0.333166	0.114393	0.632395	1.30793	0.42382
ENSG00000273151.1_4	RP11-449P15.2	antisense	1.03617	0.94586	0.820512	0.639561	0.706869	0.827005	1.39847	0.44517	0.909419	0.947357	0.615116	1.04174	1.09775	0.975124	0.675564	1.38834	0.537761	1.22416	0.938368	0.975574	0.979986	0.85	1.41109	1.00613	0.933046	0.829329	0.892879	0.983116	1.02686	0.106519	0.904555	0.245417	0.447464	0.308219	0.0613267	1.16709	0.184058
ENSG00000273226.1_4	RP11-513M16.8	antisense	1.12001	2.21906	2.36596	0.267668	0.692169	1.74547	5.30108	1.9305	2.10196	0.794652	1.34956	1.34748	2.07236	0.648067	1.29549	0.880738	0.61749	0.57848	1.04165	1.71908	1.48491	1.36273	1.54263	3.22685	1.57109	1.40172	2.13754	1.01544	1.72964	0.608749	0.303685	-0.4651	0.614311	0.303272	0.340853	0.775608	0.577631
ENSG00000273237.1_4	CTB-119C2.1	antisense	1.11806	0.522622	0.238036	0.633937	0.536805	0.658825	0.22165	0.164619	0.247513	0.172708	0.796922	1.09295	0.550101	0.350586	0.271725	0.630407	0.0951822	0.126447	0.380238	0.525671	0.433018	0.0571425	0.117229	0.773615	0.4465	0.618047	0.449394	0.337408	0.381152	-0.459738	0.212494	-0.873223	0.0811167	-0.69735	0.152595	0.673161	0.166322
ENSG00000273247.5_5	RP11-83A24.2	antisense	1.2904	0.689525	0.876389	0.66783	0.48644	1.14708	0.741956	0.502374	0.886395	1.15539	0.927577	1.10669	0.740365	0.68412	0.685242	0.814555	0.815701	0.657971	0.922365	0.890348	0.685658	1.34724	0.764976	0.869333	0.848163	0.859611	0.88673	0.732992	0.91332	0.044812	0.802974	-0.229885	0.497761	0.087437	0.613233	0.942721	0.764484
ENSG00000273261.1_4	RP11-531F16.4	antisense	1.09383	1.40008	0.339479	0.80136	0.279535	1.38208	1.07189	0.390312	0.341581	1.00638	0.298237	0.728321	0.987919	0.137886	0.87651	0.621705	0.393231	1.46412	1.02316	0.937345	0.325443	0.491045	0.556943	1.04468	0.749711	0.882727	0.639454	0.746895	0.729769	-0.465128	0.477687	-0.241062	0.632954	-0.274527	0.783619	0.970098	0.930529
ENSG00000273262.1_4	RP11-18I14.11	antisense	1.40584	1.25458	1.25149	1.45991	0.602985	0.134326	1.27185	1.56824	1.33081	1.35488	1.46376	0.729499	2.10264	1.12421	1.28406	1.92981	2.49793	2.12038	2.19103	0.860756	1.24382	0.794713	0.956637	0.87316	1.3253	1.01819	1.28651	1.84317	1.15335	0.337454	0.285103	0.856186	0.0756401	0.179829	0.485675	1.30018	0.183361
ENSG00000273271.1_4	AP000254.8	antisense	1.69297	2.70228	0.977979	1.17219	1.73979	3.36738	0.900497	1.18008	1.06793	1.06868	1.66454	1.13112	0.914148	0.916511	1.54647	0.726465	1.59614	2.25249	0.325781	2.15924	1.46831	1.02518	1.11988	1.68956	1.43357	1.9421	1.16881	1.32537	1.29799	-0.732578	0.0662292	-0.55122	0.190372	-0.581335	0.20148	0.843279	0.330519
ENSG00000273275.1_4	RP11-474G23.2	antisense	3.33406	5.8957	7.31661	7.25924	8.71807	7.68532	0.540221	7.88041	6.92936	7.3169	4.45586	6.63555	3.95768	3.27049	4.99443	3.76482	5.10204	8.50464	3.08944	7.68526	5.34598	10.8096	5.85647	4.6255	5.8739	6.7015	5.62638	4.93235	6.23538	-0.252276	0.391839	-0.442209	0.141211	-0.104008	0.649263	0.905892	0.965792
ENSG00000273300.1_4	AC000068.9	antisense	5.97449	6.5845	4.84026	3.19869	4.37173	3.82932	0.209448	3.59751	3.74337	6.43403	3.273	4.68788	2.73557	4.81097	3.26945	2.96991	3.05614	1.61937	3.52473	2.53327	3.82954	3.93683	2.22221	3.52866	3.6992	4.79983	3.65754	3.0769	3.26254	-0.39211	0.276913	-0.641505	0.0283894	-0.556988	0.0278487	0.749576	0.668076
ENSG00000273306.1_4	RP11-527J8.1	antisense	0.613692	1.37995	1.48496	0.983115	0.711578	0.903246	0.737228	0.48425	0.301271	1.78629	0.287555	1.71606	0.936515	0.882224	0.650485	1.20096	0.315394	1.66734	0.586587	0.210386	0.484685	0.925407	0.526721	0.87397	0.860411	1.01276	0.885442	0.942153	0.601293	-0.193818	0.350712	-0.104255	0.616163	-0.752149	0.0528356	0.81311	0.469621
ENSG00000273312.2_5	RP11-425A6.5	antisense	1.25176	0.119009	0.41963	0.509173	0.462323	0.689121	0.561983	0.908821	0.454008	0.117987	0.639237	2.02218	0.411614	0.498933	0.435871	0.987567	0.185409	0.0243702	0.466684	0.262216	0.666775	0.295106	0.159433	1.09661	0.568576	0.575169	0.784036	0.423961	0.491137	0.446933	0.683504	-0.440056	0.402446	-0.22786	0.737684	0.67326	0.248763
ENSG00000273314.1_4	RP5-1136G13.2	antisense	0.883536	0.44401	0.787315	0.391851	0.534931	0.647619	1.8605	0.774317	0.773223	0.512813	1.13308	0.359004	0.899507	0.833966	0.902103	0.490827	0.948354	1.39765	0.716022	0.487898	0.737741	1.16286	0.664406	0.716953	0.794187	0.614877	0.902156	0.912068	0.747647	0.553079	0.315262	0.568843	0.0654461	0.282059	0.265977	1.09405	0.349618
ENSG00000273369.1_5	RP11-700J17.1	antisense	2.20814	0.590729	3.06634	0.814901	1.57098	1.98219	1.97665	0.53285	2.11894	0.832622	1.86742	1.16878	1.9966	0.863331	1.25591	1.49333	1.49603	2.53415	2.26829	2.96239	2.29592	2.46417	1.53301	1.95319	1.74362	1.70555	1.41621	1.60656	2.24616	-0.268199	0.665081	-0.0862607	0.918204	0.397228	0.170094	1.23415	0.143734
ENSG00000273373.1_4	RP5-1074L1.4	antisense	1.86747	1.26219	2.15656	0.657773	0.690358	1.15317	0.509054	1.38849	2.08945	0.968137	1.72451	1.3942	0.805442	0.856961	1.32519	1.40035	0.920444	0.77494	1.67641	1.59608	0.725211	1.1787	0.705234	1.59496	1.22589	1.29792	1.34564	1.01389	1.2461	0.052091	0.884831	-0.356304	0.450044	-0.0587828	0.982949	0.854903	0.506026
ENSG00000273382.1_5	RP5-1065J22.8	antisense	0.577203	0.418216	0.885692	0.575141	0.669702	0.331684	0.605844	0.415712	0.916232	0.444677	0.737325	0.713103	0.657773	0.571515	0.403734	0.668301	0.688134	0.373307	0.846613	0.76266	0.567303	0.544776	0.749325	0.45366	0.607401	0.576273	0.638816	0.560461	0.654056	0.148647	0.561999	-0.0401393	0.965953	0.182662	0.400331	0.99953	0.899278
ENSG00000273387.1_4	RP3-412A9.16	antisense	0.458716	0.339123	0.291734	0.553957	0.235258	0.105926	0.0809043	0.268149	0.468837	0.359372	0.34809	0.52135	0.0897899	0.513775	0.212693	0.58107	0.400241	0.96976	0.34662	0.441331	0.29208	0.730668	0.197786	0.36061	0.381993	0.330786	0.341117	0.461221	0.394849	0.0443701	0.979698	0.479563	0.626512	0.255405	0.47908	1.2741	0.417229
ENSG00000273402.1_5	RP5-855D21.2	antisense	0.888757	0.46158	1.58281	0.633702	0.384162	0.70422	0.397852	0.873806	0.805273	0.620051	1.2252	0.393222	1.25177	0.104071	0.83855	0.802858	0.790806	1.02144	0.941031	1.05461	0.80985	0.67469	0.410713	0.922279	0.774721	0.775872	0.719234	0.801582	0.802195	-0.109357	0.866596	0.0470327	0.862669	0.0481355	0.689821	1.07269	0.874124
ENSG00000273466.1_4	RP11-548H3.1	antisense	0.981071	0.863243	1.36879	1.3474	0.527914	0.741292	0.347196	1.52692	0.689443	0.401548	1.56272	0.58928	1.29435	1.09147	0.412666	0.73676	0.864259	0.928498	0.633674	0.786074	0.782985	0.971296	0.759891	1.30404	0.896366	0.971618	0.852851	0.888	0.872993	-0.188096	0.425292	-0.129829	0.673856	-0.154419	0.662497	0.965209	0.832725
ENSG00000273478.1_4	RP11-465N4.5	antisense	2.47201	0.943666	0.592982	0.398685	0.716321	1.1758	1.48649	1.1107	1.06509	1.22307	0.340688	0.699838	2.03959	2.23916	1.06177	0.592783	1.33237	2.33914	1.15184	1.39927	1.32302	1.89032	1.64953	1.60331	1.28531	1.04991	0.987646	1.6008	1.50288	-0.0882006	0.96193	0.608528	0.174688	0.517465	0.0788899	1.52324	0.0176447
ENSG00000273485.1_4	RP11-225H22.7	antisense	7.4454	4.15331	6.5886	3.7618	4.30369	4.10926	11.1668	8.27716	10.7682	5.18789	6.80299	4.09648	9.86324	7.90074	4.98212	6.95353	6.21534	4.30425	7.96855	5.36282	6.64335	9.06465	10.7978	6.23165	6.78957	5.06034	7.71659	6.7032	7.67814	0.608728	0.0783918	0.405615	0.131895	0.601521	0.0222844	1.12557	0.275582
ENSG00000273486.1_4	RP11-731C17.2	antisense	1.57981	0.613686	1.10358	1.43186	0.842537	1.04701	0.610116	1.04623	0.520369	1.44954	1.23824	2.45422	0.983513	0.39968	1.59229	1.48651	0.422026	0.360736	0.740276	1.14001	0.660633	0.186226	0.842304	1.17126	0.996778	1.10308	1.21979	0.874126	0.790118	0.14509	0.962311	-0.335625	0.25933	-0.481398	0.196521	0.716461	0.0871266
ENSG00000273599.1_4	RP11-59C5.3	antisense	0.542744	0.454265	0.552489	0.398284	0.235149	0.565554	0.524961	0.448194	0.529946	0.452492	0.61541	0.495284	0.674922	0.999674	0.32057	0.538475	0.841952	0.633463	0.479924	0.638984	0.504277	0.990053	0.404552	0.404597	0.551926	0.458081	0.511048	0.668176	0.570398	0.157856	0.342022	0.544626	0.121084	0.316366	0.312809	1.27803	0.111045
ENSG00000273619.1_4	RP5-908M14.9	antisense	0.922015	0.401477	0.163715	0.252585	0.641146	0.27344	0.775494	0.614297	0.457219	0.861541	1.10549	0.577037	0.471656	1.83223	0.167306	0.8199	0.280769	0.167959	0.527863	0.85537	0.827851	0.457317	0.846281	0.37456	0.611438	0.442396	0.731846	0.623303	0.648207	0.726201	0.0547666	0.494595	0.798432	0.551115	0.12598	1.08283	0.985457
ENSG00000273680.1_4	RP11-996F15.6	antisense	0.640222	1.05825	0.687722	0.263358	0.513775	2.55594	3.75306	1.36836	2.37194	1.47779	1.2852	0.600039	1.22555	0.586257	0.871748	1.06991	0.514206	0.872788	1.48545	0.989051	1.26652	0.396172	0.825546	0.952305	1.1513	0.953211	1.8094	0.856743	0.985841	0.924642	0.0932457	-0.153933	0.765751	0.0485586	0.569655	0.666972	0.400651
ENSG00000273729.1_4	RP11-7F17.8	antisense	1.61106	1.14373	0.902043	1.22309	0.997651	1.61522	0.949212	0.567925	1.00534	1.15459	1.2392	1.31801	0.843462	0.942008	1.11326	1.37691	1.01468	1.18773	1.20038	1.39772	1.43951	1.6505	1.44833	0.782032	1.17182	1.2488	1.03905	1.07968	1.31975	-0.265282	0.249835	-0.209944	0.296907	0.0797183	0.721946	1.04877	0.595864
ENSG00000273783.1_4	CTD-2506P8.6	antisense	0.825685	0.584413	0.712069	0.478959	0.566584	1.08835	0.262306	0.561213	0.645389	0.487135	0.666227	0.652092	0.395344	0.713256	0.478457	0.812573	0.349512	0.331392	0.778613	0.414897	0.948508	0.824322	0.411083	0.30483	0.59555	0.709343	0.545727	0.513422	0.613709	-0.378305	0.185013	-0.466338	0.10718	-0.20893	0.410158	0.898062	0.391424
ENSG00000273888.1_4	FRMD6-AS1	antisense	1.75268	1.8167	1.76179	1.42285	1.68616	1.83847	1.18359	0.625489	2.24196	1.69068	2.80313	1.70835	1.8871	1.72527	1.97134	1.94826	1.57348	1.55897	2.32505	2.54844	3.11832	2.1538	1.62942	1.35649	1.84699	1.71311	1.70887	1.7774	2.18859	-0.00357669	0.652835	0.0531547	0.548848	0.353383	0.134109	1.15898	0.178858
ENSG00000273891.1_4	RP11-500G22.5	antisense	0.679724	0.495854	0.447942	0.296428	0.45717	0.434712	1.11379	0.709032	0.839889	0.414989	0.435374	0.655063	0.56736	0.863741	0.37492	0.45767	0.633496	0.329609	0.47201	0.630997	0.6878	0.615205	0.554928	0.697497	0.577717	0.468638	0.694689	0.537799	0.609739	0.567893	0.0847328	0.198593	0.546082	0.379718	0.0453944	0.986428	0.898591
ENSG00000274383.1_4	CTD-2017F17.2	antisense	2.14675	1.43935	2.21057	1.39052	1.64737	2.32556	3.41371	1.33703	3.28633	0.76191	1.68763	1.65396	1.82895	1.19438	1.18745	1.61345	2.37068	0.687273	2.66121	1.78174	1.25734	1.46371	0.902925	0.766546	1.70901	1.86002	2.02343	1.48036	1.47225	0.121484	0.931767	-0.329366	0.191139	-0.3373	0.180091	0.760306	0.116737
ENSG00000274425.1_4	AC114271.2	antisense	1.54401	0.818063	1.10626	1.09189	1.05713	0.834092	1.42403	0.908734	0.970713	1.1789	1.42478	1.05256	1.16558	0.943222	1.69204	1.20102	1.17727	0.896156	1.60583	1.29981	1.56364	1.18239	0.843864	0.790643	1.15719	1.07524	1.15995	1.17921	1.21436	0.109406	0.511643	0.133167	0.494541	0.17554	0.502086	1.07086	0.539143
ENSG00000274554.1_4	RP11-240G22.5	antisense	0.0107183	0.0703632	0.0245377	0.0864461	0.0599899	0.0337004	0.0789452	0.111507	0.155448	0.0614351	0.0582375	0.0639872	0.0515596	0.0169339	0.0577507	0.171122	0.011179	0.0459318	0.0545159	0.0843307	0.0434799	0.0414605	0.0658581	0.0298602	0.0620541	0.0476259	0.08826	0.0590795	0.0532509	0.890012	0.0588962	0.31091	0.919918	0.161058	0.463255	0.826652	0.455729
ENSG00000274565.1_4	CTD-3035K23.7	antisense	4.86758	2.95891	2.83817	3.07778	4.0244	5.87171	7.49335	4.82776	12.2266	6.9986	4.47509	2.04832	8.56352	7.16947	5.62737	5.92528	4.58665	5.15878	3.96994	2.65382	6.57535	6.00219	9.28811	2.45242	5.40338	3.93976	6.34495	6.17185	5.15697	0.687502	0.201883	0.647595	0.0125132	0.388417	0.455734	1.10152	0.45712
ENSG00000274653.1_4	RP11-347C12.11	antisense	0.677619	0.751779	1.7421	0.905514	0.46722	0.276511	1.53834	0.404132	0.54755	2.30594	1.00653	0.957089	0.505626	0.144914	0.929026	1.499	0.471597	0.128534	0.67106	0.740253	0.452813	0.117022	0.822592	0.450193	0.771373	0.803457	1.1266	0.613116	0.542322	0.487678	0.385138	-0.390061	0.345259	-0.567071	0.33311	0.598656	0.057529
ENSG00000275055.1_4	CTC-471J1.11	antisense	2.32873	1.45347	2.0716	0.847541	1.03734	2.09464	0.177033	1.26554	1.64084	1.6428	2.25609	1.99293	0.84079	1.75119	2.17895	1.28312	1.10281	1.42593	2.26084	1.3648	2.01799	0.775717	1.07276	1.72607	1.5254	1.63889	1.49587	1.43046	1.53636	-0.131729	0.553331	-0.196232	0.610379	-0.0931973	0.801828	0.946429	0.857511
ENSG00000275120.2_5	RP11-182J1.18	antisense	0.23527	0.174303	0.0672365	0.129939	0.0667604	0.0500348	0.0329081	0.083202	0.0543058	0.0569127	0.108453	0.350134	0.175245	0.311333	0.0440908	0.148918	0.133471	0.234466	0.126826	0.246715	0.0869522	0.184099	0.142546	0.163694	0.141992	0.120591	0.114319	0.174587	0.158472	-0.0770491	0.610986	0.533831	0.341052	0.394111	0.220124	1.41782	0.0650626
ENSG00000275202.1_4	RP11-156K23.3	antisense	0.731595	0.433329	0.553687	0.773924	0.73219	0.889668	1.16391	0.445924	1.23709	0.711588	0.786691	0.494026	0.960796	0.641778	0.494705	0.717097	0.954226	1.15519	0.493451	0.619308	0.539039	0.928902	1.30094	1.1548	0.788077	0.685732	0.806538	0.820632	0.839407	0.234098	0.580082	0.25909	0.339692	0.291725	0.44264	1.11242	0.46312
ENSG00000275582.1_4	RP4-681N20.5	antisense	1.0425	1.30086	1.46931	0.944925	0.885655	1.18233	2.99229	1.05073	1.82499	1.59604	1.03811	0.354302	0.941218	0.750046	0.333826	1.1757	1.12776	1.17311	1.26742	1.13788	1.36042	1.67308	1.26652	0.788951	1.19492	1.1376	1.47608	0.916943	1.24905	0.375779	0.776302	-0.311085	0.219806	0.134837	0.52494	0.828714	0.459646
ENSG00000275620.1_4	RP11-261N11.14	antisense	0.169939	0.0407062	0.0198681	0.0676377	0.424408	0.0224545	0.049557	0.02117	0.196286	0.255387	0.270352	0.0291996	0.288515	0.0337211	0.580971	0.415298	0.164152	0.00509008	0.545228	0.480319	0.0288221	0.133135	0.361518	0.304528	0.204511	0.124169	0.136992	0.247958	0.308925	0.141787	0.712275	0.997791	0.573915	1.31495	0.105352	2.13234	0.191182
ENSG00000275719.1_4	CTB-147N14.6	antisense	2.85432	9.65883	1.9567	4.55081	3.05519	1.24831	2.28422	3.77762	8.59189	3.38111	5.6745	2.28301	2.5631	1.02331	5.4418	5.1616	1.24932	0.968834	9.66837	4.42874	2.258	2.27017	4.6246	2.75194	3.82193	3.88736	4.33206	2.73466	4.33364	0.156262	0.575265	-0.507429	0.38671	0.156787	0.631065	0.859951	0.44938
ENSG00000275880.1_1	RP11-90L1.8	antisense	0.33736	0.213865	0.275393	0.400793	0.352346	0.231991	0.495214	0.296694	0.740595	0.609767	0.658104	0.0452038	1.07633	0.533585	0.395617	0.406128	2.14093	0.791522	0.373417	0.285779	0.372475	0.737635	0.600655	0.0843628	0.51899	0.301958	0.474263	0.890685	0.409054	0.651339	0.685908	1.56057	0.00945217	0.437943	0.68363	1.67444	0.17929
ENSG00000275902.1_4	RP13-1032I1.11	antisense	0.467596	0.0940875	0.23127	0.899679	0.0937749	0.521786	0.444734	0.0836431	0.436761	0.933607	0.743198	1.01494	0.494606	0.760912	0.317987	0.485966	0.0663726	0.480377	0.4514	0.542805	0.370966	0.653779	1.40991	0.1982	0.508265	0.384699	0.609481	0.43437	0.60451	0.66385	0.339453	0.175195	0.659109	0.652037	0.226291	1.04496	0.669846
ENSG00000276075.1_4	CTD-2012K14.8	antisense	0.994377	1.52088	2.83493	2.03237	1.78392	1.21279	0.734538	1.57208	1.29565	1.35666	0.958854	1.27664	0.956089	1.64342	1.3494	1.8712	1.94929	2.8159	0.850851	2.86924	1.35938	0.71217	1.06521	1.16318	1.50746	1.72988	1.19907	1.76422	1.33667	-0.528754	0.105824	0.0283575	0.912525	-0.372025	0.243428	1.0587	0.877824
ENSG00000276116.2_4	FUT8-AS1	antisense	0.433373	0.0863109	0.150198	0.195759	0.0680466	0.1998	0.370619	0.128719	0.108233	0.374826	0.404354	0.0489072	0.562567	0.330449	0.383001	0.209188	0.225934	0.0607341	0.255452	0.0339614	0.394907	0.0272526	0.616836	0.0754263	0.239369	0.188915	0.239276	0.295312	0.233973	0.340944	0.732936	0.644507	0.31772	0.308605	0.739009	1.2361	0.923827
ENSG00000276259.1_4	RP11-481J2.4	antisense	1.63216	0.742091	1.71353	0.550103	0.600539	1.76234	0.614276	0.962852	0.910004	0.86359	1.03413	2.46105	0.846001	0.947572	0.754763	1.94786	0.917934	0.69226	0.57358	1.25393	0.76565	0.940406	1.01586	0.778235	1.05336	1.16679	1.14098	1.01773	0.887944	-0.0322715	0.9907	-0.197192	0.776157	-0.39401	0.491787	0.825762	0.452114
ENSG00000276278.1_4	RP11-182J1.3	antisense	0.604641	1.50577	0.600583	1.29573	0.30835	1.27788	0.6662	1.08044	0.254322	0.279576	1.3848	1.91308	0.923772	1.11565	0.50083	0.850486	0.209097	0.90167	2.14617	1.7165	1.47012	0.512567	0.0662231	1.61653	0.966708	0.932159	0.929736	0.750251	1.25469	-0.00375442	0.783417	-0.313203	0.584974	0.428677	0.986464	1.07683	0.919749
ENSG00000276488.1_4	CTD-2537I9.18	antisense	0.85846	1.10365	0.492252	0.590093	0.746719	1.15396	1.53815	0.10135	0.314506	1.30158	0.752918	0.718623	1.14311	0.488985	0.0975592	1.02304	0.582692	1.2598	0.615939	1.4331	0.394891	0.264126	0.858515	0.770729	0.775198	0.824189	0.787855	0.765864	0.722883	-0.065046	0.47853	-0.105886	0.496608	-0.189212	0.438134	0.923516	0.74972
ENSG00000276523.1_5	RP11-490B18.6	antisense	1.81521	0.599142	0.460162	0.839369	1.29838	0.28693	0.63725	1.2598	0.709239	1.04852	0.837373	1.20767	0.900462	1.12994	0.276763	1.7412	0.370982	1.33512	1.48702	0.616319	1.09871	2.5533	1.883	0.802363	1.04976	0.883199	0.949975	0.959078	1.40679	0.105152	0.470967	0.11891	0.861492	0.671592	0.159752	1.29058	0.43383
ENSG00000276718.1_4	RP1-102E24.10	antisense	1.10009	0.634138	0.507667	0.605407	0.471149	1.07335	0.181407	1.24514	0.535951	0.37129	0.385585	0.893562	0.501496	0.945836	0.600314	1.42125	0.513747	1.28958	0.694915	1.12948	0.346713	1.26194	0.879536	0.888031	0.769899	0.731967	0.602156	0.878704	0.866769	-0.281641	0.331893	0.263599	0.547204	0.24387	0.545067	1.30833	0.139285
ENSG00000276900.1_4	RP11-467L13.7	antisense	0.72342	0.283151	0.541	0.458197	0.442426	0.399749	0.350343	0.672724	0.272745	0.407793	0.600051	0.190099	0.306116	0.368927	0.478006	0.521892	0.357179	0.100996	0.625822	0.512758	0.356174	0.693121	0.273548	0.749358	0.445233	0.474657	0.415626	0.355519	0.53513	-0.191601	0.449079	-0.416958	0.214479	0.173004	0.643897	1.00041	0.835662
ENSG00000276952.1_4	RP5-965G21.6	antisense	1.33351	0.690025	0.4025	0.995995	0.486312	1.8893	1.48062	0.606167	0.270871	1.0308	0.57739	1.13867	2.14103	0.602589	0.659818	1.36333	0.552862	0.911612	0.988795	0.468743	1.05688	0.676884	2.13918	0.533768	0.958235	0.966274	0.850753	1.03854	0.977375	-0.183692	0.738045	0.104053	0.786156	0.0164804	0.956878	1.10946	0.615061
ENSG00000277182.1_4	CTB-58E17.5	antisense	0.1563	0.126773	0.130866	0.232029	0.0482011	0.118326	0.222443	0.313658	0.448615	0.0557477	0.304878	0.0339944	0.212173	0.266827	0.028576	0.211053	0.355001	0.0539496	0.127671	0.127419	0.148505	0.0244684	0.194698	0.194348	0.172355	0.135416	0.229889	0.18793	0.136185	0.763543	0.576154	0.472798	0.820683	0.00817014	0.855609	0.887244	0.726969
ENSG00000277283.1_4	RP1-267D11.6	antisense	1.88044	1.22279	1.79726	1.31302	1.57174	1.68245	1.72032	2.03265	2.1977	2.08647	2.20843	1.96857	1.45787	1.24809	1.52465	1.63968	1.76513	1.08727	1.35553	1.82219	2.1187	1.76361	1.49966	2.04428	1.70869	1.57795	2.03569	1.45378	1.76733	0.367466	0.00813483	-0.118241	0.434765	0.163519	0.28506	0.891375	0.155344
ENSG00000277449.1_4	RP11-112L6.5	antisense	0.773495	0.214473	0.175006	0.311288	0.290844	0.192563	0.333814	0.228265	0.590291	0.337273	0.361217	0.46287	0.433941	0.227725	0.384039	0.263774	0.323049	0.492207	0.233786	0.394847	0.317072	0.438308	0.440208	0.327682	0.356168	0.326278	0.385622	0.354122	0.35865	0.241084	0.322483	0.118146	0.467271	0.136476	0.394814	1.00123	0.647965
ENSG00000277496.1_4	RP11-93B14.9	antisense	0.21751	0.0674712	0.0973808	0.0169055	0.187369	0.104469	0.198037	0.0247464	0.0533977	0.0964252	0.0543711	0.422842	0.066717	0.0394943	0.0225649	0.214588	0.0528953	0.047544	0.0426154	0.15764	0.0812162	0.0214723	0.0879103	0.116137	0.103822	0.115184	0.141637	0.0739672	0.0844985	0.29825	0.952776	-0.638985	0.376254	-0.446945	0.642004	0.617029	0.303108
ENSG00000277715.1_4	RP11-651L5.3	antisense	0.952974	0.273662	0.644757	0.355255	0.410401	0.412946	0.602989	0.217204	0.704221	0.491954	0.92212	0.58927	0.737956	0.508266	0.731285	0.563101	0.27711	0.772152	0.559838	0.529894	0.463035	0.678447	0.48827	0.621498	0.562859	0.508332	0.58796	0.598312	0.55683	0.209945	0.597429	0.235125	0.434427	0.131465	0.394181	1.05368	0.48356
ENSG00000277728.1_4	RP11-143K11.7	antisense	1.29897	1.75628	0.582787	0.740796	0.671708	0.70529	1.71928	0.161092	0.873583	0.506071	1.2079	0.928603	2.11455	1.65053	0.989898	1.45385	0.774534	0.460257	0.851298	2.70444	1.31934	1.16035	0.961113	0.86661	1.10246	0.959305	0.899421	1.2406	1.31053	-0.0929925	0.607942	0.37098	0.456641	0.450083	0.250467	1.37251	0.127458
ENSG00000277879.1_4	RP11-129M16.4	antisense	1.1185	1.44142	0.985477	0.545535	0.958803	1.2113	0.325386	0.441962	0.538982	1.11599	0.691127	1.48146	0.524151	0.846824	0.646907	0.834861	0.592657	0.537621	0.627939	0.720552	0.968031	0.306812	0.716191	1.02405	0.800106	1.04351	0.765818	0.663837	0.727263	-0.446366	0.164246	-0.652538	0.0233797	-0.520891	0.112916	0.76885	0.240271
ENSG00000277954.1_4	RP11-679B19.1	antisense	0.263604	0.559402	0.221938	0.122478	0.237727	0.469748	0.0626933	0.151165	0.0438526	0.115811	0.279706	0.849588	0.0271903	0.267669	0.363893	0.381404	0.224071	0.0290685	0.1431	0.127809	0.1868	0.104908	0.142615	0.245342	0.234233	0.312483	0.250469	0.215549	0.158429	-0.319143	0.242127	-0.535759	0.233421	-0.97994	0.0420096	0.664316	0.342062
ENSG00000278156.1_4	TSC22D1-AS1	antisense	0.553731	0.0674689	0.419182	0.258517	0.204169	0.850229	0.597941	0.395741	0.88983	0.257142	0.463934	0.58783	0.543195	0.404736	0.310373	0.42611	0.699542	2.15845	0.357838	0.389842	0.35395	1.70772	0.484481	0.234877	0.567368	0.392216	0.53207	0.757068	0.588118	0.439966	0.236037	0.948773	0.164986	0.584457	0.364293	1.45538	0.28654
ENSG00000278177.1_4	RP11-632L2.2	antisense	0.856549	0.751582	0.391408	1.00954	0.949161	1.28697	3.34244	0.687648	0.581011	2.08234	0.680902	0.715098	2.20945	2.36014	0.845435	1.02786	0.604011	0.162189	1.02376	0.820459	1.95541	0.169543	1.45771	0.472392	1.10179	0.874202	1.34824	1.20151	0.983212	0.625039	0.488966	0.458816	0.893962	0.169537	0.843216	0.98303	0.669113
ENSG00000278291.1_4	RP11-172H24.4	antisense	0.935616	0.413376	0.745548	0.518259	0.550103	0.258022	0.174886	0.543226	0.581001	0.591494	0.779755	0.45116	0.788454	0.442772	0.718314	0.653497	0.220997	0.180112	0.866677	0.722435	0.811743	0.544366	0.491419	0.876879	0.577505	0.570154	0.520254	0.500691	0.71892	-0.132136	0.723854	-0.187431	0.550001	0.334479	0.201472	1.11849	0.637955
ENSG00000278341.1_4	RP5-1142A6.10	antisense	0.570161	0.693272	1.24445	0.683878	0.811032	1.04939	0.133547	0.591349	0.60226	0.753471	0.935647	0.281728	0.82203	0.463914	0.598599	0.798585	0.582999	0.448309	0.484604	1.15881	0.511453	0.648181	0.90454	0.424116	0.674847	0.842031	0.549667	0.619073	0.688617	-0.615315	0.106421	-0.443764	0.0899043	-0.29017	0.273479	0.939637	0.923809
ENSG00000278390.4_4	RP11-74J13.8	antisense	0.493336	0.126094	0.315233	0.567398	0.317752	0.458012	0.883212	0.239484	0.514655	0.308249	0.314476	0.477074	0.444317	0.471206	0.767303	0.519242	0.155985	0.0223339	0.329652	0.191918	0.44519	0.254498	0.434059	0.27465	0.388555	0.379638	0.456192	0.396731	0.321661	0.265018	0.534229	0.0635392	0.631684	-0.239081	0.689689	0.859497	0.343056
ENSG00000278601.1_4	RP11-348N5.9	antisense	0.770212	1.18928	1.78985	0.351848	0.321018	0.971021	1.7439	0.84328	1.19855	0.456063	0.788076	0.579594	0.396271	0.552259	0.544187	0.617261	0.546328	0.392004	0.441399	1.68209	0.102127	0.568997	0.509109	1.18652	0.772552	0.898871	0.934911	0.508052	0.748374	0.0567134	0.734943	-0.82314	0.19096	-0.264356	0.521971	0.685155	0.109004
ENSG00000278621.1_4	CTD-2033D15.3	antisense	3.76284	5.74692	5.2057	6.13648	3.58151	7.71378	28.1503	6.4896	17.7479	4.79197	5.62648	4.68841	9.15867	17.9316	8.57183	3.41916	17.9718	54.7215	4.12305	9.64563	8.07159	15.5725	7.07129	9.4011	11.0542	5.35787	11.2491	18.6291	8.98086	1.07008	0.156361	1.79783	0.0442818	0.745194	0.0511114	1.66255	0.122795
ENSG00000278709.1_4	RP5-1059L7.1	antisense	1.13565	0.847651	1.36277	2.115	0.804671	0.698569	0.501026	1.05823	0.465354	1.39136	1.45109	0.927528	0.674569	1.74187	1.03307	1.13484	1.06134	0.572044	1.10505	0.490465	1.36171	0.834118	0.822088	0.928679	1.02161	1.16072	0.965765	1.03629	0.923685	-0.265275	0.457335	-0.163592	0.665745	-0.329545	0.382652	0.921697	0.762568
ENSG00000278768.1_4	BACE1-AS	antisense	1.77194	2.20179	2.53563	1.06701	1.67895	1.88844	1.43754	1.91994	1.42106	2.45036	1.37215	1.62845	2.33015	2.28358	1.0762	2.07759	1.18023	2.03882	2.20105	2.69033	1.46547	2.04647	1.19317	1.94285	1.82913	1.85729	1.70492	1.83109	1.92322	-0.1235	0.637064	-0.020495	0.891389	0.0503246	0.843301	1.05393	0.723546
ENSG00000278769.1_4	CTD-2036P10.5	antisense	0.850665	0.164119	0.435416	0.472624	0.774488	1.89798	0.394266	0.703178	0.907848	1.21982	0.172071	1.867	0.726323	0.905727	0.586607	0.905601	0.315872	1.36996	1.01122	0.559021	0.630228	1.05826	0.61936	0.596978	0.797693	0.765882	0.877364	0.801682	0.745844	0.196053	0.775509	0.0659074	0.598703	-0.0382473	0.586126	0.94175	0.60362
ENSG00000278811.4_4	LINC00624	antisense	0.45067	0.168073	0.167739	0.157543	0.147063	0.33316	0.458563	0.520082	0.505177	0.175483	0.39921	0.219857	0.361805	0.167274	0.334406	0.271023	0.420981	0.368385	0.311747	0.275148	0.365227	0.296831	0.29889	0.409746	0.316003	0.237375	0.379729	0.320646	0.326265	0.677803	0.0989391	0.433814	0.156202	0.458878	0.0696736	1.0483	0.405837
ENSG00000278834.1_4	RP11-458J1.1	antisense	3.89236	2.56014	2.89936	3.2818	2.43661	2.00865	2.64658	2.70865	4.02284	2.43526	3.75597	2.86161	2.92535	3.66139	2.82926	2.90538	3.26796	1.92754	2.247	2.23678	2.28242	2.67644	4.20813	2.19585	2.86972	2.84649	3.07182	2.91948	2.6411	0.109911	0.536209	0.0365291	0.823994	-0.108042	0.572676	0.939557	0.471545
ENSG00000279080.1_4	CTA-228A9.4	antisense	0.00785255	0.00822919	0.0087032	0.0118319	0.00417576	0.00416531	0.0243915	0.00390638	0.00429266	0.00869333	0.00428742	0.00589113	0.0136986	0.0186402	0.0105651	0.0092713	0.0160025	0.0150457	0.00881968	0.00618503	0.0116811	0.0255592	0.0115447	0.00827275	0.0104878	0.00749298	0.00857707	0.0138706	0.0120104	0.194944	0.901703	0.888414	0.00897146	0.680673	0.130601	1.61051	0.00817149
ENSG00000279159.1_5	RP3-394A18.1	antisense	0.20295	0.105974	0.140772	0.124476	0.062621	0.125555	0.116776	0.0891398	0.151944	0.120338	0.0965232	0.125724	0.089485	0.134853	0.081869	0.121907	0.106471	0.28253	0.145668	0.167523	0.162494	0.130007	0.204089	0.0919169	0.132567	0.127058	0.116741	0.136186	0.150283	-0.122178	0.818046	0.100089	0.89183	0.242194	0.330301	1.17502	0.32086
ENSG00000279232.2_3	CTC-463N11.4	antisense	17.1965	22.854	21.588	9.27728	14.6273	21.2725	3.18087	10.2025	7.90022	12.5312	8.25969	13.4417	5.58741	12.4459	8.77515	13.7771	18.1606	8.84916	11.0221	23.7743	11.9055	7.93474	7.72621	26.4639	13.2814	17.8026	9.2527	11.2659	14.8045	-0.944142	0.019973	-0.660127	0.0525273	-0.266056	0.333156	0.963595	0.923755
ENSG00000279345.1_4	RP3-522J7.7	antisense	0.293874	0.535531	0.282131	0.366813	0.124464	0.215739	0.204376	0.178869	0.192887	0.38207	0.0561593	0.218319	0.275549	0.231103	0.396352	0.332715	0.182318	0.343633	0.249502	0.244225	0.321551	0.332604	0.302647	0.359798	0.275968	0.303092	0.205447	0.293612	0.301721	-0.560991	0.216867	-0.0458465	0.897545	-0.00653986	0.711093	1.17067	0.147496
ENSG00000279467.1_1	KB-1125A3.12	antisense	0.0773665	0.0686781	0.0603483	0.0947501	0.0554354	0.0821771	0.00314231	0.0553883	0.010994	0.0351435	0.0258084	0.0884404	0.0244191	0.067018	0.0284515	0.0879573	0.054649	0.0290079	0.0342036	0.0212172	0.112379	0.034927	0.0244876	0.0753021	0.0521538	0.0731259	0.0364862	0.0485838	0.0504194	-1.00303	0.0465534	-0.589907	0.0524505	-0.536403	0.0795821	0.903215	0.907634
ENSG00000279529.1_4	CTD-3222D19.8	antisense	1.23226	0.384603	0.603065	1.05682	0.447177	0.816939	0.632373	0.573838	0.986171	1.04512	1.02881	0.48404	0.722856	0.743345	0.861501	1.10073	0.631274	0.886899	0.839124	0.648789	1.15351	0.763515	0.833516	0.584836	0.794213	0.756811	0.791725	0.824434	0.803882	0.0650676	0.71937	0.123472	0.461632	0.0870507	0.571854	1.05152	0.452032
ENSG00000279833.1_4	RP4-742C19.13	antisense	0.377512	0.302633	0.464142	0.158632	0.207422	0.41159	0.45334	0.417974	0.304851	0.296455	0.196137	0.262188	0.314914	0.339175	0.219491	0.186743	0.270826	0.422188	0.190075	0.546659	0.316682	0.310431	0.359904	0.273756	0.316822	0.320322	0.321824	0.292223	0.332918	0.00675053	0.876286	-0.132453	0.780876	0.055644	0.805344	0.973518	0.890504
ENSG00000280007.1_4	AC008079.10	antisense	0.0954741	0.0897365	0.0622225	0.044427	0.062691	0.098784	0.037798	0.0303594	0.0725208	0.0481885	0.0495027	0.293751	0.0831364	0.0571582	0.0418552	0.0744011	0.040117	0.0621257	0.0608311	0.0364601	0.0727493	0.0192896	0.0589852	0.112054	0.0710258	0.0755558	0.0886867	0.0597989	0.0600615	0.231175	0.675542	-0.337424	0.222833	-0.331102	0.269543	0.729777	0.361895
ENSG00000280026.1_4	AC005618.8	antisense	0.824159	2.19825	4.19971	0.933018	1.12204	0.894422	1.35876	0.852765	0.0243361	0.0174317	0.957256	1.48955	0.603922	0.668376	1.03088	0.617093	1.07671	0.45214	1.55586	1.9783	0.92398	0.24686	2.76874	1.01388	1.15868	1.69527	0.78335	0.74152	1.4146	-1.11378	0.114949	-1.19295	0.0474952	-0.261115	0.633473	0.86989	0.538442
ENSG00000280195.1_4	XX-FW83563B9.5	antisense	2.68512	0.392104	0.554815	2.55576	1.77731	1.49628	3.39525	1.89617	1.65371	1.90975	2.07476	1.8712	1.91002	1.98095	1.81021	1.49513	1.46019	0.965798	1.75508	1.52716	1.11175	2.43854	2.23112	1.92927	1.78656	1.5769	2.13347	1.60372	1.83215	0.436115	0.179501	0.0243295	0.548981	0.216451	0.347753	0.926018	0.878578
ENSG00000280213.1_4	UCKL1-AS1	antisense	0.258162	0.0640538	0.0496968	0.0638864	0.0410174	0.353009	0.0370379	0.140181	0.242493	0.233605	0.233027	0.186239	0.334398	0.381894	0.116518	0.275854	0.078814	0.0790103	0.239109	0.18991	0.219498	0.142733	0.235394	0.115564	0.179629	0.138304	0.178764	0.211081	0.190368	0.370209	0.346249	0.609954	0.247531	0.460946	0.125416	1.26613	0.187107
ENSG00000280486.1_4	LLNLR-307A6.1	antisense	0.171225	0.192898	0.0276337	0.10753	0.0748744	0.108256	0.188612	0.171374	0.479094	0.157573	0.100589	0.137941	0.222344	0.407053	0.18876	0.122128	0.0993799	0.263264	0.248358	0.32849	0.0871153	0.208934	0.101738	0.0805609	0.178155	0.113736	0.205864	0.217155	0.175866	0.855999	0.11163	0.933033	0.0753491	0.628786	0.25602	1.22973	0.299599
ENSG00000280832.1_4	ST3GAL4-AS1	antisense	1.58961	0.7033	0.996214	1.65677	1.35997	1.67905	1.66227	1.10932	1.51411	1.76213	2.17117	0.779341	1.33898	1.25612	1.58961	1.46949	1.07823	0.715706	1.77444	0.727594	1.12451	1.4824	1.62152	1.01197	1.34058	1.33082	1.49972	1.24136	1.29041	0.172382	0.595976	-0.100397	0.772691	-0.0444897	0.884968	0.894444	0.462598
ENSG00000280927.1_4	CTBP1-AS	antisense	0.684154	0.501516	0.484435	0.287332	0.390635	0.441756	0.600742	0.558704	0.583584	0.782626	0.432399	0.368738	0.852517	1.24347	0.507808	0.87358	0.449831	0.439881	0.610441	0.542041	0.811164	0.783933	0.834991	0.323472	0.599573	0.464971	0.554465	0.727848	0.651007	0.253956	0.283129	0.646495	0.084748	0.485531	0.119469	1.35257	0.0588397
ENSG00000281207.1_4	SLFNL1-AS1	antisense	0.115421	0.133268	0.143571	0.318679	0.129042	0.110967	0.112429	0.0993578	0.165621	0.133395	0.115127	0.0552514	0.130214	0.201679	0.0974573	0.122139	0.30265	1.33993	0.107033	0.178017	0.0980265	1.02725	0.156368	0.148731	0.230901	0.158491	0.11353	0.365678	0.285904	-0.481328	0.189376	1.20617	0.344169	0.851128	0.535505	2.39533	0.0919399
ENSG00000281376.1_4	ABALON	antisense	1.1348	0.792724	0.522739	1.25761	0.973293	1.2768	1.35671	0.354469	0.934602	1.80422	1.08377	1.21268	1.12966	1.48818	2.10213	1.21248	1.82678	0.400354	1.28171	0.827217	1.39092	1.14183	1.25678	0.617514	1.14083	0.992994	1.12441	1.35993	1.086	0.179309	0.821762	0.453676	0.406447	0.12916	0.624816	1.15515	0.461748
ENSG00000281501.1_5	SEPSECS-AS1	antisense	0.164813	0.0444208	0.217777	0.013827	0.115277	0.151837	0.101892	0.081904	0.0222731	0.0130751	0.127126	0.0359632	0.0386849	0.114211	0.046216	0.0818749	0.06404	0.00984356	0.0639729	0.162311	0.0613991	0.0355258	0.0241485	0.162972	0.0814744	0.117992	0.0637056	0.0591451	0.0850549	-0.889197	0.321383	-0.996359	0.302636	-0.472223	0.656153	0.793626	0.733466
ENSG00000281508.1_1	CDR1-AS	antisense	0.77789	1.04506	2.83479	0.965399	0.627242	1.12269	0.961688	2.47745	2.81974	1.82028	1.79433	0.523602	2.71309	1.73036	0.748237	1.15087	3.86431	6.92109	6.22406	1.16028	2.14732	0.407145	1.58902	1.34361	1.9904	1.22885	1.73285	2.85466	2.14524	0.495842	0.345454	1.21602	0.10377	0.803835	0.412552	1.68819	0.224135
ENSG00000281691.1_4	RBM5-AS1	antisense	1.25455	1.64798	0.956853	0.447213	0.363259	1.86668	1.25647	1.06533	1.27114	1.67095	1.17051	1.38609	0.599459	1.35495	0.915278	0.687617	0.6872	1.18998	0.807784	0.695061	1.78354	1.63385	1.0628	1.23387	1.12535	1.08942	1.30341	0.905747	1.20282	0.258733	0.260854	-0.266383	0.849524	0.142854	0.518819	0.881199	0.606521
ENSG00000283064.1_4	RP1-221C16.8	antisense	0.261101	0.0451659	0.207003	0.198242	0.0415005	0.110935	0.479275	0.231372	0.507517	0.113248	0.413232	0.307162	0.496061	0.0722862	0.0528961	0.402543	0.186811	0.209902	0.149877	0.379603	0.121057	0.0243857	0.240013	0.210816	0.227584	0.143991	0.341968	0.23675	0.187625	1.24788	0.0345185	0.717383	0.39932	0.381873	0.670166	0.873274	0.648298
ENSG00000283103.1_1	LLNLR-245B6.1	antisense	4.62139	5.09362	3.9313	4.8675	4.40641	4.39217	3.47247	3.96219	3.07718	5.00272	3.55905	4.82919	4.27002	4.26239	3.49013	4.51199	3.49917	3.6795	3.7147	3.87179	4.30284	3.2173	4.55084	4.91466	4.14586	4.55206	3.9838	3.9522	4.09536	-0.192376	0.125116	-0.203865	0.0363513	-0.152533	0.154255	0.942793	0.370458
ENSG00000283828.1_3	RP11-98F14.12	antisense	0.537864	0.295555	0.105818	0.132374	0.125891	0.349609	0.108219	0.175134	0.189515	0.263749	0.256279	0.342097	0.283377	0.14486	0.159116	0.419324	0.219825	0.149593	0.133531	0.268143	0.276417	0.185717	0.287609	0.18249	0.233004	0.257852	0.222499	0.229349	0.222318	-0.212745	0.932381	-0.168997	0.965942	-0.213919	0.993155	0.940286	0.97647
ENSG00000283907.1_3	LLNLF-96A1.1	antisense	306.726	82.1263	88.4505	406.793	173.16	273.537	309.057	690.026	263.526	179.046	242.391	545.195	177.037	192.883	122.746	257.806	285.057	287.725	247.436	214.639	239.135	167.562	164.897	175.574	253.855	221.799	371.54	220.542	201.541	0.744267	0.127552	-0.00819595	0.700634	-0.138182	0.835856	0.711369	0.338605
ENSG00000284391.1_3	RP11-528B10.5	antisense	0.508642	0.277453	0.550312	0.452863	0.455797	0.885478	0.441637	0.330051	0.322766	0.941117	0.747868	1.25224	0.372009	0.558966	0.576643	0.867063	0.47465	0.461023	0.380368	0.574352	0.739432	0.546775	0.14233	0.295967	0.548158	0.521757	0.672613	0.551726	0.446537	0.366398	0.53549	0.0805717	0.691205	-0.224599	0.454329	0.835807	0.409169
ENSG00000284669.1_2	RP11-331G2.8	antisense	0.0276618	0.192268	0.106132	0.167007	0.207831	0.262538	0.154299	0.15688	0.0629427	0.168334	0.072345	0.0662816	0.0401035	0.0920924	0.0669995	0.136162	0.125828	0.119096	0.0749388	0.0523287	0.193483	0.128927	0.199514	0.131393	0.125224	0.160573	0.113514	0.0967136	0.130097	-0.500362	0.552182	-0.731439	0.339775	-0.303637	0.77709	0.827516	0.582482
ENSG00000284747.1_2	CTA-215D11.6	antisense	1.15288	0.444363	1.18574	0.367733	0.604485	1.05867	0.412394	0.60264	0.338601	0.497445	0.437955	0.573313	0.490889	0.660911	0.489773	0.409864	0.847791	0.255409	0.283566	1.3415	0.648044	1.00709	0.414823	1.13761	0.652645	0.802312	0.477058	0.525773	0.805439	-0.749998	0.0862149	-0.609723	0.182674	0.00561196	0.921389	1.04052	0.968683
ENSG00000284968.1_1	RP11-397E7.5	antisense	1.62879	1.13438	0.930556	1.1485	0.820976	0.911275	1.80651	1.0928	1.43881	0.863963	1.58733	1.58731	1.09944	0.675924	1.19252	1.46979	0.577043	0.968773	0.854734	1.29152	0.766262	1.27278	1.09971	1.32787	1.14782	1.09575	1.39612	0.997248	1.10215	0.34951	0.145565	-0.135889	0.517915	0.00840172	0.941767	0.842499	0.153417
ENSG00000285090.1_1	COL1A2-AS1	antisense	0.601188	0.576777	0.815841	2.13917	1.81876	1.38054	1.09159	3.50966	1.91999	1.36807	2.33085	1.35066	2.25761	0.90979	0.949114	1.24945	1.70323	2.57167	2.70529	1.40788	0.723843	2.9618	1.04603	0.48232	1.57796	1.22205	1.92847	1.60681	1.55453	0.658158	0.112402	0.394901	0.293954	0.347177	0.666469	1.00343	0.973919
ENSG00000176236.6_3	C10orf111	bidirectional_promoter_lncRNA	0.729333	0.648319	0.353064	0.593359	0.170761	0.277328	0.17781	0.052575	0.28337	0.513079	0.288868	0.317114	0.472623	0.335683	0.263953	0.813509	0.31926	0.303001	0.347454	0.251307	0.682459	0.20529	0.261105	0.615455	0.386503	0.462027	0.272136	0.418005	0.393845	-0.76365	0.157575	-0.144459	0.841807	-0.23035	0.649076	1.10582	0.421827
ENSG00000176912.3_5	RP11-806L2.3	bidirectional_promoter_lncRNA	0.391517	0.130786	0.219032	0.667534	0.278856	0.526577	0.0377484	0.377868	0.598665	0.515088	0.278714	0.540177	0.203415	0.672687	0.29492	0.463952	0.384896	0.603608	0.334638	0.338359	0.416993	0.218711	0.753831	0.65438	0.412623	0.36905	0.391377	0.437246	0.452819	0.0847404	0.867091	0.244629	0.47072	0.295116	0.426731	1.17048	0.296695
ENSG00000198496.11_3	NBR2	bidirectional_promoter_lncRNA	1.06926	1.21558	1.41087	0.746191	1.23602	1.21393	2.15707	1.7473	2.68226	1.26333	2.5322	0.298872	2.7948	3.38698	1.87467	0.651529	1.01389	2.2478	2.56661	1.30273	1.88236	1.7893	2.158	1.06876	1.6796	1.14864	1.78017	1.99494	1.79463	0.632088	0.47545	0.79642	0.150501	0.643755	0.0245891	1.29389	0.192536
ENSG00000223768.2_3	LINC00205	bidirectional_promoter_lncRNA	5.16661	3.50253	6.2587	4.88489	4.10897	3.67489	4.17144	4.58563	5.92038	4.6589	5.48733	3.31685	7.01705	7.03672	5.33278	5.42324	4.42173	6.88621	8.10314	5.72226	5.97314	6.29459	6.72408	4.09723	5.36539	4.59943	4.69009	6.01962	6.15241	0.0281595	0.854732	0.388217	0.0449462	0.419695	0.0475146	1.3103	0.00333327
ENSG00000224914.3_4	RP11-322M19.2	bidirectional_promoter_lncRNA	1.38448	0.492745	0.998158	0.303194	0.653095	0.569223	1.13665	0.524892	0.862149	0.500151	1.70268	0.803257	1.15352	1.19725	1.14626	0.917248	0.929396	0.849188	0.82329	1.42188	1.0755	0.599744	1.44293	0.713569	0.925019	0.733483	0.92163	1.03214	1.01282	0.329425	0.40132	0.492809	0.0747373	0.465542	0.175144	1.23554	0.0871239
ENSG00000227811.2_4	RP4-773A18.4	bidirectional_promoter_lncRNA	0.42965	0.571134	0.43217	0.601713	0.931205	0.564487	0.761274	1.00691	1.28893	0.414313	0.932365	0.805179	0.849391	1.66097	0.557178	0.416964	2.01129	0.947769	1.15249	0.588295	0.646458	2.57434	0.360919	0.657193	0.881774	0.588393	0.868162	1.07393	0.996616	0.561184	0.0869715	0.868044	0.105184	0.760257	0.276394	1.42153	0.278371
ENSG00000230530.1_4	LIMD1-AS1	bidirectional_promoter_lncRNA	5.0154	3.15944	7.00586	2.97992	3.76925	4.48617	2.72661	5.58626	5.10045	2.81558	4.20696	5.39045	4.37299	3.99023	1.92092	3.64823	5.91802	4.73443	3.17895	5.58415	2.19235	7.48881	3.51574	7.12435	4.41298	4.40267	4.30438	4.09747	4.84739	-0.0325727	0.916222	-0.103646	0.696124	0.138829	0.856752	1.02731	0.954958
ENSG00000253352.9_4	TUG1	bidirectional_promoter_lncRNA	30.3021	31.6604	34.7725	30.3873	25.681	33.6388	33.4098	35.6553	40.2405	33.2395	29.9063	30.4056	36.0078	29.2564	28.1737	28.0104	27.242	42.492	34.1568	34.9823	33.1407	43.9327	35.7552	33.9205	33.1821	31.0737	33.8095	31.8637	35.9814	0.121735	0.207584	0.0362213	0.857028	0.211557	0.0361328	1.04565	0.485474
ENSG00000254837.2_4	AP001372.2	bidirectional_promoter_lncRNA	1.45922	1.04225	1.5485	1.50162	1.16269	1.3518	2.13833	1.72756	1.29149	0.756277	1.52881	1.96932	1.33937	0.851953	1.69258	1.20001	0.895944	1.07919	1.25264	1.24433	0.735823	1.3939	1.75633	1.54664	1.35277	1.34435	1.56863	1.17651	1.32161	0.222601	0.518482	-0.192394	0.247003	-0.0246082	0.772499	0.857582	0.192657
ENSG00000257557.2_4	RP11-84G21.1	bidirectional_promoter_lncRNA	0.250323	0.160375	0.24039	0.297627	0.172101	0.15531	0.17233	0.252673	0.363469	0.188686	0.377623	0.140398	0.208449	0.0927553	0.251713	0.347901	0.43384	0.526443	0.158958	0.182787	0.188575	0.60894	0.180195	0.275904	0.25949	0.212688	0.249197	0.310184	0.265893	0.228547	0.560075	0.544386	0.355444	0.32211	0.594854	1.24723	0.461761
ENSG00000260231.2_4	JHDM1D-AS1	bidirectional_promoter_lncRNA	1.44223	0.452043	0.705806	0.929985	0.888568	0.538251	2.08542	0.965454	1.92057	0.825222	1.63053	0.934424	1.9884	0.914505	1.17862	1.24557	0.84	0.421748	1.17281	0.632234	0.891506	0.989921	1.59732	0.970944	1.09009	0.826147	1.3936	1.09814	1.04246	0.754349	0.0509011	0.410592	0.368424	0.335516	0.235112	0.964341	0.986915
ENSG00000260448.5_4	RP11-449H11.1	bidirectional_promoter_lncRNA	1.04941	0.850778	0.256696	0.46006	0.961524	0.525457	1.45758	0.071986	0.302631	0.940341	0.531858	0.690692	0.464651	0.615626	0.0678496	0.4536	0.335196	0.413721	0.171151	0.387859	0.955241	0.562563	0.215965	0.919332	0.56924	0.683988	0.665848	0.391774	0.535352	-0.0387771	0.600137	-0.803949	0.139995	-0.353483	0.383338	0.686844	0.281444
ENSG00000268471.6_5	RP11-555K12.3	bidirectional_promoter_lncRNA	2.0982	1.25307	1.57048	1.67427	1.26003	1.62926	0.911152	1.17231	1.94692	1.74853	1.75508	2.1839	1.42495	1.28352	1.12513	1.56559	1.38341	1.43915	1.6011	1.52451	1.78808	1.20084	1.80096	1.34325	1.52849	1.58089	1.61965	1.37029	1.54312	0.0349485	0.985122	-0.206249	0.180126	-0.0348791	0.858573	0.91029	0.399299
ENSG00000271646.1_4	RP11-326I11.3	bidirectional_promoter_lncRNA	1.14652	0.366151	0.784002	0.408775	0.564883	0.927585	0.87292	0.963195	0.55908	0.409665	0.893128	0.578701	0.39895	0.658316	0.405666	0.554535	0.798378	0.578559	0.667727	0.765169	0.450822	0.895351	0.680864	0.588528	0.663228	0.699653	0.712782	0.565734	0.674743	0.026821	0.809963	-0.306515	0.483393	-0.0522997	0.902065	0.878255	0.488789
ENSG00000283959.1_3	KB-1042C11.5	bidirectional_promoter_lncRNA	0.0832144	0.018434	0.0960907	0.111988	0.0887332	0.0868894	0.291972	0.18504	0.0667035	0.199304	0.0752303	0.113611	0.0332655	0.131198	0.205631	0.0998093	0.101804	0.1778	0.12943	0.239802	0.0786484	0.214064	0.0972706	0.0771388	0.125128	0.0808916	0.15531	0.124918	0.139392	0.94109	0.105299	0.626919	0.290417	0.785089	0.123386	1.119	0.500563
ENSG00000284602.1_2	RP3-465N24.7	bidirectional_promoter_lncRNA	0.725862	0.107018	0.434093	0.162782	0.397739	0.358086	0.394022	0.21927	1.05667	0.296072	0.743884	0.690891	0.32253	0.370978	0.471025	0.590942	0.267618	0.44055	0.456108	0.845275	0.315857	0.24213	0.212154	0.458033	0.440816	0.364263	0.566802	0.410607	0.421593	0.637862	0.233674	0.172777	0.404482	0.210869	0.553902	0.893815	0.989681
ENSG00000285103.1_1	RP11-27J8.3	bidirectional_promoter_lncRNA	0.106518	0.0679355	0.0772718	0.0314967	0.0200292	0.0298195	0.119957	0.13586	0.0511209	0.0386425	0.0922964	0.0446425	0.0227584	0.0845686	0.063204	0.054609	0.0516118	0.0540705	0.0477121	0.173004	0.0306116	0.0894026	0.0496489	0.0657414	0.0667722	0.0555118	0.0804199	0.055137	0.0760201	0.534758	0.250967	-0.00977196	0.775185	0.453587	0.39166	0.964876	0.994143
ENSG00000285184.1_1	CH17-55D9.1	bidirectional_promoter_lncRNA	0.418965	0.0819508	0.338796	0.107239	0.545916	0.313821	0.178965	0.1506	1.73795	0.155952	0.44535	1.02704	0.12149	0.281829	0.355706	0.519694	0.352836	0.43268	0.62817	0.568598	0.374991	0.457716	0.361792	0.249455	0.425313	0.301115	0.615976	0.344039	0.44012	1.03256	0.409945	0.19226	0.520483	0.547585	0.145777	0.855051	0.571666
ENSG00000285219.1_1	HULC	bidirectional_promoter_lncRNA	0.188946	0.184035	0.304001	0.190289	0.264329	0.198698	0.196748	0.14073	0.382381	0.202542	0.231345	0.117719	0.417634	0.174463	0.339155	0.275569	0.171599	0.180395	0.226745	0.0992061	0.268631	0.162782	0.235223	0.142793	0.220665	0.221716	0.211911	0.259802	0.18923	-0.0652577	0.612036	0.2287	0.535072	-0.228574	0.296368	1.03553	0.945631
ENSG00000285399.1_1	RP11-245J9.8	bidirectional_promoter_lncRNA	0.245973	0.396352	0.365569	0.284541	0.228459	0.461062	0.228382	0.322631	0.436117	0.366777	0.480334	0.31934	0.298462	0.276287	0.197716	0.315173	0.451463	0.435081	0.325349	0.319625	0.347873	0.62219	0.475434	0.373048	0.357218	0.330326	0.35893	0.32903	0.410586	0.119813	0.589231	-0.00566994	0.956705	0.313796	0.190875	1.07307	0.59831
ENSG00000211643.2_3	IGLV5-52	IG_V_gene	5.57916	3.55504	3.26562	3.95742	7.42329	3.38785	0.393711	3.64481	3.75214	2.40138	5.2993	3.03323	2.98693	5.14343	5.28138	4.9503	2.66023	3.21872	5.23324	5.47343	5.56116	2.72225	5.1315	1.96184	4.00072	4.52806	3.08743	4.04017	4.34724	-0.552488	0.185583	-0.16448	0.582862	-0.0587955	0.780012	1.10136	0.401945
ENSG00000153363.12_3	LINC00467	lincRNA	1.27476	1.61475	2.3046	1.38886	1.46772	1.94727	1.79536	1.71959	1.32366	1.84897	1.50944	2.15167	1.192	1.36411	1.80254	1.75416	1.43165	0.883983	1.63002	1.38907	1.22445	1.06704	1.19765	1.99092	1.55309	1.66633	1.72478	1.40474	1.41653	0.0497425	0.707163	-0.246368	0.238341	-0.234315	0.238513	0.83196	0.0385716
ENSG00000166770.10_3	AC004696.2	lincRNA	8.00047	8.67467	24.6443	9.60578	10.793	12.556	26.326	21.544	11.2111	7.21642	8.24537	18.1391	11.6956	8.46985	9.30572	9.78273	7.94247	2.86886	10.5459	9.77039	17.7044	8.46909	16.1446	9.76849	12.0593	12.379	15.447	8.34421	12.0671	0.319427	0.509314	-0.569053	0.163215	-0.0368147	0.943682	0.733534	0.140362
ENSG00000170161.6_4	RP11-262H14.4	lincRNA	0.570736	0.841678	1.38496	1.3376	1.12078	1.18812	0.467656	1.03179	0.657999	0.984352	2.10402	1.92988	1.0435	0.693311	2.02136	1.14759	0.854277	0.769942	1.83672	0.859844	1.77687	0.310206	0.829737	0.914409	1.11156	1.07398	1.19595	1.08833	1.08796	0.155191	0.967944	0.0191503	0.956058	0.0186655	0.751165	0.95875	0.763424
ENSG00000172965.15_4	AC068491.1	lincRNA	52.4472	43.8284	60.9588	56.4084	112.447	42.9634	45.4855	50.4833	40.9824	45.4688	37.3352	40.5077	27.5776	45.3041	60.4106	59.614	74.0565	38.1391	52.4123	44.6424	47.8823	39.3579	49.3381	36.6761	50.197	61.5089	43.3772	50.8503	45.0515	-0.503859	0.0774004	-0.274538	0.393966	-0.449219	0.121948	0.914343	0.520407
ENSG00000175611.11_3	LINC00476	lincRNA	1.87576	2.41794	1.76154	1.91339	1.36782	1.20426	2.32439	1.70365	1.35669	1.73711	2.03832	2.32481	2.53583	1.74673	2.36882	1.99554	1.4391	1.24159	1.50666	1.22783	1.955	1.58803	1.5959	0.855804	1.75344	1.75678	1.91416	1.88793	1.45487	0.123775	0.497729	0.103871	0.676174	-0.272047	0.2393	0.910611	0.318321
ENSG00000175772.10_3	AC112229.7	lincRNA	0.261586	0.0519921	0.120559	0.0791851	0.115054	0.143532	0.227794	0.174615	0.608868	0.137735	0.0851717	0.116942	0.209287	0.103159	0.0528792	0.031354	0.232844	0.186437	0.110941	0.102822	0.0847973	0.168333	0.0917603	0.0363893	0.147252	0.128651	0.225188	0.135993	0.0991738	0.807661	0.23136	0.0800695	0.896618	-0.375436	0.469252	0.664616	0.175898
ENSG00000177757.2_2	FAM87B	lincRNA	0.445372	0.225853	0.249313	0.248163	0.393088	0.408197	0.588768	0.136437	0.34397	0.353589	0.183137	0.0571281	0.306564	0.326558	0.269182	0.356604	0.5651	0.152929	0.377991	0.337786	0.261086	0.394606	0.592061	0.0533416	0.317784	0.328331	0.277172	0.32949	0.336145	-0.244372	0.318647	0.00508152	0.888118	0.0339339	0.697793	1.09931	0.699003
ENSG00000178440.5_3	RP11-324H6.6	lincRNA	1.95423	1.2448	2.44656	2.46418	2.52667	4.29858	2.26872	2.38384	2.19812	3.30593	2.22075	2.35757	2.8142	2.3684	1.74293	3.32749	3.44576	2.61836	3.964	2.2164	3.19648	2.38173	2.82672	2.10162	2.61142	2.48917	2.45582	2.71952	2.78116	-0.019459	0.813402	0.127689	0.515072	0.160021	0.446001	1.11237	0.278745
ENSG00000178977.3_2	LINC00324	lincRNA	0.384233	0.473541	0.361889	0.330408	0.261769	0.222795	0.364472	0.695978	0.20521	0.190932	0.370454	0.572138	0.181986	0.347686	0.575483	0.159359	0.388235	0.344493	0.289786	0.447322	0.184426	0.329379	0.32433	0.445134	0.352143	0.339106	0.399864	0.332874	0.336729	0.237774	0.732848	-0.0267609	0.726106	-0.0101455	0.918139	0.906131	0.575639
ENSG00000179136.6_2	LINC00670	lincRNA	0.0096587	0.050519	0.0551182	0.107071	0.115833	0.0456106	0.0623716	0.10057	0.0779583	0.0921815	0.210041	0.0865528	0.0620081	0.771163	0.156092	0.0307817	1.12623	2.83109	0.122784	0.152044	0.109764	1.49572	0.0508907	0.0740422	0.333171	0.0639684	0.104946	0.829561	0.334207	0.714214	0.129919	3.69692	0.0513051	2.38531	0.099234	6.8897	0.0294943
ENSG00000179523.4_3	RP11-151N17.2	lincRNA	5.65378	5.53487	5.13833	4.38379	6.99671	3.77119	4.53989	5.27624	5.50191	4.74465	5.70017	7.57524	4.70566	5.09215	4.83356	5.56363	5.27234	3.58446	4.3349	6.25534	4.4094	5.46129	4.79729	4.8653	5.16634	5.24645	5.55635	4.84197	5.02059	0.0827973	0.600025	-0.115747	0.52859	-0.0634842	0.757239	0.912963	0.241551
ENSG00000180422.3_2	LINC00304	lincRNA	0.25195	0.151925	0.0713598	0.238552	0.125432	0.323118	0.0719699	0.301912	0.172045	0.116411	0.217505	0.0480164	0.252889	0.0952755	0.215672	0.291709	0.325315	0.413129	0.190602	0.124036	0.113625	0.121879	0.0754282	0.0315204	0.180887	0.193723	0.154643	0.265665	0.109515	-0.32505	0.437519	0.455614	0.293675	-0.822864	0.11436	1.07697	0.933551
ENSG00000180712.3_4	RP11-290F5.2	lincRNA	0.369958	0.0364004	0.0948899	0.152121	0.0986222	0.128791	0.188183	0.203153	0.0219729	0.013125	0.104064	0.336766	0.142436	0.0216055	0.0369362	0.0985939	0.0143643	0.0390413	0.0464969	0.0430782	0.0888091	0.105758	0.0120133	0.114326	0.104646	0.146797	0.144544	0.0588295	0.0684136	-0.0223147	0.628185	-1.31921	0.0609131	-1.10147	0.131819	0.43675	0.0722662
ENSG00000181798.2_2	LINC00471	lincRNA	0.478379	0.280112	0.420305	0.331747	0.201513	0.155658	0.203149	0.369875	0.198166	0.487409	0.325804	0.22334	0.418558	0.21671	0.408168	0.22363	0.269251	0.0710094	0.492708	0.157682	0.284033	0.224699	0.417521	0.469631	0.305377	0.311286	0.301291	0.267888	0.341046	-0.047084	0.941691	-0.216611	0.50764	0.131726	0.748779	0.994053	0.768146
ENSG00000182165.17_2	TP53TG1	lincRNA	7.36696	8.9062	9.244	9.77497	11.714	9.79087	13.6714	17.6112	10.5824	10.7086	12.1058	5.85685	9.3746	11.7346	12.5697	8.6617	14.7279	13.8936	13.0817	10.9113	9.18839	13.6103	11.8131	5.43981	10.9308	9.46617	11.756	11.827	10.6741	0.31255	0.308192	0.321234	0.0728565	0.173262	0.57858	1.06026	0.58632
ENSG00000182648.11_3	C7orf13	lincRNA	6.67897	6.12647	8.00642	4.74841	6.30606	4.94056	3.45808	5.63566	3.93586	4.5045	5.72087	7.60355	4.86981	5.74162	5.3801	8.62586	4.17326	2.10677	7.53767	4.30927	5.3046	3.23481	4.08197	8.00815	5.45997	6.13448	5.14309	5.14957	5.41275	-0.254307	0.198347	-0.252489	0.269455	-0.180581	0.350786	0.936577	0.452382
ENSG00000183250.11_3	C21orf67	lincRNA	1.67705	3.22753	1.82791	1.94833	2.225	2.35131	1.78307	0.942596	2.32639	1.30099	0.855084	4.89522	1.35236	0.841941	1.31828	1.60352	1.79497	0.670296	0.991345	4.89471	1.36964	0.834166	1.47092	1.51143	1.83392	2.20952	2.01723	1.26356	1.84537	-0.131362	0.379099	-0.806239	0.00899503	-0.259825	0.224286	0.735537	0.105915
ENSG00000185904.11_3	RP11-178A10.1	lincRNA	1.36718	1.43168	0.0300001	1.8919	0.9892	2.021	3.12743	0.985101	2.17396	1.20907	0.805535	0.902278	0.802191	2.33133	1.05284	0.894748	4.15838	0.445471	2.54019	4.58592	0.432653	0.38545	2.14677	1.75704	1.6028	1.28849	1.5339	1.61416	1.97467	0.251515	0.450595	0.325098	0.556709	0.615927	0.470253	1.27156	0.573694
ENSG00000186594.14_3	MIR22HG	lincRNA	101.761	153.072	81.5051	130.609	145.525	106.261	84.0924	80.0232	47.8635	147.818	63.2568	110.329	72.4907	80.4833	110.386	137.435	77.4506	63.0737	103.644	76.7566	150.121	72.9104	115.78	78.4338	99.6284	119.789	88.8971	90.2199	99.6076	-0.430285	0.103414	-0.408976	0.0832727	-0.266165	0.227851	0.909632	0.569464
ENSG00000188004.10_5	RP11-190A12.4	lincRNA	1.14298	0.793285	0.561054	0.715817	0.410493	0.633039	0.483634	0.41531	1.22557	0.506941	0.71245	0.424056	0.485783	0.825545	0.8711	0.673348	0.341084	0.0284941	0.245298	0.8988	0.28986	0.445213	0.119543	0.390744	0.56831	0.709445	0.627993	0.537559	0.398243	-0.175941	0.50208	-0.400267	0.283186	-0.833041	0.0437807	0.699697	0.0655828
ENSG00000188185.11_3	AC004987.7	lincRNA	1.5602	0.718757	1.15548	0.770776	0.652933	1.17523	1.46488	1.01101	1.80317	0.987085	1.23208	1.43185	1.92412	1.60614	0.891897	1.19957	1.16111	1.38691	0.91244	1.35052	1.22663	1.37362	2.21848	1.13409	1.26454	1.00556	1.32168	1.36162	1.3693	0.394369	0.107006	0.437326	0.1001	0.445432	0.114673	1.17346	0.17114
ENSG00000188825.13_3	CTD-3014M21.4	lincRNA	1.72793	1.02315	0.884202	1.23253	0.862388	0.719997	1.56073	1.11409	1.54166	1.05315	1.12598	1.35567	1.09696	1.28081	0.985934	1.22332	1.09786	0.578759	1.10123	1.19213	0.909501	1.25381	1.37515	0.975226	1.13634	1.07503	1.29188	1.04394	1.13451	0.265091	0.172477	-0.0423412	0.921303	0.0776858	0.556821	0.920375	0.480141
ENSG00000196366.3_2	C9orf163	lincRNA	0.112333	0.0886694	0.0914208	0.113271	0.172604	0.0746233	0.051718	0.0859556	0.235126	0.118098	0.160645	0.305774	0.279064	0.144412	0.281967	0.24318	0.095304	0.113938	0.209193	0.127971	0.129527	0.0289567	0.0908503	0.155393	0.14625	0.10882	0.159553	0.192978	0.123648	0.552087	0.407604	0.826486	0.0462144	0.184298	0.972548	1.1798	0.555318
ENSG00000196741.5_3	CXorf24	lincRNA	3.49651	3.17901	3.40422	2.31071	2.5913	4.23969	2.13341	2.31962	1.87326	3.43679	3.09894	4.86067	1.33186	1.51923	3.91942	3.95506	1.69168	1.67899	2.49059	2.9595	3.25462	2.37615	1.8079	3.79171	2.8217	3.20357	2.95378	2.34937	2.78008	-0.117119	0.511653	-0.447406	0.100391	-0.204556	0.306939	0.833061	0.141477
ENSG00000197180.2_2	CH17-340M24.3	lincRNA	4.04498	3.81933	5.90949	3.946	6.02408	2.6903	5.15248	3.12108	3.76102	4.84126	3.55695	4.74327	4.19015	3.40297	6.92327	4.33846	5.06794	3.08325	3.23107	4.98328	3.3027	3.43435	3.46475	3.06701	4.17081	4.4057	4.19601	4.50101	3.58053	-0.0703521	0.855016	0.0308775	0.896873	-0.299198	0.227255	0.939527	0.519714
ENSG00000197182.14_3	MIRLET7BHG	lincRNA	3.16498	2.80801	3.18946	2.10368	2.85751	3.46946	2.95956	2.42114	1.84338	3.4866	1.79493	3.29716	3.5334	3.37247	2.81576	3.42097	2.95972	2.16258	3.11352	3.11019	3.81685	4.29097	4.58529	2.1438	3.03006	2.93218	2.6338	3.04415	3.5101	-0.154832	0.371426	0.0540641	0.733927	0.259538	0.255472	1.17756	0.103477
ENSG00000198468.7_3	FLVCR1-AS1	lincRNA	4.89365	4.61976	0.498679	5.29947	6.53532	2.02802	2.31548	2.15928	3.75376	5.09358	2.68406	6.58747	4.57665	3.02652	2.35005	2.63488	2.79561	2.35549	5.39037	2.07843	1.00908	2.05994	2.14293	3.81652	3.36271	3.97915	3.7656	2.95653	2.74954	-0.0795786	0.778674	-0.428554	0.893388	-0.533267	0.618445	0.736767	0.39908
ENSG00000203585.3_4	RP11-542B15.1	lincRNA	0.601358	0.0231367	0.220281	0.0868158	0.109952	0.653808	0.109413	0.0762088	0.19178	0.13208	0.390743	0.490673	0.0410909	0.0270299	0.162219	0.192891	0.090601	0.244017	0.116712	0.026976	0.236253	0.0661265	0.165475	0.198344	0.193916	0.282559	0.231816	0.126308	0.134981	-0.285568	0.838964	-1.1616	0.417665	-1.06579	0.519414	0.507974	0.162284
ENSG00000203709.11_4	AL035209.2	lincRNA	0.565755	0.187291	0.423045	0.100635	0.197824	0.671809	0.266513	0.349281	0.51724	0.254745	0.385627	0.32973	0.631858	0.374189	0.184271	0.419351	0.661701	0.723625	0.530501	0.826497	0.318439	1.10655	0.527209	0.476079	0.459574	0.357727	0.350523	0.499166	0.630879	-0.0293493	0.630208	0.480662	0.253468	0.818507	0.0763958	1.59555	0.0265439
ENSG00000203930.10_2	LINC00632	lincRNA	0.544394	0.60204	0.354473	0.77171	1.96463	1.62728	1.06589	1.64111	0.982299	1.02871	1.23873	1.26365	1.36294	1.80369	1.10974	1.21774	2.72981	2.50181	1.25999	1.60316	2.25003	0.203581	1.59707	0.999053	1.32181	0.977421	1.2034	1.78762	1.31881	0.300062	0.20952	0.870989	0.0417134	0.432189	0.55045	1.42444	0.213091
ENSG00000203999.8_3	RP11-290F20.1	lincRNA	0.54641	0.432353	0.549574	0.251368	0.55278	0.281933	0.577061	0.359199	0.680541	0.197448	0.638859	0.536123	0.427211	0.411162	0.428489	0.215764	0.473208	0.485906	0.47847	1.07679	0.408896	0.642926	0.449214	0.370819	0.478021	0.435736	0.498205	0.406957	0.571186	0.193285	0.673661	-0.0985802	0.792932	0.390505	0.279033	1.04733	0.773336
ENSG00000204187.5_3	C10orf136	lincRNA	1.84695	0.548917	2.15997	0.907344	0.620097	1.55706	2.27769	1.00284	0.930978	1.50573	1.05748	0.570821	0.0234875	1.39436	1.36958	0.458855	1.50946	2.13369	0.659767	2.09548	0.670659	1.8922	0.570959	1.02633	1.19961	1.27339	1.22426	1.14824	1.15257	-0.0567681	0.996827	-0.149251	0.461551	-0.143825	0.760139	0.921189	0.394612
ENSG00000204261.8_4	XXbac-BPG246D15.8	lincRNA	1.87318	1.57481	1.33244	1.08634	1.60825	1.59108	6.60158	3.62203	0.885894	0.834095	1.15403	0.672837	1.18652	1.72392	1.9568	0.709964	3.662	3.24104	1.33525	1.55219	1.42525	3.70793	1.48956	1.29383	1.9217	1.51102	2.29508	2.08004	1.80067	0.603023	0.923721	0.461092	0.491505	0.253013	0.555774	1.0196	0.583718
ENSG00000204362.6_4	RP11-380J14.1	lincRNA	0.800459	2.56269	0.844758	0.413005	3.63975	0.314185	0.6802	0.86266	1.3374	2.37607	0.19302	0.205646	1.07922	2.34546	2.76606	0.75446	1.06335	0.268176	1.604	2.88054	0.804964	2.03078	1.17119	0.336777	1.30562	1.42914	0.942499	1.37945	1.47138	-0.600585	0.500069	-0.0510507	0.850616	0.0420167	0.678847	1.20205	0.325623
ENSG00000204446.4_2	C9orf170	lincRNA	0.17474	0.0683047	0.0895173	0.105623	0.0558789	0.055071	0.048443	0.0390175	0.0847508	0.0583208	0.10455	0.0979258	0.0631536	0.0829304	0.0352924	0.194756	0.0454088	0.0250053	0.0592216	0.192611	0.078047	0.0338491	0.0690766	0.121839	0.0826389	0.0915225	0.072168	0.0744244	0.0924407	-0.342767	0.400086	-0.29835	0.327299	0.0144022	0.866842	1.01939	0.669174
ENSG00000205056.8_5	RP11-693J15.5	lincRNA	1.43751	0.910807	0.490473	0.943984	0.700455	1.10182	0.110968	0.44713	0.253383	0.308916	0.373198	2.26464	0.222668	0.350226	0.645498	1.42688	0.108451	0.00876383	0.314698	0.482232	0.61544	0.0350219	0.288867	1.1333	0.623972	0.930842	0.626372	0.460414	0.47826	-0.571515	0.0853614	-1.0156	0.0745485	-0.960741	0.0748322	0.602791	0.101697
ENSG00000205181.5_2	LINC00654	lincRNA	0.90984	0.531729	1.84673	1.18881	0.769942	1.24326	1.32952	0.692868	1.35066	1.39388	1.5367	1.51726	0.686769	1.62033	1.54803	1.56063	0.598323	1.17247	1.17396	1.8428	0.892804	0.907324	0.902665	0.900905	1.17159	1.08172	1.30348	1.19776	1.10341	0.269045	0.30843	0.147012	0.692163	0.0286434	0.796289	0.96477	0.814985
ENSG00000205562.2_4	RP11-497E19.1	lincRNA	0.693455	0.688785	0.519534	0.576233	0.645981	0.670861	1.40673	0.130202	0.763554	0.88946	0.953927	0.658155	1.14082	0.324711	0.979928	0.891054	0.148851	0.0431765	1.10399	0.751511	0.809224	0.183493	1.35769	0.457887	0.699551	0.632475	0.800338	0.58809	0.777299	0.339601	0.9126	-0.104971	0.313048	0.297462	0.90835	0.952943	0.417705
ENSG00000205664.10_4	RP11-706O15.1	lincRNA	5.00293	3.32837	2.84699	7.06889	5.79691	4.54285	10.4489	3.23903	2.18786	4.5745	5.90394	8.12926	6.14502	5.1491	3.29758	6.17462	4.01436	6.54975	4.81328	2.71435	4.01548	2.46872	6.57649	7.52438	5.10473	4.76449	5.74725	5.22174	4.68545	0.27055	0.718732	0.132208	0.557161	-0.0241342	0.822603	0.942488	0.892154
ENSG00000205791.3_3	RP11-757G14.4	lincRNA	1.1297	0.824733	1.70728	1.06126	1.12982	0.658614	1.33235	1.13067	1.21646	1.55499	1.91943	1.64571	0.609506	0.791845	0.871217	1.28127	0.812658	1.20011	1.23424	1.01248	0.87987	1.52336	0.899723	1.18793	1.15063	1.08523	1.4666	0.927768	1.12293	0.43447	0.0603962	-0.226171	0.423621	0.0492661	0.715634	0.803618	0.0881163
ENSG00000205959.3_5	RP11-689P11.2	lincRNA	0.627655	0.172848	0.201335	0.302811	0.233226	0.306432	0.114347	0.197376	0.0571585	0.3288	0.144245	0.449145	0.149086	0.181793	0.309488	0.387112	0.0735255	0.101194	0.224711	0.19488	0.222539	0.205478	0.240732	0.357487	0.240975	0.307385	0.215179	0.200366	0.240971	-0.51451	0.212964	-0.617404	0.152349	-0.351184	0.43366	0.844563	0.686013
ENSG00000206344.7_3	HCG27	lincRNA	0.95687	0.286889	0.84311	0.12535	0.412021	0.303849	1.08504	0.170562	0.487518	0.238449	0.421969	0.466832	0.215255	0.459711	0.0782346	0.426398	0.339671	0.0754465	0.173045	0.444965	0.286522	0.204467	0.486701	0.245877	0.384781	0.488015	0.478395	0.265786	0.30693	-0.0287227	0.95054	-0.87666	0.198738	-0.669018	0.387736	0.592622	0.0832017
ENSG00000206567.9_5	AC022007.5	lincRNA	0.453812	0.148338	0.25718	0.271673	0.354337	0.049447	1.94797	0.257596	0.606823	0.212581	0.655202	0.360038	0.227302	0.734923	0.277341	0.0760349	0.432817	0.71992	0.470034	0.223672	0.320136	0.528295	0.2524	0.263706	0.420899	0.255798	0.673368	0.41139	0.343041	1.39639	0.0894522	0.685501	0.387027	0.423375	0.240914	0.811943	0.993323
ENSG00000212694.8_4	AC084018.1	lincRNA	11.9987	5.82793	6.13169	8.11025	9.10666	11.1024	8.13312	9.63558	12.5216	13.4002	9.70251	8.0435	6.99233	11.9815	8.45412	10.7575	7.93242	4.78549	12.7297	4.43078	8.79239	8.73473	9.93883	6.35893	8.98345	8.71294	10.2394	8.48389	8.49756	0.232903	0.261111	-0.0384329	0.860712	-0.0361107	0.833929	0.896007	0.313957
ENSG00000213057.5_3	C1orf220	lincRNA	0.39376	0.61949	0.689578	0.225507	0.349691	1.02188	0.483393	0.495656	1.01114	0.532596	0.718797	0.677606	0.736907	0.336475	0.155902	0.449456	0.16388	0.400257	0.826969	0.446584	0.436587	0.216803	0.442862	1.02795	0.535822	0.549984	0.653198	0.373813	0.566292	0.24813	0.330977	-0.557074	0.242038	0.0421569	0.934201	0.781349	0.14658
ENSG00000213468.5_4	FIRRE	lincRNA	0.297432	0.35008	1.34086	0.134365	0.103337	0.596999	0.720342	0.910813	0.135327	0.100826	0.0928386	0.0789002	0.282719	0.169746	0.0262775	0.214491	0.301257	0.279343	0.21099	0.234301	0.459252	0.457041	0.133638	0.586844	0.342417	0.470512	0.339841	0.212306	0.347011	-0.469372	0.437509	-1.14809	0.255911	-0.439251	0.899257	0.690213	0.755073
ENSG00000213888.3_3	RP3-400N23.9	lincRNA	0.723507	0.905665	0.981847	0.6063	0.492492	0.457274	0.533912	0.660978	0.221559	1.04853	0.867701	0.675681	0.98328	0.448547	0.51888	0.862767	0.938712	0.43795	0.731637	0.749703	0.810008	0.751494	0.701344	0.876842	0.707775	0.694514	0.66806	0.698356	0.770171	-0.0560261	0.70318	0.00795854	0.949288	0.149175	0.310043	1.07776	0.443238
ENSG00000214293.8_3	AC090421.1	lincRNA	4.03846	2.02776	3.60654	3.2066	3.74907	2.49599	1.54657	3.33887	4.78484	2.6134	3.70101	3.80847	2.84404	2.36581	2.31813	3.11244	4.53167	3.56652	3.45391	2.46663	2.33519	3.21842	3.17169	2.45377	3.11482	3.1874	3.29886	3.1231	2.84993	0.049586	0.982243	-0.0294021	0.895725	-0.161453	0.475511	0.920875	0.592142
ENSG00000214407.3_4	RP11-221J22.1	lincRNA	0.535138	0.198721	1.40615e-05	0.158435	0.740597	1.51705e-05	1.4412e-05	0.477946	1.7746e-05	0.455448	0.172518	0.311644	0.126795	1.52813e-05	0.208076	0.833765	0.729211	0.185218	0.278314	1.4954e-05	0.263248	0.260473	0.152221	0.643518	0.280474	0.272153	0.236265	0.34718	0.266298	-0.204016	0.99491	0.351264	0.562959	-0.0313775	0.579663	1.20664	0.395457
ENSG00000214548.15_4	MEG3	lincRNA	50.0023	21.3495	8.24109	36.8696	27.9505	22.294	132.514	20.1268	180.295	111.85	92.4408	7.83724	207.815	43.2022	65.4276	54.514	8.62007	7.88708	92.9615	18.0133	72.1933	35.1806	195.806	11.6198	63.5421	27.7845	90.844	64.5777	70.9624	1.70911	0.153122	1.21675	0.505957	1.35277	0.227605	1.14256	0.854478
ENSG00000214900.9_3	RP11-58E21.3	lincRNA	0.322804	0.473773	0.454029	0.295512	0.434754	0.305355	0.319055	0.334792	0.457732	0.744728	0.204243	0.434037	0.611325	0.752653	0.210887	0.263199	0.427626	0.389508	0.304235	1.40765	0.327929	0.408758	0.30937	0.41074	0.441862	0.381038	0.415764	0.442533	0.528114	0.125832	0.888987	0.215851	0.738414	0.470914	0.53346	1.21818	0.555947
ENSG00000214955.5_5	AP000318.2	lincRNA	0.232551	0.708681	0.788268	0.0950324	0.372999	0.472634	0.642011	0.201547	0.0931253	0.0459144	0.683611	0.921505	0.397601	0.415822	0.551793	0.918976	2.57867	0.450592	0.119365	0.0723281	0.371064	1.42631	0.0403255	0.633909	0.551443	0.445028	0.431286	0.885576	0.443884	-0.0452511	0.618514	0.992721	0.177562	-0.0037133	0.467361	1.51711	0.620333
ENSG00000215014.4_5	RP5-832C2.5	lincRNA	0.591588	0.374748	0.309221	0.454976	0.360475	0.529334	0.47683	0.396666	0.654629	0.431899	1.02369	0.356587	1.06964	0.277553	0.265806	0.878671	0.487602	0.722153	0.717033	0.354218	0.365107	0.470961	0.605025	0.303539	0.519915	0.436724	0.556717	0.616904	0.469314	0.350223	0.320393	0.498326	0.38936	0.103832	0.776098	1.09339	0.794743
ENSG00000215241.3_4	RP11-266K4.9	lincRNA	1.18451	0.846552	0.265158	1.02411	1.12328	0.778074	2.29074	0.693052	2.92078	0.324168	1.31495	0.672513	4.04458	1.13309	2.79635	0.346723	0.632205	2.06518	1.9989	1.56418	0.870933	1.79783	1.26127	0.258484	1.34198	0.870281	1.36937	1.83635	1.29193	0.653957	0.498964	1.07729	0.258492	0.569978	0.429045	1.39678	0.373333
ENSG00000215374.5_3	RP11-1195F20.2	lincRNA	0.614799	0.623183	0.368566	0.877889	0.966266	0.584321	0.992062	1.0784	0.778538	0.806279	0.931642	0.732619	1.93318	1.27228	0.613438	0.637908	0.662585	0.629574	0.879666	1.53932	1.11777	0.397473	0.292385	0.570157	0.829179	0.672504	0.88659	0.958161	0.799462	0.398724	0.0674371	0.510725	0.257422	0.249486	0.842646	1.12734	0.917839
ENSG00000215386.12_4	MIR99AHG	lincRNA	1.65321	0.96157	0.492763	0.661721	0.864175	0.698424	0.700777	0.676477	0.823875	0.794251	0.783252	2.25706	0.81512	0.624276	0.749062	0.968332	0.254837	0.682096	0.660936	1.01664	0.589627	0.450832	0.664745	0.974988	0.825794	0.888644	1.00595	0.682287	0.726295	0.178879	0.716641	-0.381226	0.325577	-0.29105	0.449345	0.743475	0.123485
ENSG00000215483.10_5	RP11-350A18.1	lincRNA	0.449579	0.29187	0.307383	0.332135	0.354815	0.673177	0.110186	0.154323	0.204326	0.202214	0.393269	0.365676	0.342546	0.150868	0.263887	0.368158	0.123096	0.0201993	0.438716	0.329055	0.213801	0.0378329	0.340866	0.498658	0.290277	0.401493	0.238332	0.211459	0.309821	-0.752401	0.0361909	-0.924997	0.0723973	-0.373938	0.284643	0.814723	0.221624
ENSG00000221949.5_3	C12orf61	lincRNA	0.508892	0.268084	0.321924	0.498361	0.567368	0.313414	0.942986	0.479474	0.493201	0.724929	0.568337	0.229445	1.02193	0.400755	0.706927	0.271641	0.745846	1.05291	0.759111	0.41185	0.611693	0.792427	1.10791	0.267798	0.586134	0.413007	0.573062	0.700001	0.658465	0.472524	0.256966	0.761191	0.100625	0.67294	0.126546	1.37766	0.131964
ENSG00000221953.5_2	C1orf229	lincRNA	0.246781	0.0172043	0.209461	0.117949	0.145415	0.14255	0.0595394	0.0578049	0.22938	0.174067	0.155071	0.0677464	0.155888	0.133184	0.105022	0.269827	0.0407984	0.0740631	0.165252	0.388024	0.178951	0.217328	0.250598	0.171658	0.157232	0.14656	0.123935	0.129797	0.228635	-0.241911	0.886677	-0.175234	0.945027	0.641555	0.148861	1.3251	0.239668
ENSG00000222005.8_4	AC016722.1	lincRNA	0.467095	0.101145	0.104748	0.0340872	0.134247	0.377679	0.343321	0.591118	0.601307	0.0981065	0.144888	0.121471	0.924497	0.398431	0.176625	0.10143	0.495574	0.168369	0.106758	0.405608	0.242439	1.07631	0.578977	0.197962	0.333008	0.203167	0.316702	0.377488	0.434676	0.64046	0.323193	0.893764	0.208527	1.09727	0.136414	1.56225	0.161256
ENSG00000222041.11_3	CYTOR	lincRNA	77.998	96.8491	84.158	184.143	80.3116	57.7737	59.8042	108.503	55.7567	105.827	89.2664	70.8812	36.8041	106.638	90.644	127.165	120.84	94.6912	79.7016	66.2983	97.6868	73.1347	66.023	63.4978	87.2665	96.8722	81.6731	96.1304	74.3904	-0.246223	0.510027	-0.0110907	0.974444	-0.380967	0.25863	0.955056	0.776992
ENSG00000223403.4_3	MEG9	lincRNA	1.08192	0.331126	0.0500672	0.505113	0.305838	0.309176	1.32763	0.470941	2.76639	0.912719	1.56103	0.130467	4.7265	0.569701	1.45743	0.710434	0.125426	0.140472	1.56474	0.275132	1.58034	0.605824	2.36787	0.253077	1.00539	0.43054	1.19486	1.28833	1.10783	1.47263	0.133065	1.58128	0.358783	1.36352	0.128927	1.47419	0.503305
ENSG00000223485.2_3	RP11-417E7.1	lincRNA	1.45811	3.06496	4.1976	2.68309	2.48597	2.17995	2.60926	3.21111	1.71913	4.07252	3.73515	2.4775	4.11513	6.53297	2.81081	2.44117	1.03929	0.332224	12.2637	0.375846	4.1629	0.919761	3.45136	1.37729	3.07153	2.67828	2.97078	2.8786	3.75848	0.149534	0.56599	0.10406	0.609752	0.488841	0.716026	1.1749	0.413257
ENSG00000223546.6_4	LL0XNC01-157D4.1	lincRNA	2.66841	2.11805	1.48968	1.45132	1.67502	2.40334	1.40255	2.53037	3.11829	1.67711	1.94532	1.82563	2.81702	2.07945	1.20768	1.21977	1.61956	1.41181	2.70664	1.96341	1.69608	1.50716	2.6765	2.00589	1.96734	1.96764	2.08321	1.72588	2.09261	0.0823456	0.763751	-0.18913	0.395559	0.0888419	0.655352	0.942641	0.560523
ENSG00000223685.5_3	RP11-196I2.1	lincRNA	0.463361	1.06439	0.548528	0.6785	0.751609	0.13256	0.443477	0.261368	1.063	0.768322	1.16053	0.198068	1.60285	0.0693297	0.513624	0.955181	0.227081	0.497279	0.405746	0.717258	0.657514	0.227061	0.475052	0.311824	0.591396	0.606491	0.649127	0.644224	0.465742	0.0980148	0.946602	0.0870756	0.743975	-0.380954	0.624767	0.884	0.538055
ENSG00000223704.1_3	RP1-90L6.2	lincRNA	0.216663	0.104178	0.0761936	0.0998866	0.0396833	0.142976	0.0882936	0.0809075	0.183714	0.124353	0.0885872	0.145434	0.0473052	0.0214824	0.0182178	0.1289	0.0372676	0.0842908	0.0993302	0.0854198	0.113862	0.146216	0.0635504	0.110419	0.0977971	0.113263	0.118548	0.056244	0.103133	0.065792	0.645953	-1.00991	0.0640396	-0.135177	0.991653	0.687527	0.0628068
ENSG00000223749.9_4	AC004383.4	lincRNA	13.258	9.50401	10.5084	26.992	35.1917	18.3458	19.8242	26.7527	29.9522	32.2112	27.0309	27.3244	23.5218	17.4951	17.6783	19.5489	16.2884	3.38451	22.3975	46.3326	18.4609	10.743	25.5719	10.799	21.2132	18.9667	27.1826	16.3195	22.3841	0.519218	0.0650663	-0.216868	0.628728	0.239013	0.641002	0.838663	0.278554
ENSG00000223764.2_4	RP11-54O7.3	lincRNA	0.22829	0.0628905	0.378532	0.0924734	0.0548055	0.389193	1.04826	0.2352	0.613219	0.661489	0.492966	0.0338025	0.977891	0.679843	0.24661	0.275939	0.0729398	0.161298	0.543537	0.286178	0.202574	0.437377	1.03705	0.0473757	0.385822	0.201031	0.514156	0.40242	0.425682	1.35479	0.206073	1.00129	0.247494	1.08236	0.24856	1.15788	0.561512
ENSG00000223804.1	RP6-206I17.1	lincRNA	0.319327	0.458788	0.153399	0.255106	0.393693	0.208532	0.0121911	0.0986661	0.128102	0.254806	0.418725	0.594723	0.447007	0.409211	0.233113	0.308385	0.181204	0.09481	0.270874	0.104591	0.291104	0.136969	0.350015	0.0832799	0.258609	0.298141	0.251202	0.278955	0.206139	-0.247145	0.302061	-0.0959616	0.681107	-0.532378	0.165825	0.883044	0.908379
ENSG00000223855.1_3	AC147651.3	lincRNA	0.208579	0.14594	0.118492	0.0807974	0.307832	0.189784	0.0593865	0.167284	0.402533	0.198772	0.157147	0.263876	0.412617	0.272988	0.151204	0.268074	0.474737	0.080411	0.394163	0.315891	0.364952	0.777441	0.0845919	0.285389	0.25762	0.175237	0.208166	0.276672	0.370405	0.248427	0.741059	0.658865	0.268788	1.07979	0.0935313	1.68772	0.075773
ENSG00000223891.5_3	RP5-995J12.2	lincRNA	5.1434	4.11313	4.91092	4.40485	3.68976	4.52911	4.43245	4.37181	3.75299	3.45347	4.46448	4.66945	3.21972	3.93722	4.04264	3.56219	3.71355	2.53438	3.77113	4.3053	3.89306	4.1182	4.10677	5.22611	4.09859	4.46519	4.19078	3.50162	4.23676	-0.0915061	0.380947	-0.350702	0.0158857	-0.0757612	0.459656	0.893993	0.0625127
ENSG00000224023.10_4	RP11-383C5.4	lincRNA	0.336899	0.168232	0.256392	0.108608	0.279312	0.468358	0.461158	0.139517	0.379491	0.20099	0.182439	1.39007	0.240543	0.229622	0.15341	0.177367	0.0671858	0.15857	0.145223	0.268495	0.147375	0.217681	0.836854	0.563578	0.315724	0.269634	0.458944	0.171116	0.363201	0.767319	0.474993	-0.656023	0.163233	0.429768	0.639282	0.73337	0.325387
ENSG00000224032.6_2	EPB41L4A-AS1	lincRNA	5.55354	2.94876	3.30051	5.19087	4.13948	5.50019	9.3981	5.27288	6.64537	5.43646	4.01936	4.77893	8.0539	4.91015	5.45588	5.64578	4.55182	4.98394	3.6404	3.94501	4.9056	5.39041	7.42673	3.01867	5.17136	4.43889	5.92518	5.60025	4.72114	0.41666	0.118594	0.33529	0.109627	0.0889347	0.786423	0.995881	0.962199
ENSG00000224259.6_3	RP11-48O20.4	lincRNA	4.82497	0.562664	3.7973	11.3608	7.42717	2.33991	23.734	11.6796	45.8796	17.9155	20.7696	0.874788	21.6864	8.15531	19.6236	6.86225	1.83008	9.82738	17.9322	22.5212	10.8435	25.14	26.2146	1.19763	13.4583	5.05214	20.1422	11.3308	17.3082	1.99525	0.104094	1.16529	0.145438	1.77649	0.0847924	1.13673	0.386432
ENSG00000224635.1_4	RP4-564F22.5	lincRNA	0.297217	0.178462	0.137664	0.345115	0.202056	0.139491	0.2987	0.154089	0.11893	0.0569994	0.290042	0.0110596	0.189937	0.409756	0.100172	0.130824	0.1561	0.0634484	0.0378328	0.186808	0.240666	0.171895	0.312557	0.330435	0.190011	0.216668	0.15497	0.17504	0.213366	-0.483494	0.210315	-0.307802	0.305863	-0.0221549	0.701846	1.04512	0.724337
ENSG00000224687.1_3	RP11-21M7.1	lincRNA	0.690063	0.464531	0.606258	0.329096	0.541788	0.984091	0.391415	0.670299	0.544263	0.804375	0.599324	1.40273	0.602573	0.425669	0.541014	0.581223	0.551329	1.03779	0.681012	0.631379	0.986541	1.22774	0.847401	0.785649	0.705315	0.602638	0.735401	0.623266	0.859954	0.28724	0.4709	0.0485575	0.799536	0.512968	0.0586635	1.1085	0.373314
ENSG00000224934.3_4	RP11-441O15.3	lincRNA	1.02708	0.161408	0.445025	0.172337	0.182141	0.448743	0.219183	0.452301	0.613642	0.271934	0.619886	0.943728	0.395932	0.240365	0.524588	0.650752	0.237331	0.366839	0.595818	0.493581	0.356093	0.23207	0.308721	0.390678	0.431257	0.406122	0.520112	0.402635	0.39616	0.356909	0.347306	-0.0124436	0.639376	-0.0358305	0.614372	0.862411	0.940854
ENSG00000224950.2_4	RP5-1086K13.1	lincRNA	0.317776	0.269098	0.395026	0.423199	0.19313	0.378782	0.209872	0.169749	0.204166	0.377108	0.220773	0.132623	0.396748	0.300838	0.29119	0.18277	0.133027	0.181248	0.431229	0.559666	0.247273	0.180005	0.256421	0.353721	0.28356	0.329502	0.219048	0.247637	0.338053	-0.589036	0.0442496	-0.412061	0.150738	0.0369608	0.955811	1.0677	0.773345
ENSG00000225096.2_4	XXbac-BPG55C20.7	lincRNA	0.827196	0.50229	0.164492	0.669338	0.680617	0.183189	0.737932	0.693319	1.88114	1.36334	0.507256	0.773865	0.89445	0.532474	0.777025	1.0651	0.312629	0.0555202	0.66568	0.361692	0.445672	0.562601	0.474314	0.357824	0.645373	0.50452	0.992809	0.6062	0.477964	0.976603	0.0578476	0.264881	0.95584	-0.078011	0.756187	0.724065	0.307744
ENSG00000225206.9_4	MIR137HG	lincRNA	0.523649	0.69669	0.640907	0.642185	0.692918	1.01562	0.608619	1.17914	1.2935	1.09479	1.26621	0.384031	2.42685	0.936632	0.734359	0.666494	2.33655	3.81585	1.43367	2.78373	1.02426	3.52364	1.32635	0.616252	1.31929	0.701995	0.971048	1.81946	1.78465	0.468083	0.272917	1.37397	0.0357369	1.34611	0.0176696	2.15422	0.00806102
ENSG00000225383.7_4	RP1-186E20.2	lincRNA	5.1674	7.36998	14.3787	9.23351	12.2025	14.9513	16.8969	2.8258	2.60467	5.33058	7.07637	18.0259	5.04882	5.42569	11.3705	20.0265	7.70838	1.19335	5.28059	11.774	4.2385	2.95938	7.35392	19.2985	9.07257	10.5506	8.79337	8.46221	8.48415	-0.262832	0.322618	-0.318214	0.302223	-0.314479	0.307506	0.876055	0.492639
ENSG00000225399.4_4	RP11-3B7.1	lincRNA	0.264495	0.147899	0.696391	0.134103	0.486931	0.122458	1.30117	0.504611	0.166201	0.512622	0.256521	0.175819	0.711101	0.723755	0.250188	0.192423	1.13392	0.931398	0.292647	0.248359	1.1928	0.909571	1.17673	0.328666	0.535866	0.308713	0.486157	0.657131	0.691462	0.655158	0.374242	1.08992	0.0876443	1.16338	0.0807275	1.69662	0.0534926
ENSG00000225470.7_3	JPX	lincRNA	5.43389	6.42971	5.99161	9.9425	9.91609	7.36053	6.31844	6.82886	7.31477	9.9618	9.20688	9.39759	6.54924	6.61881	6.95157	9.51315	9.97399	7.63269	5.7752	7.73665	5.27051	9.51687	9.63089	7.51979	7.783	7.51239	8.17139	7.87324	7.57499	0.12131	0.47519	0.0676861	0.65085	0.0119714	0.941424	0.984981	0.8858
ENSG00000225613.2_3	RP11-771D21.2	lincRNA	98.5292	33.3139	16.81	69.5648	55.586	70.653	3.82864	9.74462	14.1541	34.5884	33.9812	188.078	16.5268	21.8979	39.2213	80	6.69616	0.15466	22.5332	35.0794	41.6093	4.08768	28.7507	49.7806	40.6321	57.4095	47.3958	27.4161	30.3068	-0.276529	0.209903	-1.06626	0.125351	-0.921647	0.140987	0.550764	0.20862
ENSG00000225746.10_5	MEG8	lincRNA	1.70515	1.2396	0.271761	1.79986	1.20097	0.610313	3.13622	0.606626	2.99917	2.3971	1.96424	0.533906	3.86641	1.38341	1.93042	0.564646	0.168711	0.0972604	2.18744	0.0234714	1.90741	1.64056	2.91807	0.838387	1.49963	1.13794	1.93954	1.33514	1.58589	0.76929	0.292344	0.230567	0.611861	0.478865	0.893441	0.949162	0.358583
ENSG00000225783.7_4	MIAT	lincRNA	0.768807	0.511036	1.57073	0.637222	0.646697	2.38921	0.494469	3.4904	0.331256	0.71122	1.81195	0.370165	0.248877	0.572119	0.445846	0.427193	0.515949	0.75765	0.422824	0.511617	1.03465	0.624493	0.534814	1.98269	0.908829	1.08728	1.20158	0.494606	0.851848	0.1442	0.776555	-1.13638	0.0423622	-0.35206	0.506811	0.588264	0.157299
ENSG00000225791.6_3	RP1-180E22.3	lincRNA	4.76023	5.4894	6.01039	5.26882	4.66263	5.11795	6.86228	5.60072	5.95022	5.46448	5.08269	5.76482	6.79387	5.77544	5.95223	5.11177	5.67669	5.98924	4.59061	3.96808	4.58533	5.97736	4.80752	5.21501	5.43657	5.21824	5.78754	5.88321	4.85732	0.149387	0.0973024	0.17304	0.0493098	-0.103402	0.290849	0.975899	0.589069
ENSG00000225793.2_4	RP1-234P15.4	lincRNA	0.727729	0.138304	0.430242	0.583408	0.415671	0.373305	1.25001	0.526989	0.239714	0.705839	0.894087	0.884754	1.18417	0.494293	0.657166	0.529256	1.74022	1.01572	0.575662	0.362682	0.450534	1.38604	0.666874	0.344611	0.69072	0.444776	0.750232	0.936804	0.631067	0.754257	0.149113	1.07467	0.0353551	0.504713	0.306176	1.31202	0.232348
ENSG00000225880.5_3	NCRNA00115	lincRNA	0.803817	0.270085	0.608493	0.419591	0.526372	0.376836	0.371787	0.21484	1.22876	1.03661	1.39274	0.702596	0.578886	0.495814	0.658022	0.786197	0.520222	0.481234	0.621609	0.991845	0.76577	0.372894	1.16964	0.353538	0.656175	0.500866	0.824555	0.586729	0.712549	0.719193	0.305679	0.228271	0.272175	0.508566	0.246829	0.980276	0.71084
ENSG00000225975.6_3	AC074138.3	lincRNA	4.20303	1.7356	1.56377	2.63329	2.81445	2.08572	1.32611	0.944829	1.88045	1.68265	0.857825	7.95367	1.4096	1.20267	1.08631	3.28672	0.952656	0.953775	2.46553	1.85285	2.0044	0.660231	1.22652	2.97392	2.07319	2.50598	2.44092	1.48196	1.86391	-0.0379466	0.407561	-0.757871	0.0377694	-0.427042	0.22368	0.676356	0.196066
ENSG00000226029.1_3	RP4-798A10.2	lincRNA	0.582423	0.359773	0.62168	0.204672	0.17411	0.645723	0.467428	0.709809	0.599365	0.485321	0.326705	0.158468	0.366388	0.550077	0.360767	0.255661	0.253465	0.529508	0.335313	0.550208	0.22977	0.352169	0.379665	0.468791	0.415302	0.431397	0.457849	0.385978	0.385986	0.0858573	0.797923	-0.160498	0.913588	-0.160467	0.941698	0.86811	0.706606
ENSG00000226053.1_3	RP5-1070A16.1	lincRNA	0.527122	0.716199	0.334133	0.22606	0.484772	1.1981	0.0362323	0.801408	0.0423011	0.12617	0.114413	0.20618	0.495495	0.218256	0.319677	0.115842	0.234642	0.187828	0.312988	0.621571	0.26698	0.0508771	0.369798	0.384951	0.349666	0.581064	0.221117	0.261957	0.334528	-1.39389	0.0223451	-1.14937	0.035061	-0.796573	0.168467	0.743577	0.984023
ENSG00000226137.5_2	BAIAP2-AS1	lincRNA	3.88151	4.09666	5.00502	3.74444	3.42472	3.1459	3.65007	3.20016	4.33861	4.1413	4.08641	2.24617	4.79646	4.79488	3.04576	3.84196	3.52319	2.94365	4.28416	3.65489	3.84156	5.75277	3.89849	3.9832	3.88841	3.88304	3.61045	3.82432	4.23585	-0.105007	0.494517	-0.0219852	0.834487	0.125463	0.380803	1.07562	0.368279
ENSG00000226180.3_4	RP11-278A23.1	lincRNA	0.0884246	0.305152	0.329259	0.0780127	0.220947	0.173696	0.0711904	0.0328456	0.178018	0.242931	0.192147	0.123696	0.212618	0.235696	0.238235	0.132254	0.207625	0.0631365	0.14993	0.0695639	0.268986	0.128233	0.135813	0.277084	0.173146	0.199249	0.140138	0.181594	0.171602	-0.507721	0.335273	-0.133852	0.901162	-0.215506	0.738212	1.04069	0.619371
ENSG00000226237.1_4	RP11-276H19.1	lincRNA	0.277956	0.203887	0.157168	0.178036	0.126237	0.3594	0.392905	0.320354	0.625484	0.114208	0.172027	0.226935	0.213549	0.270262	0.314566	0.155582	0.0653952	0.0181192	0.160475	0.368369	0.272208	0.0572154	0.355506	0.308752	0.238108	0.217114	0.308652	0.172912	0.253754	0.507529	0.388993	-0.328413	0.303343	0.224979	0.867849	0.811514	0.250732
ENSG00000226328.6_4	CTA-217C2.1	lincRNA	2.89832	3.19319	1.94765	3.12758	2.00966	2.61508	2.75531	2.17932	2.21877	2.42193	2.58611	2.57234	2.45334	2.12663	2.57892	3.03784	1.87277	1.58572	2.37435	2.26633	2.06997	1.68894	2.55302	2.33213	2.39438	2.63191	2.45563	2.27587	2.21412	-0.100019	0.590749	-0.209694	0.281692	-0.249376	0.160712	0.882546	0.0848998
ENSG00000226380.9_5	AC058791.1	lincRNA	0.172282	0.178865	0.124224	0.288536	0.354055	0.223172	0.22257	0.146145	0.347045	0.178533	0.252893	0.223601	0.202341	0.232143	0.105549	0.194982	0.323354	0.269225	0.148673	0.474436	0.0973236	0.126622	0.186313	0.131502	0.216849	0.223522	0.228464	0.221266	0.194145	0.031551	0.825375	-0.0146394	0.978586	-0.203285	0.411672	0.919077	0.396437
ENSG00000226674.9_4	AC074093.1	lincRNA	0.172965	0.714991	0.032261	0.34397	0.523601	0.202225	1.09959	0.128944	1.71132	1.22295	0.171645	1.43618	0.572908	2.09613	0.901592	1.76101	3.25667	0.576112	1.28863	0.0663042	3.83076	0.952797	0.627427	2.29071	1.08257	0.331669	0.961771	1.5274	1.50944	1.53595	0.142265	2.20327	0.0106937	2.1862	0.0976244	2.34788	0.0453346
ENSG00000226686.7_3	AC012309.5	lincRNA	0.137095	0.25669	0.956812	0.0895363	0.538607	0.254344	1.30341	0.340918	0.862021	0.225395	0.154636	1.23577	0.533762	0.757451	0.18598	0.34357	0.246554	0.189874	1.67347	1.44779	2.29115	0.443444	0.33975	1.06698	0.661459	0.372181	0.687025	0.376199	1.21043	0.884359	0.260135	0.0154908	0.681974	1.70145	0.0218519	1.49794	0.255865
ENSG00000227082.1_5	CH17-437K3.1	lincRNA	0.666102	0.764988	0.556179	0.686204	0.495759	1.06308	0.567165	0.52473	0.248002	0.751278	1.19173	1.08203	0.344683	0.357566	1.12345	1.21184	0.270092	0.0548346	0.7069	0.446251	0.522548	0.16823	0.652689	1.18586	0.651758	0.705385	0.727489	0.560411	0.613746	0.0445142	0.820652	-0.331926	0.22035	-0.200769	0.385681	0.819442	0.167544
ENSG00000227107.1_4	AC096574.5	lincRNA	0.807906	0.441998	0.834262	1.09234	0.57691	0.722596	0.316593	0.320661	0.531479	0.64993	0.938793	0.869916	0.345864	0.636647	0.680671	0.888695	0.378573	0.0616195	1.16293	0.906904	0.701058	0.0741921	0.569028	0.782107	0.637153	0.746002	0.604562	0.498678	0.69937	-0.303289	0.290259	-0.58107	0.159401	-0.0931239	0.519556	0.887072	0.284958
ENSG00000227456.7_3	LINC00310	lincRNA	0.332696	0.737008	0.290638	0.812158	0.301101	0.537552	0.155922	0.48349	0.3519	0.0408241	0.71397	2.13335	0.122623	0.723328	0.191036	0.682629	3.47754	1.75008	0.288481	0.482283	0.341165	4.28358	0.037041	0.855942	0.838597	0.501859	0.646576	1.15787	1.04808	0.365538	0.630546	1.20612	0.556392	1.0624	0.926644	1.92084	0.567169
ENSG00000227486.1_5	RP13-188A5.1	lincRNA	0.513433	1.3841	1.80204	0.905039	0.548247	0.837616	0.0603805	1.14823	0.212443	0.935417	0.844874	0.704307	0.349491	0.772131	0.926524	1.16999	1.33898	0.670377	1.05085	0.587658	0.549283	1.1267	0.386987	0.517598	0.805946	0.998413	0.650942	0.871249	0.703179	-0.617107	0.203566	-0.196551	0.684903	-0.505743	0.252609	0.954572	0.669958
ENSG00000227533.5_3	RP5-848E13.3	lincRNA	0.5047	0.841259	1.07599	0.843943	1.5925	0.775975	0.52799	0.347656	0.69597	0.692525	0.351312	0.393866	0.959797	1.0886	0.843022	0.192528	1.56806	1.83473	0.480485	0.742553	0.740372	1.13036	0.362116	0.655875	0.801758	0.939061	0.501553	1.08112	0.685293	-0.904816	0.0133859	0.203239	0.991528	-0.454497	0.185364	1.22615	0.516441
ENSG00000227542.1_4	AC092614.2	lincRNA	0.157032	0.869006	0.487919	0.839965	0.974978	0.83575	0.789308	1.42652	0.424104	0.769897	0.505627	0.546364	0.675406	1.43057	0.90418	0.320908	0.647244	1.58645	0.201133	0.244666	0.502804	1.23836	0.579273	0.215269	0.715531	0.694108	0.743637	0.92746	0.496918	0.0994371	0.699063	0.418124	0.428808	-0.482154	0.335386	0.990702	0.656007
ENSG00000227544.8_5	AC018647.3	lincRNA	7.45372	8.50774	5.97191	19.6819	10.1516	13.5467	3.60391	9.53988	6.04141	7.8298	10.7614	14.9546	4.52124	4.88656	11.1915	15.3979	3.89901	1.0739	9.58229	11.0648	6.99132	14.7019	4.76326	13.4384	9.14819	10.8856	8.7885	6.82835	10.0903	-0.308731	0.415722	-0.672811	0.129168	-0.109447	0.800546	0.859947	0.31424
ENSG00000227946.1_4	AC007383.3	lincRNA	6.51557	3.67844	4.38034	5.01219	4.20494	3.84522	5.27664	3.19009	2.61324	5.7029	3.59277	5.55165	2.49317	4.43704	5.16687	6.3646	4.49181	3.05679	4.62195	3.28145	3.74828	2.35999	3.26418	4.07749	4.20532	4.60612	4.32121	4.33505	3.55889	-0.0921139	0.592059	-0.0875034	0.601734	-0.372124	0.0688044	0.884244	0.26913
ENSG00000228065.10_4	RP11-222A11.1	lincRNA	0.996062	0.571487	0.954385	0.612133	0.336143	0.727888	0.480787	1.32294	3.39261	0.425525	0.373313	1.21457	0.346509	1.5447	0.823471	1.32099	1.29785	1.68888	0.657708	2.59116	0.510191	0.84988	0.241344	0.323894	0.983517	0.699683	1.20162	1.1704	0.862363	0.780212	0.499042	0.742228	0.147142	0.301594	0.883039	1.06914	0.822825
ENSG00000228106.5_5	RP11-452F19.3	lincRNA	1.94149	0.692845	1.02228	2.39323	3.31258	1.27153	2.56327	2.22341	2.11098	0.985893	1.58966	2.10067	2.81634	1.45673	2.56838	1.97149	2.50354	2.47329	1.79017	2.31846	1.70512	3.11392	1.8934	1.1534	1.99884	1.77233	1.92898	2.29829	1.99574	0.122195	0.53896	0.37492	0.178145	0.171284	0.463807	1.16014	0.21397
ENSG00000228223.3_4	HCG11	lincRNA	3.70637	3.51884	4.52023	2.80604	2.35219	3.92212	6.05175	3.37687	9.65613	3.76825	3.73695	2.1796	5.11147	2.08649	4.11458	3.48551	1.52187	2.7027	4.07594	4.08804	3.42178	3.02259	5.27171	1.72448	3.75927	3.47096	4.79493	3.17044	3.60076	0.466171	0.344859	-0.130655	0.492374	0.0529633	0.981526	0.819173	0.269451
ENSG00000228434.1_5	AC004951.6	lincRNA	0.209608	0.122212	0.131156	0.224812	0.0644836	0.302238	0.293933	0.047718	0.257543	0.0773925	0.0349418	0.151819	0.180117	0.215757	0.195682	0.180849	0.0771629	0.0687628	0.164245	0.0506484	0.269512	0.100833	0.0988596	0.190325	0.154609	0.175752	0.143891	0.153055	0.145737	-0.288559	0.390676	-0.199487	0.710657	-0.270169	0.545792	0.934769	0.911413
ENSG00000228495.1_3	RP3-523C21.1	lincRNA	1.22252	4.90496	1.93233	4.88398	2.42675	2.87757	2.4782	2.25701	4.82077	5.56058	0.771093	2.16109	3.67611	2.71148	3.23954	2.74556	1.55142	3.20304	4.23938	4.4305	1.78258	2.27042	2.17243	1.17476	2.89559	3.04135	3.00812	2.85453	2.67834	-0.0158487	0.837406	-0.0914619	0.944399	-0.183371	0.704749	0.914603	0.954747
ENSG00000228526.7_4	MIR34AHG	lincRNA	4.72117	3.87038	6.17349	2.67927	3.09835	4.59183	4.34889	4.31841	5.88577	4.04629	6.74754	4.68698	6.24238	3.74858	3.83272	5.00509	4.16981	4.06406	7.26378	7.18986	3.5005	3.99853	4.90337	2.89478	4.66591	4.18908	5.00565	4.51044	4.95847	0.256922	0.212461	0.106634	0.534065	0.243261	0.47635	1.02982	0.850199
ENSG00000228741.2_4	RP11-309I15.1	lincRNA	0.265566	0.424057	0.138227	0.0946345	0.305394	0.36828	0.209177	0.426214	0.395637	0.394667	0.644001	0.55268	0.225352	0.251386	0.666917	0.631845	0.22948	0.226194	0.612867	0.227434	0.937328	0.144348	0.284218	0.547222	0.383464	0.266026	0.437063	0.371862	0.458903	0.716271	0.0778202	0.483199	0.325354	0.786619	0.229621	1.18159	0.605492
ENSG00000228784.7_3	AC013400.2	lincRNA	0.12644	0.113547	0.112582	0.035527	0.12001	0.251237	0.446733	0.20376	0.742577	0.09391	0.158626	0.118704	0.342318	0.171829	0.0842579	0.144965	0.116823	0.0272026	0.119953	0.255995	0.184544	0.514533	0.297528	0.0296047	0.20055	0.126557	0.294052	0.147899	0.233693	1.21628	0.120494	0.224826	0.916882	0.884825	0.369982	0.907238	0.76301
ENSG00000228889.6_3	RP11-87L10.1	lincRNA	1.18166	0.991403	0.918016	0.761465	0.808239	0.507677	0.545334	0.379815	0.84661	0.57593	1.0386	1.11989	0.709947	0.781332	0.762236	1.46934	0.740427	0.194585	1.03241	1.02175	0.858833	0.263653	0.959639	0.986414	0.810634	0.86141	0.75103	0.776311	0.853783	-0.19783	0.420258	-0.150065	0.472411	-0.0128304	0.795793	1.01095	0.779687
ENSG00000229116.2_4	RP11-20J15.3	lincRNA	0.421671	0.385632	0.203325	0.242988	0.123764	0.43111	0.768035	0.406878	0.492161	0.709967	0.447808	3.1884e-05	0.568848	0.304893	0.292692	0.3205	0.535896	0.761594	0.59332	0.334711	0.302391	0.64456	0.43074	0.17031	0.412243	0.301415	0.470813	0.464071	0.412672	0.643404	0.580954	0.622593	0.111102	0.453244	0.29583	1.13534	0.300114
ENSG00000229214.1_2	LINC00242	lincRNA	0.168468	0.127041	0.193544	0.182063	0.202071	0.0944414	0.729425	0.125057	0.309594	0.115092	0.378957	0.170469	0.202366	0.284928	0.162135	0.182533	0.314473	0.188859	0.295924	0.227124	0.273194	0.0929996	0.316717	0.200996	0.23077	0.161271	0.304766	0.222549	0.234492	0.91821	0.189938	0.464632	0.0725085	0.540051	0.156978	0.980698	0.585061
ENSG00000229388.1_3	RP11-442N24__B.1	lincRNA	1.1465	0.926378	0.37362	0.423594	1.25206	1.08664	0.113935	0.763651	0.403581	0.483604	1.64932	1.71709	0.727162	0.990952	1.47436	1.25149	0.517364	0.634469	0.58971	1.14113	0.692757	0.422724	0.797103	1.3869	0.873587	0.868132	0.855197	0.932633	0.838387	-0.0216579	0.591046	0.103395	0.702703	-0.0502975	0.977603	1.02767	0.488489
ENSG00000229558.2_3	RP11-760M1.1	lincRNA	0.538944	0.435554	0.36356	0.716261	0.40997	0.412117	0.0481914	0.077992	0.0210986	0.352379	0.328119	0.489683	0.0946465	0.362855	0.354302	0.514716	0.330409	0.637032	0.16725	0.289342	0.383492	0.287587	0.207492	0.612558	0.351481	0.479401	0.219577	0.382327	0.32462	-1.1265	0.0355293	-0.326427	0.26278	-0.56248	0.0583374	1.0114	0.495984
ENSG00000229563.6_3	RP11-245M24.1	lincRNA	3.75262	3.71046	9.75015	2.56442	4.05018	5.85879	1.94444	1.36467	2.07998	2.98338	3.62598	3.18418	1.4602	1.38202	5.27196	2.33224	0.76954	1.45021	1.01291	4.50044	1.27687	0.862955	2.03021	2.6704	2.91205	4.94777	2.53044	2.11103	2.05896	-0.967391	0.0262357	-1.22883	0.0151651	-1.26486	0.0137013	0.557619	0.0113886
ENSG00000229647.1_3	AC007879.7	lincRNA	0.942471	0.312011	0.905338	1.67755	1.24943	0.436911	3.58696	0.997003	1.97238	1.18876	1.38705	0.249471	1.13071	0.766222	1.34136	1.02032	0.545688	0.149925	1.50806	0.502219	1.87274	1.84929	1.58736	0.415967	1.1498	0.920619	1.5636	0.825704	1.28927	0.7642	0.378096	-0.156978	0.721764	0.485882	0.412876	0.851364	0.704082
ENSG00000229656.6_4	RP11-462L8.1	lincRNA	0.422339	0.139719	0.158288	0.46224	0.364207	0.398304	1.37971	0.806634	0.556029	0.189945	0.24428	0.215111	0.10222	0.455391	0.351633	0.290396	1.12617	0.318625	0.36001	0.913256	0.417414	0.329484	0.16964	0.134112	0.429382	0.324183	0.565285	0.440739	0.387319	0.80217	0.35786	0.443117	0.672221	0.256716	0.81987	0.93096	0.817401
ENSG00000229720.1_4	RP3-495K2.2	lincRNA	0.491917	0.110998	0.468295	0.65506	0.848727	0.461068	0.198967	0.660386	0.175143	0.333499	0.567439	0.305167	0.177764	0.822219	0.66626	0.339823	0.537986	1.42474	0.839784	0.117971	0.636511	0.477732	0.262896	0.389353	0.498738	0.506011	0.373434	0.661465	0.454041	-0.438317	0.479991	0.386497	0.596893	-0.156345	0.763499	1.26842	0.50441
ENSG00000229807.10_3	XIST	lincRNA	0.256408	0.114622	0.0226777	99.1284	73.0048	112.546	0.440997	0.359367	0.19701	148.261	105.852	111.015	0.120731	0.0400454	0.0268573	110.831	75.0605	99.159	0.0309421	0.0275508	0.0802528	92.5918	102.096	114.21	51.8947	47.5122	61.0209	47.5397	51.5061	0.361007	0.719464	0.000835932	0.90973	0.116447	0.891305	0.912586	0.659153
ENSG00000229989.3_2	MIR181A1HG	lincRNA	0.379188	0.61462	0.304755	0.140655	0.304884	0.514315	0.313915	0.180116	0.257534	0.30101	0.341674	0.890461	0.172169	0.143327	0.46396	0.389555	0.177113	0.266477	0.283299	0.192822	0.413067	0.753742	0.369425	0.291848	0.352497	0.376403	0.380785	0.268767	0.384034	0.0166992	0.931275	-0.485922	0.271962	0.0289559	0.927723	0.862138	0.492029
ENSG00000230454.1_4	U73166.2	lincRNA	0.47249	0.158862	0.226569	0.31021	0.228434	0.138151	0.0404461	0.408179	0.442477	0.388483	0.608891	0.54109	0.369916	0.312429	0.429258	0.47329	0.332506	0.219692	0.381931	0.138313	0.410035	0.354128	0.366478	0.244859	0.333213	0.255786	0.404928	0.356182	0.315957	0.662727	0.540175	0.477677	0.098925	0.304792	0.365261	1.01729	0.492326
ENSG00000230487.7_3	AC093734.11	lincRNA	2.1079	1.24015	2.53431	2.05007	2.07681	1.95206	5.0633	2.2536	5.58344	2.63849	2.09625	1.08332	3.74831	2.36413	1.53375	1.56723	1.9316	1.14017	2.97956	3.65041	2.92305	2.31085	5.16334	2.33448	2.59694	1.99355	3.11973	2.04753	3.22695	0.646083	0.254779	0.038546	0.893769	0.694831	0.0148318	1.03153	0.760951
ENSG00000230555.2_4	RP11-517P14.2	lincRNA	2.27478	2.35338	1.88599	2.68949	1.78328	1.82124	3.55249	1.74689	3.36451	2.10386	2.25899	0.95575	1.7226	2.52901	1.5788	2.50413	1.81034	1.6035	2.77055	1.25528	0.764786	2.46492	2.14049	2.20369	2.08911	2.13469	2.33041	1.95806	1.93329	0.126558	0.954647	-0.124601	0.415162	-0.142974	0.430475	0.871502	0.341495
ENSG00000230590.9_4	FTX	lincRNA	14.0278	11.9509	14.5199	10.8222	8.92773	16.0223	8.19041	10.7125	15.0812	11.331	13.74	17.1264	9.59668	6.42475	11.6723	12.8691	5.84569	10.5222	13.5473	14.9884	8.13415	10.6657	8.61327	12.569	11.5792	12.7118	12.6969	9.48845	11.4196	-0.00169052	0.939093	-0.421924	0.0754957	-0.154652	0.417868	0.822871	0.0663737
ENSG00000230606.6	AC159540.1	lincRNA	1.025	0.512	0.716398	0.706719	0.504243	1.28103	0.408676	0.434567	1.18714	0.413212	0.489127	0.365476	0.861867	0.605295	0.286594	0.489249	0.630157	1.02753	0.581076	1.57726	1.2619	0.601155	0.415723	0.665531	0.710289	0.790898	0.5497	0.650115	0.850441	-0.524849	0.117546	-0.282797	0.389035	0.104719	0.942653	1.11932	0.589153
ENSG00000230658.1_3	AC006039.4	lincRNA	0.53001	0.37095	0.34906	0.0568559	0.189355	0.389763	0.342262	0.100513	0.19971	0.388015	0.392026	0.100945	0.0813294	0.489768	0.151917	0.0809739	0.176591	0.933822	0.133851	0.212899	0.064027	0.813902	0.405752	0.431837	0.307756	0.314332	0.253912	0.319067	0.343711	-0.307963	0.700842	0.0215683	0.69357	0.128907	0.973686	1.16636	0.927493
ENSG00000230724.9_3	RP11-304M2.2	lincRNA	0.456773	0.0268512	0.115825	0.191062	0.191778	0.337623	0.0461538	0.441266	0.564025	0.36906	0.238018	0.437493	0.462553	0.876684	0.0798848	0.321608	0.265417	0.316353	0.122254	0.371438	0.33289	0.292508	0.296032	0.349728	0.312637	0.219985	0.349336	0.387083	0.294142	0.667208	0.356325	0.815237	0.239064	0.419104	0.247184	1.19656	0.325834
ENSG00000230733.2_4	AC092171.4	lincRNA	2.00149	2.72093	2.55568	2.2618	1.81577	1.41248	1.76928	2.34473	2.44811	2.24877	2.92524	1.32001	2.83067	3.09067	2.69494	2.49395	2.65923	2.10459	3.22205	1.78142	2.77027	2.47244	2.53039	1.88101	2.34816	2.12803	2.17602	2.64567	2.44293	0.0321789	0.924449	0.314121	0.0629272	0.199097	0.325398	1.18228	0.0569927
ENSG00000230838.1_3	AC093850.2	lincRNA	5.86903	3.20541	5.11724	25.8687	3.57135	0.667196	11.9269	18.0972	8.59596	25.0601	25.4786	0.650773	8.93465	6.83869	13.0863	9.05738	3.25889	3.16397	36.1952	0.498097	21.4301	7.02165	10.754	2.6157	10.7068	7.38315	14.9683	7.38998	13.0858	1.0196	0.299942	0.00133314	0.449754	0.825692	0.604381	0.916084	0.970793
ENSG00000230844.2_3	RP1-71L16.2	lincRNA	4.79199	4.08182	4.45143	5.94598	4.36854	4.86733	5.20475	2.81104	3.49599	5.68593	3.71255	4.65069	3.75014	2.64137	3.96028	4.87116	2.88833	2.39633	3.46083	4.48291	3.58098	3.46453	4.38794	4.07435	4.08447	4.75118	4.26016	3.41793	3.90859	-0.157379	0.306415	-0.475161	0.016812	-0.281638	0.0226966	0.813034	0.0265449
ENSG00000230850.3	RP11-782C8.1	lincRNA	0.254386	0.387887	0.434582	0.411284	0.135657	0.264654	0.385858	0.451411	0.351676	0.63542	0.165312	0.390717	0.378621	0.50699	0.0457458	0.149565	0.51848	0.21689	0.259185	0.133143	0.384122	0.0435209	0.519738	0.294254	0.321629	0.314742	0.396732	0.302715	0.272327	0.333998	0.389823	-0.0562066	0.576678	-0.208827	0.439802	0.808241	0.169682
ENSG00000231242.1	RP11-87H9.3	lincRNA	1.41816	1.22785	1.42111	1.3137	0.526184	2.60815	0.106907	0.974721	1.54506	1.52775	1.82328	1.93704	1.34335	0.403187	0.946038	1.57924	0.583335	0.770025	1.5929	2.09072	1.19582	1.31556	0.576609	0.731544	1.23159	1.41919	1.31913	0.937529	1.25053	-0.105487	0.59704	-0.598135	0.188679	-0.182536	0.692706	0.79905	0.645786
ENSG00000231327.1_3	AC016700.5	lincRNA	1.55864	0.817837	0.915881	0.961033	0.550291	0.646506	0.785398	0.0889498	0.370508	1.18692	1.38448	1.34989	0.764863	0.904867	0.424316	1.56049	0.0713114	0.34046	0.589075	1.25281	0.691217	0.386285	0.697188	0.590686	0.787079	0.908365	0.861024	0.677718	0.70121	-0.0772176	0.500614	-0.422587	0.226455	-0.373425	0.244191	0.779324	0.409518
ENSG00000231595.1_4	AC005224.2	lincRNA	0.34374	0.33072	0.356554	0.081826	0.242666	0.282901	0.0182921	0.298223	0.481256	0.292249	0.0655851	0.389875	0.241142	0.238097	0.600355	0.406421	0.235807	0.171835	0.171821	0.412265	0.310294	0.129393	0.40669	0.546297	0.293929	0.273068	0.25758	0.315609	0.32946	-0.0842386	0.491458	0.208881	0.616357	0.270844	0.610299	1.21563	0.255276
ENSG00000231768.1_3	RP5-855F14.1	lincRNA	0.510092	0.0654785	0.251373	0.221777	0.167931	0.236058	0.792992	0.297469	1.03273	0.162326	0.521909	0.268822	0.810416	0.260856	0.296354	0.302903	0.416758	0.772004	0.381469	0.818619	0.178584	0.683891	0.412749	0.202097	0.419402	0.242118	0.512708	0.476548	0.446235	1.08243	0.0996828	0.976911	0.056544	0.882091	0.122618	1.22251	0.242857
ENSG00000231776.5_4	RP1-90L14.1	lincRNA	8.79709	7.68174	4.40319	4.71064	6.11883	5.08008	0.710006	1.83602	0.14046	1.74716	1.48999	14.8091	1.11854	0.412216	3.96458	8.469	0.967089	0.874802	1.63885	0.803933	2.92082	0.979599	0.656948	3.36309	3.48724	6.13193	3.45546	2.63437	1.72721	-0.827465	0.0430063	-1.21888	0.0161232	-1.8279	0.000802016	0.454929	0.155234
ENSG00000232098.3_4	CTD-2619J13.14	lincRNA	3.09023	2.24999	1.27875	1.22748	0.698832	3.4753	0.506266	2.09935	3.12596	2.72956	3.84116	2.82324	3.10554	2.42476	1.04055	1.53506	1.53376	1.96285	1.58965	2.1114	1.07459	2.17964	2.54279	2.37525	2.10925	2.00343	2.52092	1.93375	1.97889	0.33148	0.589995	-0.0510686	0.865036	-0.0177834	0.740602	0.864795	0.872673
ENSG00000232104.3_3	RP11-509J21.1	lincRNA	0.963163	0.683208	0.421567	1.45513	0.742251	1.09057	0.713971	0.571081	1.28299	1.25944	0.653946	1.20387	0.541379	0.5664	0.440187	1.05897	0.0668753	0.39082	0.704944	0.580359	0.339783	0.360397	0.755604	0.928005	0.740621	0.892648	0.94755	0.510772	0.611515	0.0861099	0.746186	-0.805413	0.106324	-0.545703	0.156041	0.609873	0.0183757
ENSG00000232527.3	RP11-14N7.2	lincRNA	19.1863	15.3756	20.5876	21.6463	33.2019	13.3664	30.0927	22.4711	27.6589	22.9785	21.7406	15.8308	24.3194	25.8546	19.3802	21.0048	23.3579	8.20341	22.4844	35.005	24.4081	15.209	34.8018	17.8186	22.3327	20.5607	23.4621	20.3534	24.9545	0.190444	0.348479	-0.0146195	0.896473	0.279411	0.342436	1.02919	0.985894
ENSG00000232611.1_4	RP11-1114A5.4	lincRNA	1.02	0.595643	1.04637	0.733635	0.535847	0.970569	0.332823	0.580368	0.853005	0.560545	0.916573	1.22355	0.63275	0.40973	0.812504	0.873243	0.330649	0.206062	0.708232	0.967585	0.596926	0.292191	0.380814	0.987066	0.690278	0.817011	0.744477	0.544156	0.655469	-0.134127	0.537581	-0.586334	0.0857192	-0.317827	0.258474	0.768258	0.100367
ENSG00000232677.6_3	AC092296.1	lincRNA	4.96073	5.29355	7.50903	3.69088	4.98507	5.14797	3.75445	2.00325	5.84319	3.79875	3.28325	7.06226	4.58395	4.80864	4.93883	4.15689	4.81351	3.8168	4.69708	4.35779	5.10713	3.21362	3.73857	4.9377	4.60429	5.26454	4.29086	4.51977	4.34198	-0.295041	0.227157	-0.220058	0.212472	-0.277953	0.150341	0.927408	0.80469
ENSG00000232748.3_4	RP11-196G11.6	lincRNA	1.04854	2.30203	0.899646	1.62931	1.45408	0.882065	0.256455	0.432751	0.305874	1.12293	0.682307	0.778395	0.302448	0.894709	0.79615	1.19614	0.651647	0.187396	0.878075	0.632739	0.966754	0.427247	0.86818	0.543594	0.839144	1.36928	0.596452	0.671415	0.719431	-1.19894	0.00929627	-1.02814	0.0303607	-0.928487	0.0120086	0.707547	0.276048
ENSG00000232774.7_4	RP11-47I22.3	lincRNA	45.4893	41.1391	97.5566	128.519	119.884	33.6561	32.0326	26.1522	47.2218	81.8921	35.8785	38.216	28.9574	46.0108	58.709	56.8366	53.5873	21.6412	28.5366	39.2158	38.6918	28.3853	30.4966	37.6729	49.8491	77.7074	43.5655	44.2904	33.8332	-0.834864	0.110829	-0.811058	0.131381	-1.19961	0.018965	0.644196	0.078799
ENSG00000232850.3_2	PTGES2-AS1	lincRNA	0.183209	0.0937401	0.260542	0.0711284	0.112709	0.220672	0.489974	0.0626647	0.112926	0.0810252	0.259882	0.104935	0.349225	0.222161	0.170967	0.0901692	0.133056	0.140493	0.203269	0.110752	0.15982	0.0906175	0.185311	0.048984	0.164926	0.157	0.185234	0.184345	0.133126	0.238587	0.988879	0.231645	0.555808	-0.237977	0.601135	0.927641	0.975512
ENSG00000232855.6_5	AF131217.1	lincRNA	0.0893522	0.0744567	0.140754	0.116837	0.067842	0.0778359	1.89777	0.146817	1.55662	0.297078	0.253305	0.167384	0.842812	0.145298	0.174301	0.152382	0.133702	0.64178	0.230656	0.19023	0.15996	1.15779	1.02607	0.0686977	0.408739	0.094513	0.719829	0.348379	0.472234	2.92907	0.00912268	1.88207	0.016287	2.32092	0.0338995	1.0077	0.444979
ENSG00000232931.5_3	AC008268.3	lincRNA	7.0125	3.56075	4.96861	3.18132	3.21187	7.00351	1.62947	4.62386	6.69832	4.51957	5.29735	5.18489	5.09479	4.30082	4.94973	4.46021	3.75372	6.16251	4.33153	7.16668	4.13339	6.77727	4.33844	4.97723	4.8891	4.82309	4.65891	4.78696	5.28742	-0.0499663	0.822716	-0.010848	0.821707	0.132606	0.506246	1.06247	0.418693
ENSG00000232956.8_2	SNHG15	lincRNA	16.883	23.9707	21.2244	23.9887	35.3772	22.5573	20.3762	13.471	15.1749	21.4385	17.6537	22.2804	9.82489	12.442	18.4955	29.9145	14.3871	10.1241	13.9564	16.3977	17.1289	5.73065	18.9113	16.2555	18.2485	24.0002	18.3991	15.8647	14.7301	-0.383411	0.0728625	-0.597229	0.0393499	-0.704283	0.0277226	0.721586	0.0144697
ENSG00000232977.6_2	LINC00327	lincRNA	1.51149	1.07812	2.00038	1.07624	0.888739	0.567705	0.338531	1.36814	1.4539	0.876394	1.2209	0.565374	0.74723	1.08472	0.859992	1.1733	1.92107	1.52185	1.28458	0.640053	1.3827	0.866305	1.02472	1.01559	1.10283	1.18711	0.97054	1.21803	1.03566	-0.290597	0.425169	0.0370897	0.830365	-0.196909	0.674636	1.04451	0.556403
ENSG00000233117.2_3	RP11-67B16.1	lincRNA	3.32387	2.77461	1.56542	1.64331	0.835985	3.62895	1.12771	0.47138	1.07698	1.42458	0.862517	5.10486	1.10129	1.62875	1.54672	4.1103	1.64105	2.14242	1.17061	0.57261	1.72005	0.873811	1.26663	3.03039	1.8602	2.29536	1.678	2.02842	1.43902	-0.451972	0.235251	-0.178361	0.745781	-0.673635	0.16688	0.872671	0.868397
ENSG00000233237.6_3	LINC00472	lincRNA	3.0694	2.52596	1.5844	2.27617	1.44223	4.14908	1.73033	1.29068	2.45967	2.1164	2.06076	4.87881	2.1294	1.09201	1.96984	3.1607	1.16463	1.57149	1.69518	3.17207	1.89652	1.38101	2.02031	2.75541	2.23302	2.50787	2.42278	1.84801	2.15342	-0.0498041	0.811558	-0.440491	0.212432	-0.219837	0.552957	0.811542	0.24104
ENSG00000233396.7_3	RP11-458D21.1	lincRNA	0.289655	0.385919	0.703603	0.219318	0.289573	0.340006	0.701777	0.77253	0.649463	0.180473	0.534027	0.48514	0.671227	0.536377	0.429512	0.370776	0.45609	0.350512	0.503845	0.364159	0.30496	0.279285	0.583912	0.402621	0.450198	0.371346	0.553902	0.469082	0.406464	0.576867	0.192623	0.337078	0.16918	0.130364	0.533527	0.946283	0.923945
ENSG00000233521.5_3	RP5-1172A22.1	lincRNA	2.90729	1.5224	9.36162	12.6415	8.72327	1.36834	5.20199	16.3874	9.06386	13.4255	11.9145	0.836015	8.37122	7.18873	10.0915	5.16646	3.26744	3.39419	8.60455	6.97613	12.2976	8.78816	7.94615	3.96334	7.47538	6.0874	9.47154	6.24659	8.09599	0.637773	0.456138	0.0372419	0.534276	0.41138	0.205005	0.921822	0.540551
ENSG00000233858.4_3	AC026904.1	lincRNA	0.0554257	0.0514233	0.0449685	0.0478463	0.0696271	0.0999145	0.175877	0.165122	0.346094	0.0603598	0.249903	0.0355176	0.152734	0.0626643	0.053298	0.0440941	0.0246569	0.022678	0.100611	0.0748309	0.109354	0.143247	0.160033	0.0165703	0.0986188	0.0615342	0.172146	0.0600209	0.100774	1.48417	0.0578069	-0.0359247	0.526025	0.711668	0.378445	0.688101	0.290807
ENSG00000233895.1_4	RP1-122P22.2	lincRNA	4.05342	9.02244	4.57125	5.24491	2.66523	4.57726	1.91759	2.39474	1.07975	6.81017	2.32849	3.0586	3.93605	1.06216	4.25995	9.00629	3.4072	1.33397	1.90242	0.821418	2.70891	1.179	3.06623	2.43888	3.45193	5.02242	2.93156	3.83427	2.01948	-0.776715	0.0575858	-0.38943	0.244892	-1.3144	0.0053034	0.735952	0.161587
ENSG00000233901.5_3	RP11-65J3.1	lincRNA	0.715224	0.352552	0.697778	0.845437	0.604841	0.301941	10.6005	1.90251	7.1647	1.36529	2.82131	0.116384	11.6449	1.73493	2.01407	0.389928	2.36775	3.56121	3.12741	0.49519	1.35483	6.55289	7.13983	0.142607	2.83392	0.586295	3.99512	3.6188	3.13546	2.76854	0.0835184	2.62581	0.0146554	2.41898	0.14207	1.47427	0.285038
ENSG00000233967.6_4	RP11-250B2.3	lincRNA	1.30927	0.770235	0.551306	0.733117	0.525177	1.3266	1.25555	0.765842	0.177594	0.892063	0.315121	1.37692	0.594627	1.04747	1.05247	0.792432	1.0834	0.488664	0.919463	0.736631	0.991002	0.147807	0.358739	1.16977	0.807553	0.869284	0.797182	0.843177	0.720569	-0.124919	0.528392	-0.0439921	0.980726	-0.270692	0.399655	0.938361	0.871354
ENSG00000234155.1_4	RP11-30P6.6	lincRNA	0.0807104	0.212606	0.383606	0.151159	0.184391	0.398397	0.413381	0.325373	0.166999	0.132273	0.137766	0.111795	0.221699	0.172963	0.108736	0.101213	0.481693	0.197499	0.273732	0.489737	0.158967	0.312006	0.263058	0.184616	0.236016	0.235145	0.214598	0.213967	0.280353	-0.131915	0.816891	-0.136161	0.773196	0.253693	0.420334	1.09912	0.602157
ENSG00000234390.4_3	AF238380.5	lincRNA	0.501209	0.305696	0.531358	0.437471	0.433328	0.318371	0.223314	0.341473	0.543208	0.493005	0.808408	0.302698	0.617506	0.459278	0.383404	0.498122	0.624668	0.772047	0.551591	0.681443	0.351219	0.609972	0.427582	0.414462	0.484618	0.421239	0.452018	0.559171	0.506045	0.101741	0.989609	0.408651	0.0733492	0.264627	0.234887	1.21982	0.079647
ENSG00000234432.4_4	RP11-1275H24.1	lincRNA	0.16581	0.0999573	0.248944	0.087671	0.112983	0.187934	0.220101	0.25844	0.490321	0.218087	0.389761	0.0823198	0.52466	0.420694	0.204986	0.268744	0.374209	0.496787	0.340939	0.359169	0.339835	0.294285	0.530349	0.091819	0.2837	0.15055	0.276505	0.38168	0.326066	0.877064	0.104593	1.34212	0.00171998	1.11492	0.0337087	1.65727	0.0159177
ENSG00000234520.5_3	AC018464.3	lincRNA	1.64762	1.99285	2.64204	4.4086	5.94781	4.41199	2.48572	1.3469	2.02143	2.40939	2.18182	5.74608	1.0408	0.991098	1.8409	2.98542	1.33738	0.0805753	1.11097	3.18728	2.14704	0.36555	0.658915	2.51361	2.31257	3.50848	2.69856	1.37936	1.66389	-0.37866	0.373013	-1.34685	0.0504767	-1.07628	0.0502041	0.490291	0.0101214
ENSG00000234546.3_3	RP3-510D11.2	lincRNA	0.371561	1.07344	1.16852	1.1251	1.14627	0.656204	2.28593	2.09225	2.59326	1.72146	2.47111	0.817912	2.43638	1.19262	1.62953	1.29746	1.75824	2.16735	1.74362	1.56125	1.19175	1.8279	2.36561	0.726305	1.55921	0.923516	1.99699	1.74693	1.56941	1.11262	0.0127188	0.919613	0.0116477	0.76501	0.0579801	1.13554	0.276733
ENSG00000234608.7_4	AC003029.1	lincRNA	8.96309	5.49447	7.27949	9.88843	12.2844	10.4326	16.8985	8.19749	9.52097	9.28668	9.16432	12.7293	8.41954	10.7386	9.35211	12.6158	7.61316	8.20977	9.00592	8.73507	8.41283	7.90525	10.2479	7.82037	9.55067	9.05708	10.9662	9.4915	8.68789	0.275947	0.263435	0.0675896	0.658463	-0.0600402	0.916271	0.907912	0.457049
ENSG00000234630.1_4	LL22NC03-2H8.4	lincRNA	0.556407	0.529422	0.959863	0.673938	0.14915	0.398944	1.63098	0.388183	0.263708	0.382671	0.772789	0.984851	0.208197	1.73902	0.889197	0.794939	0.224306	0.741029	0.963309	0.567921	0.506998	0.112412	0.946826	0.987848	0.682204	0.544621	0.737197	0.766115	0.680886	0.436798	0.540703	0.492309	0.618726	0.322161	0.720903	1.12887	0.821549
ENSG00000234663.6_3	AC104820.2	lincRNA	0.0301479	0.0176947	0.0259425	0.046616	0.00741276	0.022095	0.0238602	0.240567	0.137322	0.0329812	0.0405043	0.0382937	0.0606771	0.0165797	0.0639934	0.0587571	0.184486	0.0100136	0.088028	0.00732	0.0264467	0.00301007	0.0957251	0.0243433	0.0542841	0.0249848	0.0855881	0.0657512	0.0408122	1.77636	0.0526197	1.39596	0.191091	0.707949	0.973843	0.963739	0.759093
ENSG00000234817.2_5	RP3-400B16.1	lincRNA	0.102939	0.068143	0.296338	0.0389486	0.144057	0.302658	0.507373	0.152724	0.309934	0.0985289	0.237434	0.172593	0.18534	0.0710531	0.12138	0.12336	0.202047	0.128416	0.0873096	0.343955	0.146004	0.115943	0.112851	0.143215	0.175523	0.158847	0.246431	0.138599	0.158213	0.633544	0.204583	-0.19672	0.868927	-0.00577273	0.721561	0.732366	0.477114
ENSG00000234840.1_4	RP11-399D6.2	lincRNA	0.335862	0.263067	0.472132	0.778025	0.268576	0.604996	1.2101	0.81232	0.59967	1.73766	1.24249	0.101994	0.796636	0.795041	1.22361	0.745087	0.403379	0.141933	1.97276	0.0782504	0.847062	0.2723	0.283701	0.207727	0.674766	0.453776	0.950706	0.684281	0.6103	1.06702	0.267646	0.592608	0.417489	0.427537	0.763281	0.92175	0.600509
[truncated: 1,822 more rows]
