# Supplementary material for: Comparing the long non-coding RNA expression profiles of skeletal muscle and kidney tissues from patients with diabetes
Source: PLoS One. 2022 Sep 26;17(9):e0274794. doi: 10.1371/journal.pone.0274794 (PMC9512191; doi:10.1371/journal.pone.0274794)
Supplement: S2 Table — (XLSX) [file pone.0274794.s003.xlsx]

## Sheet: S2 Table
			Advanced_DN	Advanced_DN	Advanced_DN	Advanced_DN	Advanced_DN	Advanced_DN	Advanced_DN	Advanced_DN	Advanced_DN	Advanced_DN	Advanced_DN	Advanced_DN	Advanced_DN	Advanced_DN	Advanced_DN	Advanced_DN	Advanced_DN	Advanced_DN	Advanced_DN	Advanced_DN	Advanced_DN	Early_DN	Early_DN	Early_DN	Early_DN	Early_DN	Early_DN	Control	Control	Control	Control	Control	Control	Control	Control	Control
Gene_ID	Gene_Name	Gene_Class	SRR10691631	SRR10691632	SRR10691633	SRR10691634	SRR10691635	SRR10691636	SRR10691637	SRR10691638	SRR10691639	SRR10691640	SRR10691641	SRR10691642	SRR10691643	SRR10691644	SRR10691645	SRR10691646	SRR10691647	SRR10691648	SRR10691649	SRR10691650	SRR10691651	SRR10691652	SRR10691653	SRR10691654	SRR10691655	SRR10691656	SRR10691657	SRR10691658	SRR10691659	SRR10691660	SRR10691661	SRR10691662	SRR10691663	SRR10691664	SRR10691665	SRR10691666	Average	Con.Avr	EarDN.Avr	AdvDN.Avr	Early/Con	T(Ear/Con)	Advan/Con	T(Adv/Con)	Adv/Ear	T(Adv/Ear)
ENSG00000263244.2_5	RP11-473I1.9	3prime_overlapping_ncRNA	17.1848	15.8847	15.8491	15.5059	17.6827	16.9262	16.3196	18.2387	16.8777	17.8452	18.2827	17.3225	13.9838	15.5364	17.2974	21.3373	17.1266	19.7923	16.4458	15.4017	20.8037	17.9603	19.7686	19.8681	19.1554	19.8803	18.086	17.6698	17.6695	18.2696	15.9948	16.4626	17.0323	18.1736	16.8575	23.1396	17.712	17.9188	19.1198	17.2212	0.0935913	0.164016	-0.0572908	0.34818	-0.150882	0.0185604
ENSG00000188242.4_4	CTD-2228K2.5	3prime_overlapping_ncRNA	22.8354	23.5641	40.5084	24.8234	23.5178	19.4299	23.7304	12.3935	12.8688	33.1409	28.427	37.7678	26.7114	21.8244	24.0228	21.4949	38.5234	23.2016	19.3243	35.1721	48.2788	41.7546	52.8633	47.1555	49.1666	39.5499	54.2955	29.6106	40.569	34.5588	36.1359	35.5163	30.1468	18.5373	28.4971	32.1898	31.4474	31.7513	47.4642	26.741	0.580026	0.00126325	-0.247761	0.110485	-0.827787	0.00023074
ENSG00000240801.1_5	AC132217.4	3prime_overlapping_ncRNA	12.7953	9.9725	6.92204	17.7289	7.11849	5.64587	7.18347	6.06926	3.65039	5.2313	6.31912	5.0335	2.46657	9.89652	2.06475	16.6382	3.56855	12.4998	4.71553	6.84483	8.90041	15.684	6.77599	4.53774	4.37856	12.694	8.08614	4.9613	1.45022	11.8695	7.39759	2.29053	9.83806	7.98933	17.9657	33.0608	8.61791	10.7581	8.69274	7.6793	-0.307543	0.920144	-0.486379	0.695148	-0.178836	0.552041
ENSG00000259539.1_5	CTD-2651B20.1	3prime_overlapping_ncRNA	2.0715	2.45308	1.20723	1.35572	2.41805	1.0871	3.29557	2.10915	2.08078	1.79455	1.64796	1.31823	1.2259	1.63293	1.93811	1.54617	0.848635	1.26179	2.03176	1.50159	1.72028	1.86782	0.843747	1.88197	1.7176	1.74762	1.84465	1.4822	1.47513	1.72621	1.16173	1.43745	1.4553	0.956233	1.23941	1.4766	1.63499	1.37892	1.65057	1.74029	0.259426	0.229665	0.335791	0.0901265	0.0763651	0.786785
ENSG00000272084.1_5	RP5-1126H10.2	3prime_overlapping_ncRNA	1.59398	1.99871	1.59578	1.10957	1.53352	1.34518	1.9603	1.99046	1.25355	1.51362	1.49149	1.28699	1.03693	1.55255	1.40921	1.71193	1.1082	1.06374	1.48089	1.76023	1.29562	1.58258	1.1321	1.71964	1.51777	1.47612	1.39374	0.869634	1.07785	0.818551	0.918811	1.18296	0.9485	1.41039	0.969991	1.40588	1.37547	1.06695	1.47032	1.48059	0.46264	0.00401058	0.47268	0.000308726	0.0100399	0.966967
ENSG00000273420.1_5	CTD-2540B15.13	3prime_overlapping_ncRNA	5.95439	3.65798	3.04791	4.15482	7.00992	3.54323	8.77799	4.01274	4.4453	3.77552	3.94088	2.40589	3.18174	3.31433	6.71549	1.39413	3.51638	4.17491	5.57906	4.05368	3.3857	2.97363	1.78431	3.49756	5.05135	4.92983	3.95701	2.96401	0.471696	3.73253	4.69423	2.50325	3.78031	4.62453	6.70624	2.21857	3.99808	3.52171	3.69895	4.28771	0.0708401	0.612609	0.283934	0.151237	0.213093	0.470269
ENSG00000254911.3_5	SCARNA9	antisense	329.747	240.52	244.75	326.496	344.178	465.039	374.709	521.745	382.794	288.943	327.53	265.189	385.478	292.629	344.517	340.868	401.947	506.107	262.739	226.639	634.061	272.929	282.756	271.63	236.966	524.013	255.176	285.814	247.706	294.32	273.357	245.269	257.451	360.744	322.598	293.167	331.403	286.714	307.245	357.458	0.0997772	0.736271	0.318163	0.0534963	0.218386	0.234707
ENSG00000283907.1_3	LLNLF-96A1.1	antisense	99.0796	193.194	113.145	153.771	117.611	129.03	191.271	204.866	65.6838	119.743	72.6061	45.4165	126.041	95.5709	71.283	92.5595	67.1034	40.096	193.83	96.732	80.548	150.359	226.29	88.4704	95.3066	161.549	123.534	133.568	72.6604	304.955	522.095	480.476	1469.77	395.144	461.893	314.297	204.71	461.651	140.918	112.818	-1.71194	0.0255277	-2.0328	2.52604e-05	-0.320859	0.203037
ENSG00000225733.5_4	AC090937.2	antisense	33.2456	30.0261	32.785	29.7346	32.4379	33.8356	37.0432	29.826	34.1508	35.0983	33.3636	34.1114	38.4898	29.773	33.0989	34.9639	31.9297	36.384	30.7067	34.5784	37.0589	30.6679	35.9346	32.0104	31.1144	34.8677	36.8226	33.4594	34.4955	33.3634	36.2728	31.5281	33.7095	31.6037	32.191	28.5292	33.3114	32.7947	33.5696	33.4591	0.0336912	0.558821	0.0289351	0.519033	-0.00475609	0.922139
ENSG00000231074.8_5	HCG18	antisense	29.2289	26.7491	25.9817	28.463	32.585	26.081	34.2871	29.3586	25.2068	26.744	28.7454	28.3396	28.6707	29.7679	28.4382	34.5163	25.9836	27.7941	31.4964	31.9822	27.4167	27.9518	33.5297	29.8887	25.5032	29.3147	27.2262	24.6184	31.2069	26.8569	27.5702	24.2408	27.4662	26.9447	24.5757	29.7039	28.4565	27.0204	28.9024	28.9446	0.0971388	0.177652	0.0992439	0.0652962	0.00210504	0.977605
ENSG00000257621.7_5	RP11-349A22.5	antisense	32.7929	27.2898	26.8007	30.3768	33.7606	23.8637	39.3479	31.7878	26.6489	25.149	29.9978	27.4391	31.0122	30.9443	32.7067	33.9566	25.8308	32.5104	27.6552	30.3817	34.7	28.7166	30.4888	26.9208	25.0604	29.6399	27.1376	33.1309	27.8697	26.6313	25.4034	26.9336	29.3597	26.2728	24.402	31.9893	29.303	27.9992	27.994	30.2359	-0.00026653	0.960604	0.110875	0.126443	0.111142	0.19124
ENSG00000233016.6_4	SNHG7	antisense	26.9777	22.0627	22.6631	28.8923	25.6341	39.8352	27.6742	33.5956	30.5645	21.6689	23.3466	25.5797	30.2043	24.2249	24.9491	23.9865	47.2746	40.3272	22.7063	27.6575	48.3771	32.7939	27.2938	34.0586	30.0602	56.5555	25.5124	27.4739	24.0379	28.9973	29.8212	24.7547	28.8988	23.9883	23.0129	22.8276	29.3969	25.9792	34.3791	29.4382	0.404175	0.0310716	0.180333	0.252157	-0.223841	0.215182
ENSG00000229847.8_4	EMX2OS	antisense	24.7906	28.4095	25.7029	23.0737	27.2537	17.0464	26.1753	22.3696	28.7165	27.8857	29.3074	29.6216	20.4656	23.7241	24.1451	29.9487	21.4109	21.7429	23.5615	34.0421	20.4756	31.9143	34.9097	30.6388	26.2367	19.9597	25.7735	25.0685	29.8385	31.568	26.4637	31.9093	25.8716	35.8114	28.7062	25.6282	26.6713	28.985	28.2388	25.2319	-0.0376308	0.675414	-0.200061	0.0248497	-0.16243	0.181245
ENSG00000249592.5_5	RP11-440L14.1	antisense	40.7468	34.6824	30.0969	30.6903	39.5537	20.2992	40.5742	35.2334	23.3111	29.4254	31.2008	30.6231	28.0425	30.7283	34.2949	33.4982	25.9215	23.9314	34.2904	41.5685	17.9126	33.5704	48.2651	44.2611	31.1289	27.0147	34.6448	27.704	30.9785	20.5879	20.2024	21.6619	27.6883	28.1284	34.1188	17.0287	30.6558	25.3443	36.4808	31.2679	0.525476	0.00878373	0.303019	0.0276514	-0.222457	0.14263
ENSG00000237298.9_5	AC009948.3	antisense	19.4476	20.7216	21.3676	20.4784	21.8753	24.6827	22.3719	20.2207	21.9448	20.6847	24.656	22.7282	25.5551	24.615	22.9831	21.8771	25.5805	22.9621	16.5266	19.0303	22.4516	19.7759	35.3557	21.9793	20.8436	20.169	24.1858	21.3183	26.9629	21.2025	20.4906	20.9407	24.2484	21.1599	18.3117	21.4651	22.2547	21.7889	23.7182	22.0362	0.122402	0.431683	0.0162843	0.792376	-0.106118	0.3751
ENSG00000247809.7_5	RP11-327J17.3	antisense	22.3656	23.2261	22.5497	27.8057	36.5268	20.2339	42.9836	29.283	26.1907	16.4668	23.8251	21.5657	28.7362	29.9572	29.9089	34.3568	22.4214	27.7398	18.1524	26.3543	34.2869	25.0113	25.9732	19.1618	18.7075	24.6461	24.1203	21.9344	21.2583	22.6127	21.1839	17.548	20.517	20.1393	20.7829	18.0932	24.6285	20.4522	22.9367	26.9017	0.165403	0.0848592	0.395444	0.00466973	0.230042	0.179298
ENSG00000259291.2_4	RP11-617F23.1	antisense	37.3029	25.1342	41.7355	30.2049	19.6224	12.6086	24.8568	20.5573	20.8367	27.5208	27.6834	40.5329	13.9933	25.21	23.6027	21.5372	27.4689	18.7454	20.568	35.6025	22.3308	51.0491	56.0392	60.8288	44.8893	42.4955	54.6963	41.7805	45.8353	45.0709	53.685	51.2244	53.3748	52.2825	42.5884	43.4108	35.4696	47.6947	51.6664	25.6026	0.115395	0.234714	-0.897538	1.06936e-06	-1.01293	7.69544e-06
ENSG00000272831.1_4	RP11-792A8.4	antisense	16.6772	14.148	16.7117	16.3738	18.391	25.7419	16.4899	21.8114	19.4874	17.3709	12.0516	17.1512	17.7023	13.1838	17.5053	14.7958	34.7475	28.993	15.2145	18.2446	55.4556	21.5479	27.8648	23.6911	27.8979	32.0386	19.2972	15.0565	18.8014	17.0278	16.1963	19.7388	20.7369	16.578	13.505	16.9035	20.4203	17.1716	25.3896	20.3928	0.564214	0.000456278	0.248036	0.374152	-0.316178	0.0790423
ENSG00000215256.3_4	DHRS4-AS1	antisense	18.6006	16.8081	24.1101	31.1058	16.1211	18.7936	11.6623	13.8355	17.7945	17.4777	19.9708	33.7464	22.4885	21.3427	15.8346	14.8989	50.3563	24.5687	12.0524	29.3315	25.2384	43.5255	40.008	47.414	38.7034	24.329	36.5048	28.0527	28.3679	28.6577	26.0316	26.8934	33.7161	21.0409	34.7581	25.047	26.0886	28.0628	38.4141	21.7209	0.452976	0.00870824	-0.369577	0.0184723	-0.822554	0.000559638
ENSG00000247271.6_4	CTD-2003C8.1	antisense	14.4307	13.5436	16.3593	12.5147	12.7922	17.3183	11.8969	11.1348	13.5254	13.1589	12.8945	14.7427	12.7945	11.2419	12.3288	11.7396	23.6891	15.7321	9.98636	12.8585	20.2664	17.5086	21.3205	16.805	17.7988	20.0034	18.2518	18.4643	17.2584	15.4118	14.1177	17.5315	19.7083	14.3716	15.7336	11.6856	15.3033	16.0314	18.6147	14.0452	0.215539	0.0490417	-0.190825	0.0735766	-0.406364	0.00191776
ENSG00000206573.8_5	RP11-58B17.1	antisense	11.7967	10.1825	15.7257	17.0714	12.6119	12.5189	13.0456	12.5748	9.92197	13.3543	11.5711	15.6711	11.8712	13.4048	11.8963	15.7237	15.259	14.8351	13.4623	10.0904	13.3284	12.1593	17.4495	14.4608	14.2092	12.2898	14.3326	14.4601	12.157	10.1069	9.62192	13.3976	14.1248	10.0067	9.32499	12.6701	12.9636	11.7633	14.1502	13.1389	0.266524	0.0404379	0.159547	0.0858939	-0.106977	0.269764
ENSG00000247828.7_5	CTC-358I24.1	antisense	13.2477	10.0055	12.4751	11.3295	10.3726	12.1232	14.485	9.02594	10.4273	10.8807	13.5641	13.5261	11.3686	12.0892	10.3376	14.0456	10.4089	11.1811	10.3651	10.4457	15.0922	11.626	18.9136	11.735	11.2069	13.0462	14.5321	14.7248	14.285	11.1558	10.7034	10.977	12.4964	13.6692	14.3258	10.2695	12.2351	12.5119	13.51	11.7522	0.110726	0.447657	-0.0903643	0.270939	-0.20109	0.0757457
ENSG00000196810.4_4	CTBP1-AS1	antisense	12.7512	11.3416	10.0634	14.6346	16.0837	13.6575	17.1667	14.2623	12.5611	10.7162	12.0142	12.7833	12.0406	13.5749	13.7415	9.13142	11.1247	11.9877	13.8213	12.501	11.924	12.8941	11.4561	14.6603	10.4124	11.4092	13.2375	10.9451	8.73324	11.0379	12.305	12.0124	12.9706	13.9529	10.6309	8.53916	12.3078	11.2364	12.3449	12.7563	0.135745	0.234068	0.183039	0.044825	0.0472942	0.668459
ENSG00000275234.1_4	CTD-2396E7.11	antisense	10.841	10.6868	12.1163	9.19477	12.3762	12.8417	8.37673	8.37473	11.3713	11.1186	13.3794	15.3709	11.2062	9.81797	10.4089	9.94641	16.4718	8.76542	9.57631	14.5712	11.2855	17.0197	20.1336	19.1752	20.587	13.7041	19.0228	13.5649	18.4076	18.0459	15.8421	15.6934	16.1759	14.7198	15.8287	16.6842	13.6862	16.1069	18.2737	11.338	0.182089	0.0767936	-0.506516	7.97983e-06	-0.688604	5.41216e-06
ENSG00000261183.5_4	RP11-532F12.5	antisense	10.4816	11.4689	9.75248	8.04036	10.7943	21.5437	12.9892	14.3104	11.6481	11.1475	9.99705	9.92703	12.6899	8.55782	10.6018	9.58932	21.0011	14.7503	11.6367	12.8098	20.0773	11.3305	8.84494	11.4916	13.0264	24.9697	11.8628	7.78129	8.48784	8.79524	10.1245	9.83935	10.2168	11.335	11.1074	8.01816	11.9735	9.52284	13.5877	12.5626	0.512833	0.0328789	0.399671	0.0163893	-0.113161	0.665666
ENSG00000266962.2_4	RP11-400F19.6	antisense	9.71341	9.90523	9.34627	10.858	10.7754	10.5393	12.5476	10.2869	8.65359	9.84932	10.0607	10.44	10.1405	11.3417	9.88625	8.80978	9.5502	7.6055	12.3144	11.6032	8.26773	11.95	7.92854	11.9315	11.2719	11.3423	11.5363	8.99467	8.01719	7.70019	8.85893	9.04407	10.0827	10.3237	9.80847	7.68802	9.97148	8.94644	10.9934	10.1188	0.297255	0.0120013	0.177654	0.0173599	-0.119601	0.196392
ENSG00000253438.3_3	PCAT1	antisense	11.8387	9.82445	7.46678	10.3365	12.6636	11.1672	15.5294	14.129	11.6978	10.7475	13.4223	11.0656	11.8231	10.5346	13.3773	12.3729	12.4327	10.0147	12.0249	12.236	18.2588	9.3513	13.2604	9.41732	10.0834	12.8393	12.3276	10.9077	12.6399	11.4343	13.1329	13.7427	10.7057	10.4963	11.4178	12.4639	11.8662	11.8824	11.2132	12.0459	-0.0836202	0.344946	0.0197209	0.973976	0.103341	0.424566
ENSG00000254528.7_4	RP11-728F11.4	antisense	10.9531	10.3121	14.5948	12.1231	12.8931	23.3222	7.21175	10.9315	13.2842	18.0102	11.2101	19.3102	12.3148	7.67478	10.4669	10.0627	18.6124	11.0909	11.9959	15.8355	8.98863	16.8831	16.309	19.8165	15.6459	16.3285	12.3254	15.5309	16.0681	16.9191	13.9262	20.1199	18.3962	17.0855	23.1754	12.3272	14.5015	17.0609	16.2181	12.9142	-0.0730957	0.639497	-0.401736	0.00850779	-0.32864	0.0507845
ENSG00000230177.1_4	RP5-1112D6.4	antisense	13.266	12.8334	20.3926	13.2401	12.3435	8.29159	6.91001	11.104	11.9922	11.8194	12.9554	17.84	13.0631	14.745	11.1977	12.9463	19.8557	10.5681	8.22568	14.1664	14.7157	20.6449	23.7851	23.5488	17.1735	16.7723	17.6631	16.2582	17.4059	16.8633	11.882	16.5872	16.6604	12.5909	13.6863	9.98024	14.5548	14.6572	19.9313	12.9749	0.443429	0.00635489	-0.175888	0.172299	-0.619317	0.000595445
ENSG00000231365.5_4	RP11-418J17.1	antisense	9.55532	10.0821	10.1362	9.88069	11.1485	9.96103	8.02302	10.0461	9.0678	6.67301	10.6973	10.9123	11.514	8.45158	11.0097	8.98358	10.1709	10.8627	10.43	10.3305	10.311	9.32607	11.6801	10.5218	8.2024	9.98569	10.8411	8.46149	10.1356	7.71758	10.2406	10.3618	10.5604	10.1655	9.96919	6.81012	9.81185	9.38025	10.0929	9.91654	0.105636	0.331756	0.0802099	0.288427	-0.0254264	0.754381
ENSG00000226696.5_4	AC008746.11	antisense	10.0437	13.2531	12.5476	12.2643	14.3697	5.98454	13.0041	9.06387	7.47343	11.0207	15.0148	11.9834	10.7082	11.8218	10.9349	15.4143	9.89161	10.3382	11.5215	15.8117	9.69537	11.8463	17.1047	14.2506	11.8298	8.75464	14.9198	14.7148	14.6251	13.0741	13.5671	13.0421	14.6506	13.3128	16.1806	8.1601	12.2832	13.4808	13.1176	11.5315	-0.0393991	0.764035	-0.225331	0.0747958	-0.185932	0.238408
ENSG00000203993.4_4	C9orf37	antisense	7.89191	8.23346	8.15168	8.2731	8.62555	9.16085	8.77916	8.78675	7.56464	7.23316	7.81016	7.98685	7.05821	8.0129	8.42865	8.27592	7.98154	8.83415	8.31843	9.08124	10.0737	9.05079	7.50648	11.0406	7.40471	10.583	8.61175	6.44939	6.6805	5.83566	7.52812	5.78963	7.10843	7.87688	7.7455	6.77808	8.07088	6.8658	9.03289	8.31248	0.39576	0.00258453	0.275851	1.20138e-05	-0.119909	0.135724
ENSG00000215067.9_5	AC027763.2	antisense	7.38409	7.5704	9.5528	7.53672	8.24147	6.44088	8.50254	6.59601	6.66613	7.18662	7.82197	8.50545	6.84122	8.38196	7.43541	8.57781	7.35577	6.7911	6.90877	8.70713	5.73097	9.53007	12.4421	11.3462	9.26099	7.00737	8.51523	9.80277	10.0578	6.83283	10.4882	8.60118	9.49425	8.78427	11.14	6.36039	8.28886	9.06241	9.68366	7.55882	0.0956577	0.543925	-0.261734	0.00589677	-0.357391	0.00147044
ENSG00000248008.2_4	RP11-18C24.6	antisense	9.1557	9.17255	8.47786	7.66806	9.51262	14.6817	9.57225	11.4279	10.4551	9.05618	9.62549	9.44548	9.76326	6.68186	8.85897	9.1518	12.4472	10.4125	11.2706	10.9623	14.1777	11.4813	10.7557	8.752	10.0999	10.5212	8.88756	7.18524	7.07324	6.41777	6.47691	6.59163	7.87739	7.1519	7.55193	5.66436	9.2907	6.88782	10.0829	10.0941	0.549798	9.17676e-06	0.5514	4.72719e-06	0.00160211	0.896149
ENSG00000277268.1_4	RP11-445F12.1	antisense	7.66062	7.74167	11.8192	10.3613	7.71366	9.0345	8.34781	8.20047	7.4536	8.25784	8.43106	15.1122	8.73459	8.43087	6.03096	7.1979	14.2649	10.1906	5.59098	11.8493	9.29913	12.4234	14.805	18.3076	14.9092	12.331	10.4169	11.4663	12.008	14.3433	11.7938	13.987	9.84192	14.5515	13.6039	13.161	10.8242	12.7507	13.8655	9.12967	0.12092	0.38607	-0.481946	0.000361436	-0.602866	0.000633754
ENSG00000216895.9_5	AC009403.2	antisense	7.46347	7.4585	10.1175	8.87732	6.68854	9.0299	6.39831	6.20278	6.29258	7.57412	5.4953	8.09829	8.20534	6.35358	6.1414	5.45752	9.53423	6.78613	7.7618	9.22564	11.5576	9.19526	6.96364	7.54055	7.58164	7.9277	7.86225	7.42962	8.21549	5.43322	7.55816	8.28976	8.28322	9.4086	6.88733	5.66166	7.63772	7.46301	7.84517	7.65333	0.0720483	0.468611	0.0363299	0.809468	-0.0357184	0.63728
ENSG00000260267.1_4	RP11-452L6.5	antisense	7.84342	7.48657	7.26515	7.58441	9.50771	6.04665	9.96679	7.50611	5.96053	7.28648	7.1613	8.31669	5.31359	8.31539	8.09157	7.65471	5.39941	6.1542	7.73565	7.69674	6.72377	9.41131	7.62608	10.4803	7.45975	8.6945	8.14946	7.66398	6.78958	7.1245	8.63144	7.7987	8.14799	9.6322	9.11503	5.6379	7.70499	7.83792	8.6369	7.38175	0.140042	0.226518	-0.0865079	0.356761	-0.22655	0.034834
ENSG00000223482.7_5	RP11-322M19.1	antisense	10.1404	11.0717	11.5548	5.28097	10.4876	8.13315	10.8614	10.806	9.46185	11.0416	9.75169	10.2577	8.85839	10.3111	10.1248	12.177	10.8287	9.99617	10.9005	9.43659	12.8784	12.0752	12.1743	10.5729	13.6182	11.2468	7.44964	12.0165	10.3097	10.7689	9.66932	12.1287	10.8167	11.3631	10.5751	12.1587	10.5918	11.0896	11.1895	10.2076	0.0129345	0.947444	-0.119562	0.147548	-0.132497	0.313549
ENSG00000223797.5_5	RP11-391M1.3	antisense	9.44348	6.61121	7.41142	5.92792	8.84218	11.2229	6.01466	7.68083	10.021	8.41389	6.50681	8.6107	5.56788	5.8424	7.56763	7.17391	15.7326	8.28486	5.23792	7.77897	13.698	9.42311	12.6265	9.95754	9.34572	14.1629	7.59177	7.52559	8.77937	5.95015	8.0069	9.70408	7.87695	8.07916	7.68097	5.91716	8.50608	7.72448	10.5179	8.26625	0.44534	0.0103311	0.0977943	0.717446	-0.347546	0.0509923
ENSG00000225484.6_5	RP11-773D16.1	antisense	11.7818	10.6357	10.7146	10.8558	8.5993	6.68668	8.84578	8.18469	11.7923	8.77724	9.63628	14.6305	10	8.8479	15.1413	12.9729	6.98837	11.191	15.7298	8.07162	5.12117	9.69371	10.8756	8.48454	8.58925	11.8324	9.6055	8.70668	9.82613	13.1336	9.49415	10.9641	11.7743	10.0475	10.2745	9.0764	10.2106	10.3664	9.84683	10.2478	-0.0741795	0.47045	-0.0165908	0.686649	0.0575887	0.927572
ENSG00000226688.6_5	RP11-429G19.2	antisense	7.12281	7.71626	8.77699	5.97258	6.04732	7.36555	6.70892	5.07367	6.02763	6.81642	6.98039	6.68911	7.73184	5.85466	5.82398	5.66931	7.00003	5.55602	5.69856	7.47957	8.96243	8.01966	6.95352	6.78335	7.06362	8.50238	5.76976	8.72407	10.9736	7.12009	10.7652	8.08098	7.45967	8.47558	9.10156	5.57204	7.23442	8.47475	7.18205	6.71781	-0.238776	0.137474	-0.33518	0.00262615	-0.096404	0.318442
ENSG00000257337.6_4	RP11-983P16.4	antisense	6.92756	7.85546	8.74973	7.87216	7.39484	5.94492	6.52589	4.95041	6.69047	6.34158	7.5427	8.36251	5.02294	7.80711	7.65433	8.82338	5.90498	8.6221	6.77807	7.43394	6.58496	7.49534	9.20787	9.78653	8.40559	8.35879	10.1777	9.1881	7.28766	10.3759	8.67875	7.55089	8.36041	9.71431	7.73907	10.9157	7.86202	8.86787	8.9053	7.13286	0.00607786	0.91064	-0.314106	0.00161468	-0.320184	0.00398894
ENSG00000246695.7_4	RP11-877E17.2	antisense	11.2852	10.3853	19.3226	12.6049	8.64165	10.3177	7.69357	4.94389	8.57624	10.5428	9.57079	15.3996	9.74132	11.4092	6.52727	9.67668	20.4898	16.0697	6.1997	12.2047	18.2411	14.3594	20.2209	18.4527	17.7534	16.4948	14.2232	19.4155	21.5782	20.6226	19.5255	14.4388	17.0024	13.9263	14.4409	18.038	13.8982	17.6654	16.9174	11.4211	-0.0624149	0.642134	-0.629218	0.000812221	-0.566803	0.00831972
ENSG00000263327.6_5	RP11-783N5.1	antisense	8.0803	6.68612	8.15583	7.24955	6.38628	6.29181	9.15863	7.10456	5.33318	6.99915	8.87134	9.15838	7.13976	7.57714	7.46871	8.97889	9.44771	7.43234	7.95535	8.15022	10.1151	9.22976	15.3951	11.3514	8.73863	13.6059	10.2334	11.168	11.6119	8.44002	9.54905	8.85486	11.6955	8.03003	9.37471	4.88914	8.77522	9.29036	11.4257	7.79716	0.298476	0.129199	-0.252785	0.0513999	-0.551262	8.18333e-05
ENSG00000253320.5_5	KB-1507C5.2	antisense	9.70547	9.40163	8.73234	9.9558	9.86732	10.1843	11.8032	7.49003	7.85025	7.77774	9.46001	9.0601	7.42285	6.33588	6.01187	9.79063	7.95306	7.06821	9.84321	8.00879	6.71579	9.41862	12.8499	11.6066	8.87769	11.7799	8.44264	8.78556	11.8286	7.52685	8.63555	5.59998	7.63471	8.79099	8.15666	4.79653	8.7547	7.97283	10.4959	8.59231	0.396662	0.0338723	0.107955	0.280731	-0.288707	0.0202198
ENSG00000227258.5_5	SMIM2-AS1	antisense	9.82012	15.1284	17.6654	9.74819	7.78182	15.1206	5.15055	5.87001	9.45637	12.1698	9.1032	13.588	9.48102	10.779	4.79416	7.14186	23.957	13.921	4.86754	11.8173	15.3623	15.6433	19.8276	16.7352	17.3801	16.5954	15.5327	15.0794	21.2534	19.5202	17.1163	20.624	19.3213	20.7569	20.9434	18.8966	14.1097	19.2791	16.9524	11.0821	-0.185546	0.0381702	-0.798806	0.000212825	-0.61326	0.00987435
ENSG00000263072.6_4	RP11-473M20.14	antisense	7.12238	8.1964	9.2853	9.96297	8.97722	5.46217	8.89254	6.23121	6.79524	7.08186	8.21	7.60431	7.6385	7.28784	9.3211	7.19718	5.62628	5.96406	7.1683	7.46895	10.3225	8.41771	8.41353	7.38864	8.4279	6.47008	8.97713	7.40485	8.35603	5.82096	8.01878	8.13506	9.03411	7.27485	8.38461	4.76523	7.69738	7.46605	8.01583	7.70554	0.102506	0.393474	0.04555	0.654073	-0.0569564	0.538229
ENSG00000258056.2_4	RP11-644F5.11	antisense	5.34234	6.14583	6.24451	5.9162	5.66624	8.00602	5.45411	6.35079	5.28866	6.17298	5.03602	5.73221	9.00707	5.60819	5.51773	5.19362	9.07199	8.67954	5.3726	6.94163	9.4951	6.68997	6.66796	6.26988	7.60426	8.53219	6.21453	4.85825	4.76329	5.35871	6.10047	5.90608	5.3054	6.48556	7.72853	4.94064	6.3797	5.71633	6.99647	6.48778	0.291538	0.0186544	0.182637	0.140078	-0.108901	0.319996
ENSG00000226471.6_5	CTA-292E10.6	antisense	8.88489	6.2488	9.06003	6.47869	10.2739	12.2624	9.75305	9.22391	8.73773	9.19703	10.7289	7.067	11.4262	9.9813	8.8533	11.2685	8.83336	8.01382	10.6182	9.70204	16.1578	11.2855	9.98472	9.30238	5.33923	7.36385	10.9919	5.85244	6.06938	6.2327	4.753	7.99502	7.90729	6.71427	6.39744	6.01509	8.74931	6.4374	9.0446	9.65575	0.490577	0.0151882	0.58491	3.01209e-05	0.0943329	0.488217
ENSG00000248049.6_5	RP11-453E17.1	antisense	6.43035	6.81218	6.23212	6.8781	7.91467	7.37738	6.81629	6.68581	8.0908	6.64161	7.32768	7.28646	6.97814	6.6089	6.93635	6.13155	6.99959	7.37185	6.95754	7.22235	6.16553	7.59811	7.58133	6.61503	5.74529	8.48214	6.38311	7.28237	5.61328	4.80194	6.08417	6.45579	7.01996	5.78258	6.0063	4.74109	6.72383	5.97639	7.0675	6.94596	0.241927	0.0469332	0.216902	0.000526707	-0.0250253	0.786529
ENSG00000270820.5_4	RP11-355B11.2	antisense	9.03006	6.76428	9.20028	7.7573	10.7685	6.91064	9.15973	7.01299	6.81322	10.2363	10.2348	8.33851	5.98912	8.12344	7.3797	6.07115	9.95078	4.70486	6.58067	9.18075	5.03929	8.85276	6.93434	8.769	8.69935	8.29017	10.2809	7.33312	5.91749	6.90675	7.88074	7.82364	9.80582	7.32678	8.58888	6.63217	7.92467	7.57949	8.63775	7.86887	0.188556	0.0927229	0.054057	0.795006	-0.134499	0.275422
ENSG00000228801.5_4	RP11-110G21.1	antisense	6.96675	8.01376	8.02868	6.93597	7.56833	6.66044	7.18043	5.63692	5.11047	5.50756	7.14082	6.00595	5.70295	5.93904	8.04621	5.54696	6.98483	5.94588	6.68731	6.59929	7.30912	8.2462	7.58353	9.53631	7.49874	10.4338	7.47649	6.237	5.7955	6.07343	5.64328	6.01092	8.95287	7.22956	8.0964	4.58002	6.91421	6.51322	8.46251	6.6437	0.377715	0.0139191	0.0286157	0.643592	-0.349099	0.000814393
ENSG00000262580.5_4	RP11-334C17.5	antisense	8.36641	14.9816	12.6426	11.1339	16.8118	5.79138	15.0843	8.59792	6.49157	9.89603	12.9261	17.5251	9.11068	11.8577	13.2359	11.1278	8.51807	6.23812	15.1184	15.5814	4.39626	12.1792	17.1359	20.4137	14.529	10.3333	12.6337	16.2457	9.59044	11.9224	16.1867	20.2381	16.5542	13.1944	21.9899	12.2972	12.8021	15.3577	14.5375	11.2111	-0.0791836	0.721415	-0.454032	0.0201088	-0.374848	0.0863264
ENSG00000231312.6_5	AC007246.3	antisense	6.68904	8.22515	8.33632	8.05533	7.2643	5.56794	6.12258	5.79233	6.05092	8.04021	5.82776	11.0332	5.51246	8.49069	4.37614	6.53911	7.71463	4.58915	4.86675	7.59481	8.36884	7.10521	14.4215	14.8359	8.64056	10.7322	8.39286	13.6561	9.11706	13.073	14.2398	12.1819	11.3836	9.04891	11.3006	12.0081	8.75542	11.7788	10.688	6.90751	-0.140194	0.3156	-0.769954	7.24253e-07	-0.62976	0.00118946
ENSG00000224660.1_4	AC087590.3	antisense	6.17275	6.57126	6.16059	6.62274	6.48534	4.31529	6.5368	5.67707	5.4284	4.58984	5.59853	6.56695	6.50193	7.36673	5.49471	7.85915	5.41024	6.08188	4.85466	6.93277	5.60158	6.38279	6.95634	6.18325	5.78907	5.43758	6.72872	5.51854	7.35254	6.67429	5.47421	6.0012	6.31755	5.55256	4.91683	5.58409	6.04719	5.93242	6.24629	6.03949	0.0743784	0.368105	0.0258043	0.805576	-0.0485741	0.537291
ENSG00000249673.6_4	RP11-520M5.5	antisense	6.19045	5.87908	5.9613	6.78867	6.87145	7.00536	7.26109	6.04644	6.63248	5.27672	5.62505	6.13675	4.314	6.01683	5.89	6.33798	6.45566	6.7973	4.91701	6.20261	6.03313	6.87272	5.9525	6.76351	6.22666	6.91464	6.35838	5.63282	5.25083	5.151	5.50282	5.7911	4.9554	5.52672	5.11877	6.08586	6.02064	5.44615	6.51473	6.12568	0.258471	0.000138973	0.169635	0.0146358	-0.0888356	0.210497
ENSG00000269821.1_4	KCNQ1OT1	antisense	6.25943	6.67086	7.2834	8.12837	6.19996	5.33296	5.74874	5.26699	4.38162	5.80489	6.02133	8.85264	5.1792	5.77717	5.42938	5.58528	7.70803	4.99136	4.25843	6.40029	6.41835	10.4088	8.9581	11.2948	10.4235	8.53617	9.24555	8.792	9.94094	7.93596	6.67329	6.92369	7.80502	8.12463	8.34418	8.06218	7.1991	8.06688	9.81115	6.08089	0.282413	0.00613527	-0.407728	0.000164577	-0.69014	2.09576e-06
ENSG00000261634.3_4	RP11-352D13.6	antisense	11.2548	11.8497	16.9069	11.4696	7.69016	7.02669	6.21846	5.55863	7.47017	9.59957	8.37483	13.7591	7.81055	9.50984	7.03473	6.13132	14.5623	9.07246	4.24203	14.3013	9.75565	16.667	21.79	25.7538	16.786	19.2007	17.1484	20.1227	21.0304	19.665	17.7942	20.6256	24.3497	13.7868	25.2437	17.2038	13.7991	19.9802	19.5576	9.5047	-0.0308388	0.835861	-1.07186	8.83368e-07	-1.04102	3.04669e-05
ENSG00000258634.3_5	RP4-773N10.4	antisense	5.23726	4.94248	5.20724	4.44556	4.63625	4.18144	5.82334	5.01329	4.28352	4.38163	5.12319	5.73326	4.33594	5.09875	4.62497	5.36221	4.87228	4.36374	5.07276	5.38918	5.35494	5.48888	5.66459	6.4479	5.28256	5.09296	5.97478	5.59066	6.44354	6.25382	5.87054	5.50134	5.22062	5.99203	4.42026	5.91344	5.24003	5.68958	5.65861	4.92777	-0.00787487	0.955303	-0.207387	0.00159779	-0.199512	0.00419754
ENSG00000232442.1_4	CTD-3184A7.4	antisense	4.24823	5.1235	6.4245	6.68485	6.24469	7.78837	5.92552	7.21391	5.56902	4.14489	5.38497	5.76575	7.22816	5.79102	4.89049	5.13904	7.34852	7.45396	5.70447	6.2431	11.2287	7.42062	5.74291	8.30875	6.25401	8.61155	6.14375	5.96991	6.87933	6.41141	6.61115	6.25378	6.63128	5.85571	6.48021	5.22777	6.39855	6.25784	7.08026	6.26408	0.178139	0.104145	0.0014379	0.788807	-0.176701	0.183965
ENSG00000248932.5_5	RP11-319G6.1	antisense	8.41193	6.62774	7.93053	7.47666	5.82959	8.60523	10.5076	5.96493	5.95742	6.38452	7.67381	8.06824	7.77078	7.89341	6.19882	7.00061	9.25205	6.84634	6.50439	6.41683	10.5092	7.00176	9.50541	7.7231	8.03247	9.91651	8.57128	8.38408	8.84671	7.53424	8.02344	7.51822	9.28785	7.65847	6.72343	4.10768	7.68515	7.5649	8.45842	7.51574	0.161067	0.261404	-0.00940545	0.990326	-0.170473	0.116555
ENSG00000233101.10_5	HOXB-AS3	antisense	5.80042	6.24036	5.26904	5.6258	4.94744	11.9589	6.91042	7.20364	9.08921	6.99211	6.27489	6.50101	6.0171	4.0828	6.13418	4.13785	10.9909	8.79965	6.9886	8.32246	15.1773	7.06501	5.55847	10.5525	9.447	14.7128	7.41791	8.12996	8.15844	6.03452	6.5242	6.04816	5.7857	6.88494	7.35751	5.73359	7.46874	6.73967	9.12561	7.30781	0.437244	0.0583624	0.116762	0.763605	-0.320482	0.1522
ENSG00000255471.1_5	RP11-736K20.5	antisense	6.82066	7.26177	8.5222	6.6821	5.62532	7.0393	6.21574	6.14841	5.50536	5.85136	7.0904	9.65116	8.57799	5.00714	6.55599	5.71664	8.50259	7.47223	3.86721	8.08906	6.88118	8.61707	11.082	9.06983	8.74513	9.61999	9.58453	9.20171	9.53785	8.11563	7.155	7.7434	8.7395	6.15743	7.92324	7.79683	7.56036	8.04118	9.45309	6.81351	0.23338	0.0200142	-0.239007	0.0266513	-0.472387	0.000698918
ENSG00000272356.1_4	RP5-1112D6.8	antisense	6.28377	6.14406	9.81364	7.17614	5.92672	4.96881	5.19836	3.91246	4.93054	6.33157	5.69101	9.23445	6.6413	7.69866	4.34073	5.05158	9.72353	6.95753	3.82458	8.54957	8.70071	10.6874	12.3436	12.683	11.6074	9.37979	9.74992	10.28	10.0726	9.27861	7.26287	10.488	9.92237	8.31248	9.40868	7.42545	7.9445	9.16123	11.0752	6.52856	0.273718	0.017414	-0.488777	0.00101684	-0.762495	9.61766e-05
ENSG00000272368.2_5	RP4-605O3.4	antisense	6.16247	8.69151	7.88087	5.61895	6.6942	5.66742	9.60842	6.8901	6.32716	5.73539	7.10142	7.99357	5.56655	7.26484	5.23821	7.80131	8.44558	6.33165	6.47876	7.68281	12.3687	8.52515	8.28478	10.8298	8.34684	8.87821	10.0052	6.44936	6.98369	4.81702	4.76747	5.90344	6.53311	8.23631	5.54123	3.80228	7.20705	5.89266	9.145	7.21666	0.634064	0.000657874	0.292413	0.024751	-0.341651	0.00891139
ENSG00000248092.7_5	RP11-159F24.1	antisense	5.60032	4.05484	5.12923	5.06108	4.77	4.28477	5.02939	3.79085	4.79213	6.19901	5.63818	5.18746	4.80258	4.64902	5.15809	4.07451	4.85011	4.3608	5.55374	5.16772	3.93734	5.48414	5.98349	5.71209	4.78265	4.96599	5.83226	5.15461	5.74029	5.43661	6.49576	4.93677	6.40147	7.2712	6.35323	4.09112	5.18702	5.76456	5.4601	4.86148	-0.0782828	0.579319	-0.245814	0.00756233	-0.167531	0.0438141
ENSG00000268858.2_4	RP4-591C20.9	antisense	5.40634	5.92618	6.25081	6.91696	6.15718	4.74885	7.32911	5.34369	4.78912	5.4415	5.58667	5.61021	4.00652	6.3578	6.62303	4.34665	3.87577	3.7698	5.47231	6.38479	4.31775	5.87574	5.74987	6.62529	5.37781	4.67821	6.13883	6.7091	5.32762	6.4195	6.03754	6.59485	6.69579	6.4106	6.69894	4.84771	5.69023	6.19352	5.74096	5.46005	-0.109467	0.24182	-0.181845	0.0589185	-0.0723775	0.469465
ENSG00000235706.7_4	AL356017.3	antisense	6.56543	4.72821	6.62878	5.0357	4.75273	6.90361	5.92921	4.39556	5.08005	4.26157	6.08054	6.36704	6.10613	3.87916	5.64418	4.85475	7.91064	5.43428	3.75473	5.9649	8.91062	6.89345	8.12333	6.89911	6.03098	8.69731	7.12055	9.04112	7.19462	6.93262	7.19527	8.34039	9.39503	5.32784	6.61669	4.49576	6.31922	7.17104	7.29412	5.67561	0.0245523	0.75608	-0.337406	0.0156661	-0.361959	0.0101093
ENSG00000253982.1_4	CTD-2336O2.1	antisense	5.18349	8.76454	10.3242	5.74808	8.45619	11.1162	4.64124	5.70812	9.3198	6.53542	5.30195	9.64641	6.08148	5.10834	6.69421	4.80505	14.7649	14.0023	4.13937	6.24363	24.4294	13.0339	9.27562	12.5638	9.78566	13.1783	11.5682	3.71591	9.2873	6.41691	10.1193	3.8534	11.0313	8.58513	11.0565	8.8864	8.87144	8.10579	11.5676	8.42925	0.513062	0.0398548	0.0564513	0.995539	-0.45661	0.0373153
ENSG00000253552.7_5	HOXA-AS2	antisense	4.34937	3.99385	3.6698	4.97532	5.36862	6.6434	5.23934	4.35974	5.10117	5.15908	4.81655	4.58191	4.94393	3.84778	5.29009	4.37604	6.3185	4.69688	5.36036	5.49372	7.54455	5.85018	5.52516	5.51862	5.72465	6.93796	7.39924	4.24403	4.42554	4.85284	4.40856	4.6876	6.93543	4.71411	5.60455	4.47279	5.20642	4.92727	6.1593	5.05381	0.321978	0.010446	0.0365821	0.749014	-0.285395	0.0130479
ENSG00000225377.5_4	RP5-1103G7.4	antisense	5.2717	4.43297	5.54453	4.92057	4.74286	5.12747	5.01717	5.34028	4.2993	6.72333	6.33025	6.59502	3.54563	4.2405	4.7915	5.5244	5.13709	3.96936	6.76741	5.98802	5.83434	6.55116	6.97841	7.49136	4.75887	6.79032	6.85132	6.87043	5.77172	6.01486	6.57359	6.87874	7.99581	6.69786	6.12988	5.92256	5.78946	6.53949	6.57024	5.24494	0.00676696	0.994372	-0.318253	0.00102461	-0.32502	0.00798391
ENSG00000262050.1_4	RP11-74E22.3	antisense	4.96269	3.71388	6.03978	5.54747	6.99041	8.39929	7.16982	3.53983	4.14153	4.05344	3.82376	6.90625	4.79036	5.15398	3.59905	4.1211	9.1792	4.66807	4.25359	5.82629	14.5359	7.93425	9.57146	9.0042	7.04855	7.42934	7.01593	8.47078	10.0798	7.97279	7.94138	10.0275	7.34632	6.51888	7.15712	3.78911	6.6312	7.70041	8.00062	5.7817	0.0551771	0.622091	-0.413441	0.0251804	-0.468618	0.0172621
ENSG00000235245.1_5	RP11-122K13.12	antisense	7.96572	6.64982	7.81615	8.04803	7.40362	4.65561	11.166	7.139	4.18276	6.64155	7.62157	8.89789	6.2949	7.71002	7.71262	7.67215	7.49446	3.76776	7.11168	7.79965	3.52072	8.9746	9.26021	9.81007	8.19564	8.20934	6.94953	10.4594	11.2692	9.94656	11.1448	9.81332	9.28082	9.98748	8.78611	7.73261	7.97476	9.82448	8.56657	7.01294	-0.197664	0.0487229	-0.486362	0.00102777	-0.288698	0.0707438
ENSG00000231889.7_4	RP3-487J7.2	antisense	7.01924	6.59817	6.03582	6.35139	8.52464	7.38076	9.22426	8.04257	6.71946	5.93262	9.34629	7.24383	8.32118	7.52099	7.62123	10.3076	4.47417	8.23708	7.8115	6.1541	9.7132	6.20877	5.44707	4.83	6.20733	6.51754	6.61532	4.85096	4.66064	5.17888	5.52079	3.44045	4.51779	4.9934	5.19731	6.00166	6.63244	4.9291	5.97101	7.55143	0.27665	0.0229303	0.615427	4.52546e-06	0.338777	0.0146351
ENSG00000224093.5_4	RP5-1033H22.2	antisense	6.74302	6.62442	7.68062	5.43857	5.63233	6.33263	3.90803	4.00252	5.5966	6.04517	7.52574	6.97923	4.34687	4.80749	3.50987	4.74926	11.4878	5.94632	4.04657	7.27257	3.43804	7.525	9.6978	10.0129	7.71401	8.68956	6.87528	7.5727	7.07276	7.98182	5.11899	7.91312	8.92431	6.1404	6.90581	4.3597	6.51716	6.88773	8.41909	5.81494	0.289635	0.0671974	-0.244266	0.100686	-0.533901	0.004249
ENSG00000235501.5_4	RP4-639F20.1	antisense	6.34195	8.93024	9.53416	6.28832	6.49925	11.348	3.41857	4.01884	5.23932	6.72257	4.87689	5.37665	5.91314	5.5072	3.84585	7.61817	8.60061	8.26868	4.08946	8.77755	17.0145	10.4131	9.77247	8.03537	6.02917	12.7263	7.95369	8.59294	11.141	6.25739	8.43226	10.614	10.0196	8.66056	8.66787	10.0335	7.93275	9.15768	9.15502	7.05857	-0.000419641	0.892058	-0.375607	0.0248129	-0.375187	0.0821528
ENSG00000234771.3_4	RP11-395P17.3	antisense	6.80729	6.11281	7.18873	6.9797	6.20246	3.57541	7.24127	5.40762	4.39121	5.86079	7.02724	8.38479	4.56542	7.51119	4.70323	7.48104	6.32516	4.40019	4.6085	7.47052	3.35641	10.8956	8.62486	10.164	7.66867	6.35598	7.13749	9.19434	7.98121	8.69989	8.59207	9.33737	9.20909	9.34629	10.0948	5.64192	7.07068	8.67744	8.47443	5.981	-0.034153	0.763613	-0.536883	0.000329103	-0.50273	0.00490685
ENSG00000273619.1_4	RP5-908M14.9	antisense	5.60077	7.16505	6.1859	6.63954	5.94803	5.02797	6.92913	5.77059	4.38636	4.55105	5.57633	6.06097	4.2481	5.98256	6.35026	4.62914	6.24073	5.70045	6.18484	5.30941	3.62651	6.25713	5.24507	6.38545	6.09964	7.0442	7.03754	5.34413	3.73408	3.34049	3.81271	5.17902	5.5357	6.15533	6.63973	3.72133	5.5457	4.82917	6.34484	5.62446	0.393808	0.018907	0.21994	0.0462992	-0.173868	0.10046
ENSG00000281508.1_1	CDR1-AS	antisense	15.1802	53.3464	37.8379	35.034	6.79609	8.97618	3.33293	5.69696	6.74232	18.1222	14.3813	23.1166	10.3159	35.7174	9.48542	9.23059	40.4484	7.94164	9.10853	21.9624	4.93401	43.7578	14.6566	17.7241	37.3068	20.3672	44.7798	34.9837	26.3949	35.9273	26.7192	37.5792	39.9576	32.7834	41.2351	30.5576	23.9566	34.0153	29.7654	17.9861	-0.19255	0.231453	-0.919306	0.00182644	-0.726756	0.051377
ENSG00000214106.8_4	AC093726.6	antisense	4.55367	3.92592	4.50212	4.87951	4.58877	3.53361	5.47908	4.07197	4.76718	3.76942	5.03748	4.9953	4.67694	4.44548	4.92263	5.77559	4.03445	4.29142	3.44947	3.8753	3.32629	5.13772	4.73958	4.02451	4.26	4.50381	4.75066	4.68495	4.17106	4.57696	3.66024	4.66305	4.33104	3.51072	4.81247	3.92773	4.40711	4.2598	4.56938	4.42389	0.101212	0.210259	0.0545277	0.559695	-0.0466843	0.542594
ENSG00000238164.6_5	RP3-395M20.8	antisense	5.796	6.39152	5.66954	6.16394	5.09292	4.78531	7.34219	5.80007	3.30778	5.13847	5.52594	6.58498	4.61508	5.44073	5.68242	5.45645	4.41182	4.0254	4.38207	7.21556	7.12814	6.72848	4.95533	5.66586	4.40005	4.05244	4.97624	6.12576	5.87946	3.7466	5.07444	6.62413	5.95797	7.27238	8.07682	5.99229	5.59679	6.08332	5.12973	5.52173	-0.245974	0.153478	-0.139738	0.257156	0.106237	0.458521
ENSG00000236618.2_4	AC100748.2	antisense	5.42101	4.68747	6.04919	4.80821	5.2531	8.22643	3.26468	8.59022	5.27162	5.65006	4.15093	4.22624	5.77238	3.84919	5.45336	5.2874	9.1608	11.9058	4.9495	4.75923	10.9235	5.44191	4.31813	5.69459	6.40418	8.89738	5.42032	4.63044	5.9525	4.18955	4.33691	5.08646	4.97412	5.09198	5.74889	4.76621	5.79483	4.97523	6.02942	6.07906	0.277256	0.0826282	0.289086	0.215937	0.0118301	0.865681
ENSG00000256967.1_4	RP11-273B20.1	antisense	8.58449	8.19469	11.7442	8.83373	7.48458	10.3515	4.77046	6.52898	5.99014	8.44014	6.44677	11.7988	7.17003	8.32708	5.41198	5.92109	17.6742	9.12544	3.21124	9.4713	19.5139	11.5421	11.2195	14.3355	14.6646	13.8916	11.2006	10.897	9.1485	11.2618	9.48143	11.7255	12.5572	10.6351	10.215	10.4392	9.95026	10.7067	12.809	8.80927	0.258636	0.0102614	-0.281425	0.0613986	-0.540061	0.0151127
ENSG00000267317.2_4	CTB-25B13.12	antisense	4.85808	4.69465	6.32138	4.95644	7.07356	5.27297	7.91561	5.5601	4.37057	4.34365	5.34286	5.3837	4.39394	5.29669	4.87624	6.57478	3.39417	4.0253	4.57427	5.32766	5.52089	5.28379	5.72396	6.93787	6.36044	5.39892	5.44349	5.20128	3.18981	5.34046	4.25964	4.94159	5.84502	4.58705	5.0484	4.55562	5.22763	4.77432	5.85808	5.24179	0.295133	0.0202482	0.134764	0.25098	-0.160369	0.147872
ENSG00000282221.1_4	RP11-27G14.4	antisense	4.18007	6.15075	5.53569	8.71863	4.5679	9.67105	5.74669	7.95169	6.94195	8.01959	4.15331	9.11553	10.0362	3.18848	7.24738	6.8759	9.64215	7.26666	4.46426	10.6158	10.9738	7.54264	7.09935	9.91421	7.62795	7.82421	8.03501	6.16557	8.46715	6.67994	5.10515	7.31691	4.17566	7.08303	7.08782	4.77742	7.11015	6.31763	8.00723	7.1935	0.34192	0.0279468	0.187311	0.458276	-0.154609	0.299629
ENSG00000272498.1_5	RP11-415F23.3	antisense	5.02629	5.78092	6.36401	4.46339	6.34923	3.78035	7.56146	4.67547	5.25895	4.51525	5.77203	5.75174	5.93875	4.20325	4.80425	7.19297	5.91338	7.01321	4.13265	5.48381	5.12904	4.61348	7.26292	5.80207	6.47841	5.91897	6.11592	4.58359	6.20708	4.52649	4.03094	5.45993	4.52805	7.83387	4.00713	3.18056	5.43499	4.92863	6.03196	5.48145	0.291442	0.0836253	0.153371	0.164874	-0.13807	0.23151
ENSG00000267280.5_5	RP11-332H18.4	antisense	5.10656	5.33202	5.49635	5.92959	7.15882	7.82028	7.50443	6.29453	4.96649	5.09658	4.74242	7.97014	5.57221	8.76177	4.62826	3.93832	7.24611	8.18916	3.15054	6.67981	7.79912	6.10386	5.34184	14.9492	7.6006	9.56034	7.45016	6.61033	4.87518	12.1782	8.60696	5.1711	7.59719	9.93239	7.44989	5.3973	6.89467	7.53539	8.501	6.16112	0.17395	0.561376	-0.29049	0.0988202	-0.46444	0.0371219
ENSG00000262049.1_4	RP13-1032I1.7	antisense	4.53808	4.87293	4.76535	5.31177	4.88132	4.46172	5.47556	4.69436	4.21799	3.81166	3.6496	4.96284	3.70196	4.62371	4.21302	3.43036	5.27027	4.17591	3.5367	4.76015	3.5983	5.04002	3.88202	6.23493	4.846	5.24754	4.21532	3.68671	3.70276	3.29867	3.51978	3.91567	4.49769	4.76903	4.4313	3.11528	4.37101	3.88188	4.91097	4.42636	0.339254	0.0133714	0.189367	0.0305561	-0.149888	0.151595
ENSG00000224189.7_4	HAGLR	antisense	4.89529	3.50459	4.40832	4.49725	4.2028	4.99962	3.89348	3.73759	5.07883	5.82274	4.0558	4.84934	3.62883	4.28948	3.10173	4.94564	4.66971	4.18773	4.80959	5.02466	3.95248	4.61257	5.49637	4.75516	5.89178	4.57317	4.1452	5.08464	5.5652	5.19627	6.64373	4.94379	5.06303	7.68764	5.91556	7.35957	4.8747	5.93994	4.91237	4.4074	-0.274027	0.0425117	-0.430518	5.39151e-05	-0.156491	0.111769
ENSG00000254635.5_4	RP11-164A7.1	antisense	4.63144	4.05388	5.12932	3.97488	3.92922	3.50127	4.35546	3.30162	4.04807	3.92962	4.12081	3.99978	3.59143	3.44633	4.51089	4.10927	3.3011	3.92894	3.89724	3.67174	3.12984	3.54572	3.63841	3.2487	3.73403	3.06775	4.46524	5.45774	4.57764	4.5766	4.46845	4.86032	5.28576	3.6261	4.39202	3.83853	4.03737	4.5648	3.61664	3.93153	-0.3359	0.00530345	-0.215459	0.00555416	0.120441	0.151338
ENSG00000225855.6_4	RUSC1-AS1	antisense	4.5474	5.05063	8.47687	6.37554	7.09337	3.05485	5.85898	3.88666	4.67179	5.78151	5.53252	7.39217	4.19227	7.244	4.80403	5.99565	4.32721	4.58593	5.13553	7.20739	3.73509	6.95614	7.41664	9.82022	6.63828	5.97334	7.0367	7.81939	6.0212	5.88903	7.07348	7.13154	6.60811	8.11904	6.66822	4.71681	6.07882	6.67187	7.30689	5.47378	0.131166	0.320685	-0.285553	0.02879	-0.416719	0.0118523
ENSG00000256628.3_4	RP11-454H13.5	antisense	4.41715	4.27777	4.96051	4.16783	4.54692	4.14334	5.30704	4.74847	3.97589	3.75064	4.13405	4.66729	4.17483	4.93337	3.7255	3.03539	4.52704	4.18884	4.05431	4.28112	4.80628	4.70274	3.97359	5.47212	4.97155	5.05362	5.58273	4.2795	3.52294	3.9086	3.3336	4.00971	4.28984	4.77238	3.91395	3.61025	4.33946	3.96009	4.95939	4.32493	0.324632	0.0028295	0.127146	0.0766226	-0.197486	0.0220526
ENSG00000177133.10_4	RP1-163G9.1	antisense	24.8196	19.5238	24.5914	16.1076	13.9292	5.07239	24.2318	7.42595	10.8432	16.4891	21.8203	26.8455	2.97119	19.7378	8.48108	14.0749	19.2088	6.43952	4.2572	18.0638	6.23087	23.3691	18.0138	52.7518	37.0635	24.0607	46.3823	34.5281	24.6914	20.4247	25.051	19.4204	23.4095	19.7881	24.4268	10.3242	19.8575	22.4516	33.6069	14.8174	0.581939	0.0784769	-0.599526	0.025663	-1.18147	0.00361886
ENSG00000278768.1_4	BACE1-AS	antisense	4.55928	3.41998	3.60349	4.53774	4.51894	3.15165	4.14539	4.36961	3.60209	5.05757	4.10404	4.07867	4.19208	2.93178	3.84568	5.79745	4.45713	4.26978	3.82588	4.38434	5.34539	4.25705	4.26771	5.26115	4.28423	3.54064	4.51984	4.77827	4.66053	3.66573	3.72491	5.15334	4.11984	4.18889	4.25896	4.58728	4.26295	4.34864	4.3551	4.1999	0.00214304	0.994301	-0.050208	0.493459	-0.052351	0.566725
ENSG00000257702.3_4	LBX2-AS1	antisense	5.01727	6.12025	8.15092	7.1923	5.88825	7.23245	4.00948	5.25978	5.08563	5.20096	6.69569	7.66278	6.54139	6.58685	3.8354	4.93259	7.16804	5.69644	2.90803	6.73909	7.0696	7.27529	7.11357	8.84353	7.97113	6.87622	6.97727	7.42843	6.17616	8.67518	9.33532	9.68185	9.00981	8.99579	8.74328	9.14501	6.86781	8.57676	7.5095	5.95206	-0.191715	0.0746926	-0.527044	0.000235518	-0.335329	0.0254529
ENSG00000231770.5_4	AC046143.5	antisense	4.33693	3.8746	6.05309	3.64715	3.51946	4.65924	2.88731	4.3756	5.22355	2.92967	3.99218	4.60356	3.69504	3.31037	4.16194	4.66778	8.55129	6.50573	4.50257	4.58532	8.91819	8.79986	9.00744	7.57173	6.19515	5.01054	6.0824	4.2999	4.84594	2.991	4.91515	4.75728	5.49027	4.38872	3.05388	3.52899	4.9983	4.25235	7.11119	4.71431	0.741831	0.000787148	0.148788	0.491559	-0.593043	0.00309989
ENSG00000225756.1_4	NCRNA00118	antisense	7.09726	6.8763	19.8922	8.45402	6.82934	2.83465	4.46149	3.56035	3.5897	4.3111	6.83476	9.47875	5.11702	7.08415	5.9344	6.17533	6.6645	6.68406	3.86678	7.16446	8.92174	11.1399	22.1365	18.6489	14.1224	12.0425	17.3819	13.9018	10.3032	17.1339	14.3437	13.6006	16.9599	8.22837	15.2086	16.477	10.0962	14.0175	15.912	6.75392	0.182893	0.379611	-1.05343	1.35856e-05	-1.23632	3.62583e-05
ENSG00000270696.1_5	RP11-342K6.1	antisense	4.68644	3.57194	5.42319	3.19709	4.08411	2.81055	4.15374	3.47517	4.04176	4.61686	3.54572	3.4042	4.26872	4.30051	5.51006	3.90934	5.86674	4.25832	3.47757	5.37891	3.62966	4.54998	5.60736	3.98632	4.86786	3.83707	4.5768	6.44788	5.19718	5.52199	4.66638	4.58724	7.33844	5.37653	4.69381	5.42926	4.56374	5.47319	4.5709	4.17193	-0.259904	0.0425912	-0.391666	0.000732901	-0.131762	0.245588
ENSG00000248019.2_4	RP11-496N17.2	antisense	4.589	3.35476	3.92485	4.21031	4.62577	3.45042	5.59423	3.80261	3.72911	3.99503	4.39539	4.56459	4.08252	5.40997	4.51763	4.44539	3.51467	3.98755	3.48029	4.00297	2.79517	3.69494	3.64796	4.13983	4.45386	4.12462	4.1246	4.237	4.89491	3.07751	4.27816	3.98379	3.29193	3.59418	3.26857	3.83025	4.03095	3.82848	4.03097	4.11773	0.0743556	0.394153	0.105077	0.271039	0.0307211	0.868689
ENSG00000238045.9_5	AC009133.12	antisense	5.79399	10.8636	5.85605	6.22485	5.69391	3.99749	3.78639	5.11914	5.33246	8.58276	5.43035	5.20795	4.43132	4.34745	3.77433	4.67869	4.19939	4.15363	5.43347	7.40212	5.3073	4.2847	4.60326	3.94283	4.75714	2.79418	4.0668	5.48172	6.08087	3.6675	5.81967	7.57008	7.11642	7.53751	7.97819	5.32926	5.46241	6.2868	4.07482	5.50555	-0.625591	0.00349148	-0.191439	0.173207	0.434152	0.0256095
ENSG00000224066.1_4	RP4-622L5.7	antisense	5.26081	4.4248	4.75784	4.93506	4.435	2.87046	5.69367	4.28137	3.13769	3.53891	5.57796	5.13897	2.77955	4.60801	4.19403	4.46507	3.1535	3.12013	3.70676	5.63834	2.90013	5.02539	5.6364	5.21829	4.50566	4.62451	5.91215	4.99388	3.10438	5.11051	5.79428	5.71149	4.61257	4.87432	4.08267	4.46977	4.50818	4.75043	5.15373	4.21991	0.11756	0.305051	-0.170847	0.161396	-0.288406	0.0391164
ENSG00000271895.2_5	RP4-635E18.8	antisense	5.44971	6.51037	6.37893	5.97875	4.49207	4.58512	5.6082	4.61685	5.59395	6.50194	5.66399	6.72722	3.21904	6.64227	6.55548	7.29349	6.27561	4.62636	5.56192	4.84785	2.75542	6.22591	6.43356	4.63358	6.43251	4.11587	5.74944	5.5025	3.99973	3.84142	3.95795	5.48398	4.41188	4.80739	4.46105	3.11695	5.25162	4.39809	5.59848	5.51831	0.348156	0.0274442	0.327348	0.0248782	-0.0208079	0.814234
ENSG00000234684.6_5	RP11-314N13.4	antisense	3.659	3.71635	3.87079	3.57463	3.47927	4.44148	3.81261	3.15252	2.86312	3.37033	3.80408	4.55006	3.84875	3.26023	3.12271	3.56246	5.58744	4.06022	2.75113	4.03519	4.5904	4.38073	6.01707	5.2487	4.89118	5.10856	4.22395	5.69753	4.65039	3.68255	4.2361	6.19087	5.42731	3.94961	5.46498	2.89798	4.19945	4.68859	4.97837	3.76727	0.0865175	0.48687	-0.315633	0.0117974	-0.402151	0.0007006
ENSG00000225376.5_4	RP11-490D19.6	antisense	8.55534	7.79389	13.5041	11.7073	5.87934	12.5828	6.70574	8.51139	7.51844	7.91721	5.74734	12.4183	15.7744	8.57319	6.07088	3.81277	19.1064	10.4131	2.7403	12.6472	20.3473	16.4691	17.0482	13.6921	18.7136	17.0994	16.1948	15.388	11.9346	13.6405	15.819	20.9081	15.8016	8.99361	13.4893	11.4536	12.0826	14.1587	16.5362	9.92032	0.223939	0.11654	-0.51323	0.0181656	-0.737169	0.00648709
ENSG00000237036.4_4	ZEB1-AS1	antisense	4.76556	4.93339	5.43787	5.28482	6.06687	5.70952	6.43282	4.60559	4.54491	4.95693	3.79096	4.94452	5.97958	4.20016	5.97916	4.33008	3.57239	4.51296	5.55313	5.64673	4.85739	4.12373	3.78468	5.67041	3.79426	3.9178	4.53316	4.0109	2.72558	5.23061	4.6703	2.94277	4.124	4.05662	3.35971	3.8244	4.6354	3.88277	4.30401	5.05264	0.148596	0.286579	0.379951	0.000505249	0.231356	0.0367289
ENSG00000197989.13_4	SNHG12	antisense	7.14002	8.09337	4.21229	6.82268	8.68267	13.3796	9.3399	12.5696	7.20719	5.32938	5.49003	4.64972	10.3849	7.09042	8.18764	8.86169	4.31177	9.62479	11.5605	6.46877	5.19302	3.89445	2.71501	2.89875	3.81738	5.54188	3.6758	4.70857	5.69697	4.7621	7.44541	3.76178	5.6463	4.97278	3.50635	4.81657	6.45722	5.0352	3.75721	7.83809	-0.422388	0.0324345	0.638453	0.00260219	1.06084	7.94455e-05
ENSG00000272106.1_4	RP11-345P4.9	antisense	4.19314	3.93059	4.96215	4.14649	4.2869	4.98666	4.42021	3.47537	4.3623	3.71214	5.04391	3.95299	3.55593	3.75145	4.26845	3.82062	5.81408	4.29624	3.69605	4.39407	2.71461	5.86944	4.74035	5.7777	5.26473	5.048	5.31784	5.22419	3.98758	3.88524	5.5114	5.08022	4.7997	4.3946	4.74224	5.34563	4.52148	4.77453	5.33634	4.18021	0.160492	0.0695354	-0.191785	0.0296278	-0.352277	0.00105165
ENSG00000213742.6_4	RP4-694B14.5	antisense	3.23072	3.37347	4.00531	3.29595	3.83177	3.76731	3.10568	2.90476	3.49958	3.12186	3.4049	4.48577	3.19286	3.68952	4.36693	3.83631	4.78069	4.4317	4.17826	4.0554	4.74958	5.10983	5.72257	5.42782	4.14609	4.56235	4.75859	5.52118	3.62529	3.04065	3.53724	4.84045	5.71611	3.28779	4.05645	2.71185	4.03813	4.03745	4.95454	3.77659	0.295309	0.0676234	-0.0963597	0.543227	-0.391669	0.000330924
ENSG00000260630.6_4	RP5-1142A6.3	antisense	6.66772	8.06899	3.30015	8.23185	4.67035	3.60783	3.04716	5.0784	4.34467	4.85384	5.03311	4.6129	4.32239	7.01724	5.83108	5.21897	2.71157	4.79422	5.54826	7.83442	4.52673	6.41548	4.28225	5.46107	5.97061	5.66102	5.95093	4.36834	6.21584	4.49883	3.9271	4.40183	4.54027	4.08852	3.29073	4.53943	5.0815	4.4301	5.62356	5.2058	0.344145	0.0116952	0.232782	0.243293	-0.111363	0.39153
ENSG00000251022.6_5	RP11-163O17.1	antisense	3.72804	4.35397	6.30917	4.84262	3.7746	3.1752	4.07851	3.14417	4.00758	4.22972	4.52582	4.12537	4.23228	5.13722	4.63709	5.57003	3.54975	4.29289	4.50485	3.21169	4.89165	4.9732	3.05112	2.73807	6.08152	2.68996	4.65654	6.37588	4.9668	5.70457	6.45761	4.98182	4.31204	5.24344	4.58796	6.84302	4.55516	5.49702	4.03174	4.30106	-0.447248	0.0204225	-0.353957	0.00126238	0.0932908	0.342695
ENSG00000257303.1_5	RP11-977G19.11	antisense	4.76456	3.81148	3.35597	4.06388	3.55362	6.69767	4.36021	5.06269	4.59531	5.52414	5.12707	3.74927	2.68577	3.29632	3.17414	3.95616	7.04446	6.35109	3.32966	4.46679	14.0692	5.50181	5.50067	4.00546	4.89455	9.01786	4.28735	3.58447	4.1065	3.67122	3.74442	3.58958	4.97683	3.17872	3.90836	3.90092	4.74745	3.85122	5.53462	4.90664	0.523166	0.00835756	0.349419	0.176915	-0.173748	0.339268
ENSG00000262995.1_4	CTD-2194A8.2	antisense	15.9163	18.0163	14.1203	11.3341	5.24775	7.75622	5.29535	6.406	16.4844	8.06247	8.49415	22.1405	14.3497	19.4704	2.72756	8.39077	25.4366	16.1671	2.6345	14.3995	19.7574	16.8448	15.2217	23.9066	16.5792	30.3439	19.3287	18.7685	25.561	25.586	15.7807	22.1308	19.6536	22.4147	19.654	12.9993	15.7606	20.2832	20.3708	12.5051	0.00622012	0.967175	-0.697766	0.00860628	-0.703986	0.0310889
ENSG00000233527.8_4	AC092295.7	antisense	3.55634	4.26805	3.48597	3.41279	4.49332	2.77832	3.35379	3.79023	3.27977	3.65387	3.99603	3.55985	2.97905	3.18565	3.82329	3.7803	3.74582	3.65391	3.42353	4.55493	4.21578	3.71649	3.51533	2.89203	2.86805	3.88184	3.40843	3.0597	2.73056	2.88659	4.06964	2.66737	3.51844	2.69746	2.91309	2.63314	3.45691	3.01955	3.38036	3.66622	0.162842	0.13754	0.279957	0.000841878	0.117115	0.180554
ENSG00000237149.5_4	ZNF503-AS2	antisense	4.29243	5.12212	5.80055	4.11331	4.42411	5.35894	3.27154	5.4011	5.09581	4.56802	4.43366	5.72649	4.45828	3.19602	3.60799	3.03858	7.13732	4.97266	2.62959	6.10237	6.19104	7.79469	5.60358	9.46717	6.33881	7.59278	5.69472	5.18938	4.09489	5.16867	4.86579	5.3641	4.67826	6.76538	6.71231	4.13908	5.23365	5.21976	7.08196	4.71152	0.440164	0.0100038	-0.147791	0.224687	-0.587956	0.00126359
ENSG00000269176.2_5	RP11-727F15.12	antisense	2.72428	2.66352	3.56179	3.01901	3.42877	3.51925	3.76953	3.25083	4.29207	2.61457	3.30795	3.38217	2.85594	3.13719	3.15803	3.13707	4.47727	4.79893	3.37809	3.53036	5.204	5.11333	3.96657	4.48733	3.89575	7.99111	4.59395	2.91968	4.2611	3.89504	3.58388	3.65165	3.37946	2.83953	3.98073	3.07461	3.74568	3.50952	5.00801	3.48622	0.512963	0.0072936	-0.00961011	0.834007	-0.522573	0.00111431
ENSG00000272606.1_4	RP11-554J4.1	antisense	6.95361	3.76767	6.26743	7.08641	7.02226	7.64334	6.03648	6.8203	5.51779	4.926	3.74016	5.85678	4.84296	5.22649	5.92853	5.12787	8.58891	9.01836	4.99321	6.15039	9.81007	5.09114	8.8901	7.4219	5.86939	8.58437	8.63663	5.91059	7.25619	4.60866	5.24943	5.40647	6.81374	4.66632	4.38207	2.57737	6.18582	5.20787	7.41559	6.25357	0.509867	0.0259086	0.263987	0.0883382	-0.245881	0.133751
ENSG00000270956.1_5	RP11-65L3.4	antisense	4.36072	3.17267	2.82431	3.18373	4.01748	2.70873	3.68972	3.20145	3.61392	3.48065	4.68929	5.28988	3.67262	4.16988	5.01053	4.32865	3.34003	3.66322	2.71671	3.63843	3.57726	3.10927	3.98486	3.01221	3.3979	2.73696	2.99186	3.80368	4.98688	3.67516	3.59732	2.87344	3.75391	2.52495	3.13497	3.04731	3.58279	3.48862	3.20551	3.73095	-0.122104	0.435626	0.0968834	0.375329	0.218988	0.0942317
ENSG00000267254.5_4	ZNF790-AS1	antisense	5.3999	7.18336	6.03948	6.1462	7.78311	5.23902	6.37512	4.28489	4.70973	4.94781	6.33121	6.27541	4.68635	6.00749	5.3147	5.01586	4.31524	4.74927	5.8532	5.75662	2.52061	5.50722	6.35608	5.20878	5.59121	5.59676	5.356	5.82382	7.26434	5.3185	6.13459	6.851	6.49271	5.13675	4.50107	3.51015	5.54399	5.67033	5.60268	5.47308	-0.0173158	0.937576	-0.0510799	0.690163	-0.0337641	0.649679
ENSG00000247572.7_5	CTC-281B15.1	antisense	3.77832	3.28744	4.40286	3.84685	4.41751	4.22981	3.5023	3.49273	3.65717	2.86067	3.60115	4.2832	3.92507	3.6067	3.45624	4.01203	3.75863	4.03493	3.30302	4.00242	3.39634	3.75535	5.2557	3.98041	4.21971	4.51653	3.81034	5.18094	4.26469	4.68489	3.67261	4.5499	3.60882	4.22004	5.22623	2.51178	3.95315	4.21332	4.25634	3.75502	0.0146551	0.815434	-0.166138	0.112381	-0.180793	0.025567
ENSG00000235652.7_4	RP11-545I5.3	antisense	4.81855	7.16892	13.3405	3.8547	9.92966	7.61768	5.99057	3.69137	7.01375	7.17645	10.713	5.40767	12.5246	7.07949	12.2037	5.73231	8.53683	2.50953	6.46852	9.41396	17.6311	7.71245	8.6715	6.65784	5.21466	7.49344	11.4858	5.75612	8.90016	6.10753	7.73627	5.83277	6.26308	8.70709	5.20861	3.7356	7.6196	6.47191	7.87261	8.03918	0.28265	0.184512	0.312857	0.387552	0.0302061	0.804858
ENSG00000273247.5_5	RP11-83A24.2	antisense	5.83182	4.64069	5.05719	5.72742	5.75023	4.62125	4.93029	4.45095	3.78195	5.27365	5.46105	4.73517	4.12673	4.28272	4.12597	4.8403	3.80043	4.20233	4.57287	5.57046	2.50807	5.49514	4.74726	4.41361	4.51538	4.83513	5.07682	4.79119	4.77675	4.48259	5.34509	5.9408	5.74241	4.3958	3.95999	7.21865	4.83412	5.1837	4.84722	4.68055	-0.0968227	0.511634	-0.147303	0.184905	-0.0504806	0.556139
ENSG00000234614.1_4	AL450992.2	antisense	3.49061	3.45649	3.1349	3.87874	3.52021	4.92019	4.95782	5.39365	4.43691	4.53442	3.55015	4.75351	4.13077	4.2594	4.56305	3.80651	4.70631	6.67174	4.61354	3.85958	4.82347	3.38358	5.20316	4.1669	4.74767	5.27179	2.50377	3.25018	5.13721	3.96607	3.73365	3.23805	3.2557	5.39032	3.33421	4.3351	4.23276	3.96005	4.21281	4.35533	0.0892632	0.711223	0.137262	0.192568	0.0479992	0.600182
ENSG00000276075.1_4	CTD-2012K14.8	antisense	3.11387	3.61681	3.28866	2.96176	3.87536	5.19665	2.50052	4.85504	3.54164	4.07346	3.46796	3.12439	3.17066	2.61835	2.86528	2.54588	5.98883	4.14201	2.74394	4.11205	5.8487	5.57098	4.78239	6.25738	4.46458	6.34967	2.56809	4.92698	3.95495	4.31474	3.49152	3.88098	3.65132	2.91233	4.90644	2.91934	3.96121	3.88429	4.99885	3.69771	0.363945	0.11942	-0.0710201	0.498735	-0.434965	0.0312636
ENSG00000235663.1_4	XXbac-BPG32J3.18	antisense	5.28656	5.64528	7.52583	4.99722	5.91205	6.09668	5.49501	3.8499	8.15282	3.56661	3.89047	7.30622	3.13732	6.75672	3.47381	7.33656	6.89803	2.48584	4.08039	10.5761	3.91884	5.71429	3.64315	7.80337	5.37297	7.97517	4.53098	4.11841	5.22386	6.08207	8.95883	9.31405	6.20257	8.53194	5.88171	8.07277	5.93929	6.9318	5.83999	5.5423	-0.247265	0.266924	-0.322746	0.0750457	-0.0754812	0.644537
ENSG00000236144.6_4	AD000090.2	antisense	5.30913	5.05162	4.87194	5.28389	4.78706	3.80481	7.05251	4.59617	3.15229	5.1349	5.67169	4.76122	3.98828	5.12085	4.64996	5.3005	3.8679	3.7679	4.97664	4.78391	2.46768	5.88352	5.18599	6.29563	4.89003	5.43322	4.87871	4.44203	4.03657	3.38944	5.81146	4.09093	5.77024	4.69594	5.09412	3.75622	4.7793	4.56522	5.42785	4.68575	0.249698	0.0474512	0.0375981	0.819594	-0.212099	0.0938295
ENSG00000237187.8_4	RP11-65F13.2	antisense	4.22972	3.6355	3.98556	4.71549	5.82592	4.11786	4.88534	5.44675	5.85015	4.05147	4.31322	3.73881	5.09013	6.21795	5.4092	6.13705	3.588	6.55067	4.18846	4.10927	7.14434	3.29064	3.9652	2.4537	3.17359	4.14397	3.31507	3.76303	3.1891	3.88373	2.84842	2.65366	3.11298	2.46421	2.8231	3.07574	4.20519	3.09044	3.39036	4.91576	0.133626	0.326499	0.6696	2.66629e-06	0.535974	0.000737528
ENSG00000232995.7_5	RP11-267N12.3	antisense	4.27519	2.91099	5.07094	3.94871	2.99938	2.92739	2.85949	3.47459	3.5611	3.60844	3.98326	4.10278	3.67526	3.1312	5.33816	4.62191	2.96023	4.05177	3.76643	2.5243	6.94049	3.56141	4.67048	4.05472	3.38875	4.10542	4.66939	3.89009	3.5881	3.6248	3.35413	4.04959	3.32312	2.94157	4.11962	2.45353	3.79241	3.48273	4.07503	3.84438	0.226592	0.0683645	0.142534	0.37213	-0.0840586	0.447224
ENSG00000236943.2	RP11-640M9.1	antisense	5.0832	5.41603	4.66052	4.59948	8.10724	10.2232	8.98582	10.0675	5.8492	4.11995	5.58187	5.0921	9.48586	6.29872	6.20654	13.1129	6.00913	10.1679	4.74364	5.83194	12.3298	4.30984	5.3834	4.9695	5.04677	9.00452	2.43977	3.81107	4.07932	3.0589	6.20921	4.34292	3.55136	2.67421	4.02936	4.39241	6.09098	4.01653	5.1923	7.23679	0.370424	0.233085	0.8494	0.000201464	0.478976	0.0557831
ENSG00000262160.1_5	RP11-96D1.11	antisense	5.17445	3.88023	4.29263	3.25327	3.79473	3.17204	5.81045	2.4369	3.45768	4.6756	4.4303	4.95063	2.73721	3.32511	3.63098	4.49162	5.31485	3.06423	4.52773	3.76848	4.89788	4.53357	6.20261	5.2524	6.00076	6.10037	7.54825	5.0618	6.61484	5.19186	4.85269	5.00754	4.43944	4.84685	5.01319	5.07248	4.63405	5.1223	5.93966	4.05176	0.213589	0.0702811	-0.338242	0.00407289	-0.551831	0.000688231
ENSG00000272941.1_4	RP11-134L10.1	antisense	3.9199	5.19534	4.01594	7.66051	3.06037	3.84125	6.34847	4.63004	6.73208	6.22629	5.75407	8.49503	7.29384	4.53418	7.28124	8.87196	2.63405	2.64456	3.16321	4.17614	2.60195	3.37366	3.33979	3.5714	2.43552	2.82248	3.95787	6.78783	5.13367	4.76501	9.34277	5.13119	5.66584	5.58444	3.91547	4.33986	4.97909	5.62956	3.25012	5.19431	-0.79253	0.000716688	-0.116092	0.405317	0.676438	0.0235659
ENSG00000260793.2_4	RP5-882C2.2	antisense	2.42909	5.52617	5.40672	4.89104	5.12633	3.27703	6.68216	3.05993	3.13263	4.51395	4.51913	4.0539	3.02021	5.10276	3.42281	4.70016	3.11296	2.58346	4.79424	3.7795	4.71791	4.62607	3.30863	5.50306	2.79268	2.74268	3.54613	3.33379	4.09526	4.39269	5.96353	4.61221	4.21983	4.40444	4.49882	4.57895	4.17975	4.4555	3.75321	4.18343	-0.247464	0.100781	-0.0909008	0.376599	0.156563	0.411297
ENSG00000271787.1_4	RP11-254F7.3	antisense	9.022	8.39771	6.59268	6.9141	8.0692	10.1985	11.5691	7.28068	12.79	12.0291	8.09127	8.56424	7.95691	6.79778	10.9784	7.51099	11.7627	6.62015	16.3202	9.74086	2.41424	10.9415	6.2795	7.82009	11.218	7.82744	9.43576	5.61981	6.92121	5.94517	5.59878	7.2681	7.02244	6.15583	5.43699	4.37405	8.26349	6.03804	8.92038	9.02956	0.563025	0.00195271	0.580575	0.0122439	0.0175506	0.874834
ENSG00000214401.4_4	RP11-197O15.1	antisense	3.49324	3.10197	4.77812	2.86055	3.75228	7.20668	3.27737	5.38765	5.01418	4.24707	2.41186	4.20292	4.48288	3.0146	3.26142	5.18848	8.41772	5.61438	3.64033	5.77192	15.1768	5.82739	3.37025	5.45493	5.65277	10.189	4.92142	4.09327	3.51464	5.06287	3.24552	4.15766	3.99729	4.10947	4.46313	4.00098	4.89897	4.07165	5.90263	4.96678	0.535744	0.0251605	0.286699	0.460493	-0.249046	0.263752
ENSG00000223960.6_4	AC009948.5	antisense	4.76117	4.85409	3.50711	4.11592	6.15648	4.65445	7.5481	7.03953	5.19377	4.95365	5.37957	3.67347	4.84989	6.0921	5.7377	6.71523	2.61891	5.80536	5.07157	4.62473	7.63818	3.27255	3.14731	3.18165	2.59011	2.39709	2.43814	4.16475	2.97083	3.26992	3.97411	3.33422	2.98887	3.2621	2.80612	3.23077	4.38943	3.33352	2.83781	5.28528	-0.23227	0.0417374	0.664934	5.51125e-05	0.897204	1.5187e-05
ENSG00000239653.1_5	RP11-245J9.2	antisense	4.05434	3.51181	3.60499	4.25236	4.37488	2.39612	5.22615	3.47535	3.18928	3.06438	3.78857	3.92456	3.5858	4.12734	4.07112	4.56702	3.67956	3.55139	3.03369	4.03842	2.59684	3.39509	4.59021	3.41503	3.20028	3.07192	3.2943	3.33943	4.28156	3.85841	2.88304	3.25505	3.20744	4.05777	3.02406	3.72073	3.63079	3.51417	3.49447	3.71971	-0.00810781	0.931701	0.0820091	0.472288	0.0901169	0.497218
ENSG00000261971.6_4	RP11-473M20.7	antisense	5.49097	6.28395	5.92923	8.11901	8.60628	2.70524	9.86055	5.6359	4.73211	6.48098	6.22116	5.46462	4.46157	10.5452	8.48017	5.92594	3.19084	3.51065	6.76125	6.92234	3.84102	5.11639	2.79307	4.62511	4.48551	2.37948	3.97881	4.64201	3.32625	4.02317	6.06698	4.21365	5.7082	5.96491	3.24086	4.81455	5.40411	4.66673	3.8964	6.1509	-0.260272	0.191104	0.398386	0.0774217	0.658658	0.0130759
ENSG00000254165.1_5	RP11-503E24.2	antisense	3.275	3.38553	3.65937	3.89104	2.87577	3.28806	3.35314	2.67293	3.08447	4.51487	4.18678	3.07987	2.96502	2.99876	3.37583	4.79066	3.36144	3.88191	3.67267	2.64195	6.56658	3.09661	2.68415	3.44748	2.35437	2.42243	3.14766	3.47051	3.46234	4.58458	3.07317	3.05973	4.16852	3.78372	3.2716	11.5836	3.69811	4.49531	2.85878	3.59627	-0.653019	0.0622427	-0.321919	0.202251	0.3311	0.0298749
ENSG00000259891.1_4	CTA-204B4.2	antisense	3.87211	3.29084	4.24805	4.08262	3.79211	2.70847	4.14308	3.36418	2.34019	3.3761	3.48669	4.10468	3.11916	4.64292	3.35906	4.25664	3.0542	2.74474	3.29231	4.12133	2.89282	3.98325	3.9424	3.9222	3.67257	3.75744	4.05223	4.49469	4.26607	4.10486	3.83289	4.08393	3.5731	5.87644	4.28203	3.05954	3.75544	4.17484	3.88835	3.53773	-0.102563	0.452648	-0.238897	0.0268678	-0.136334	0.157235
ENSG00000271122.1_4	RP11-379H18.1	antisense	3.19499	3.199	4.34711	3.50573	3.79655	2.94283	3.89248	2.29481	3.45418	3.25896	3.09488	4.06188	2.84997	3.3792	3.24688	3.25564	3.23691	3.15326	3.87883	4.20351	2.98041	4.65235	4.97708	4.13021	4.09208	3.65511	4.71092	4.63041	4.62903	4.3523	3.09615	4.93919	3.87891	4.3899	3.68935	3.03009	3.72447	4.07059	4.36963	3.39181	0.102271	0.355642	-0.263183	0.00784815	-0.365454	0.00058846
ENSG00000231177.4_5	GHRLOS2	antisense	5.07871	4.18731	3.80212	4.87746	5.13177	2.28617	4.95317	4.19162	4.09073	4.063	5.50863	4.33107	4.86342	5.40833	4.3686	4.71623	3.28794	4.34638	4.3266	4.27421	4.09296	4.78981	5.84724	4.91345	4.27575	4.96488	3.65067	3.45578	4.25538	2.48312	3.60289	3.28651	2.46362	3.17569	3.14665	2.74434	4.14562	3.17933	4.7403	4.38983	0.576255	0.000628203	0.465442	0.000185776	-0.110813	0.34633
ENSG00000267395.5_5	AC074212.6	antisense	2.66218	2.8762	5.81129	4.22056	3.77474	3.42356	3.17183	2.27226	2.33866	3.65858	3.62083	3.18202	2.96437	2.73134	2.89408	2.41223	6.30174	5.16632	2.5158	4.58857	2.65846	5.86458	5.33138	5.10446	7.45127	5.43686	4.0348	3.74111	3.91003	5.47067	6.5637	5.84297	6.25846	5.72686	6.40443	4.77058	4.30994	5.40987	5.53722	3.48789	0.0335698	0.820169	-0.63324	0.000210579	-0.66681	0.000851936
ENSG00000253200.1_4	RP11-582J16.5	antisense	3.60683	4.02024	2.69537	3.16744	3.78938	2.24715	4.14055	3.41125	2.74011	3.27291	3.15212	2.87402	2.57878	3.40483	3.58655	3.44957	2.6297	3.25761	3.37104	4.26955	3.69228	3.51752	3.97477	3.99263	3.05622	3.50198	3.92452	2.64868	3.06154	2.26337	2.73981	2.92324	2.78901	2.81336	2.37775	3.33938	3.23003	2.7729	3.66127	3.30273	0.400948	0.000454065	0.25226	0.0113139	-0.148687	0.137679
ENSG00000272172.1_4	RP13-582O9.7	antisense	4.36302	4.84817	4.82333	7.78017	7.16987	6.84859	3.36654	4.59594	5.1556	5.05144	4.7692	6.63219	3.27306	2.64096	2.24815	5.74791	12.8113	7.47595	2.23577	3.03454	2.60287	12.2533	5.36292	9.17565	9.1264	9.92956	10.7389	4.91034	6.57799	8.01506	10.2487	11.7098	7.55296	7.11466	7.39967	6.56229	6.50424	7.78794	9.43112	5.11784	0.276187	0.197829	-0.605708	0.0054699	-0.881895	0.00205778
ENSG00000239569.3_5	RP11-325F22.4	antisense	3.95658	4.12036	4.33613	4.28853	4.67307	5.28618	3.35194	4.63001	4.1543	3.35205	3.25755	4.15653	4.00013	3.68231	3.3561	3.9737	6.99064	8.0701	2.98266	4.48458	6.24747	5.56036	5.6946	6.70537	4.52768	8.08658	4.5973	5.33884	4.40958	3.45499	3.80075	6.1065	6.46655	3.16599	5.16454	2.2289	4.68498	4.45963	5.86198	4.44528	0.394466	0.0822522	-0.00464803	0.901461	-0.399114	0.0182878
ENSG00000258297.1_5	RP11-658F2.8	antisense	3.77183	3.40927	3.00949	3.55974	3.43134	2.6904	5.15954	2.41744	3.25795	2.64461	3.57219	3.51378	3.36292	3.47566	3.87094	5.20575	2.21807	3.32098	3.84851	3.24587	2.38703	4.02638	2.6978	2.69889	3.01231	2.48065	2.64689	3.63927	3.33879	3.86569	3.29245	3.71552	3.12213	2.92419	2.59237	2.93002	3.28768	3.26894	2.92715	3.39873	-0.159323	0.16161	0.0561739	0.767699	0.215497	0.163062
ENSG00000233223.2_4	AC113189.5	antisense	3.44579	3.45939	4.35241	2.80116	2.32383	4.98958	4.4598	4.30924	3.09668	3.43432	2.22576	2.44172	4.43181	2.96366	3.99917	2.86255	4.66059	4.51784	2.22281	4.25877	4.27005	3.39848	3.91559	3.86785	2.87308	5.48219	4.24392	4.15058	3.26521	3.17064	3.1975	3.70325	3.86053	2.44024	3.8701	2.19911	3.58792	3.31746	3.96352	3.59652	0.256702	0.143123	0.116522	0.504166	-0.14018	0.366007
ENSG00000253738.1_4	GS1-251I9.4	antisense	4.58307	3.95886	5.42939	4.99141	2.23759	2.64642	3.05369	2.88537	3.46538	3.72221	3.35041	4.10489	4.01466	3.99914	3.21545	3.58209	3.90465	3.10107	3.44224	2.86624	2.33731	3.48706	3.54599	2.19264	4.82609	3.16726	4.30381	6.60818	5.288	5.88961	5.19249	6.36271	6.60878	3.78536	4.15352	7.19079	4.09705	5.67549	3.58714	3.56626	-0.661911	0.00284398	-0.670332	1.59571e-05	-0.00842129	0.993356
ENSG00000272145.1_4	RP4-739H11.4	antisense	2.95691	2.92532	3.43146	3.10324	3.38731	2.71163	2.91201	2.28313	2.4478	3.45423	2.50227	2.97236	2.62364	2.76808	2.5171	2.66901	3.02494	3.05086	3.50182	2.5816	2.39539	3.25686	3.91162	3.48027	3.15533	3.54709	3.87395	3.22353	2.47075	2.4749	2.81068	3.3503	2.89462	3.27055	2.61448	2.16851	2.96454	2.8087	3.53752	2.86762	0.332835	0.00398737	0.0299523	0.671486	-0.302882	0.000718019
ENSG00000235530.6_4	AC087294.2	antisense	3.40794	2.60178	3.77459	4.26453	3.78646	2.21355	3.91249	3.3591	3.09503	2.59801	4.47216	3.72314	4.82018	2.49734	4.92565	4.51401	2.36476	3.14928	3.70417	4.45481	6.98035	3.46226	2.97858	3.65055	5.75547	4.63719	4.65076	2.65232	4.79406	2.28079	3.83485	2.46531	2.56439	3.38326	3.62557	2.16515	3.65333	3.08508	4.18914	3.74378	0.441346	0.038607	0.279188	0.103132	-0.162158	0.329415
ENSG00000256751.5_4	RP11-695J4.2	antisense	3.47768	3.4783	4.16832	2.46468	3.5589	2.89662	3.45515	2.21671	3.29336	3.3799	2.13159	5.84885	3.77208	3.27403	3.56572	2.9878	5.1373	3.01465	4.34085	3.97251	4.10022	5.80017	5.88318	6.18722	5.31631	4.30496	5.6268	3.63033	5.53792	5.34317	3.40812	4.69246	5.94211	3.88639	3.515	3.20272	4.07811	4.35091	5.51977	3.5493	0.343291	0.0309456	-0.293785	0.0405326	-0.637076	0.000168001
ENSG00000270028.1_5	RP11-380L11.4	antisense	3.32071	3.53419	3.90236	3.01285	2.12913	2.31983	4.37431	2.5462	3.41709	3.62335	2.44972	2.59263	3.71758	2.12559	2.85054	2.17806	5.20604	2.13316	3.55249	4.41577	6.714	3.04531	4.16411	4.08368	4.96198	4.62965	6.19553	2.48071	4.59981	4.08907	3.51679	5.04518	4.10099	2.93215	3.56851	4.08419	3.65592	3.82416	4.51338	3.33884	0.239066	0.194143	-0.195795	0.168279	-0.434861	0.0273986
ENSG00000254860.5_4	TMEM9B-AS1	antisense	8.36407	7.00282	8.31667	6.56684	9.9828	6.87322	10.3484	7.70789	7.68296	3.27934	6.78247	4.21793	10.3272	9.52844	3.72092	5.5256	3.70194	3.57971	4.17615	7.11668	9.09338	4.36359	8.01832	7.69152	5.98354	4.53602	7.46257	11.9855	10.3414	5.47563	3.07918	3.56575	6.72229	7.55075	5.64146	2.11453	6.62299	6.27517	6.34259	6.85216	0.0154193	0.654098	0.126906	0.381439	0.111487	0.804641
ENSG00000253187.2_4	HOXA-AS4	antisense	2.59585	4.27617	2.39385	3.98292	2.74949	5.16763	2.11335	2.86354	3.77286	3.57734	3.1717	3.13778	2.76426	2.62684	2.20223	2.28128	4.57236	3.2582	4.1665	3.28747	4.37276	3.72578	2.97939	3.711	3.9655	4.20619	3.80232	2.42107	2.77408	2.70254	2.85893	3.213	4.20765	3.51656	3.6742	2.84693	3.33165	3.135	3.7317	3.30164	0.251368	0.0441062	0.0747182	0.726851	-0.17665	0.188017
ENSG00000233621.1_4	RP11-422J8.1	antisense	3.39088	3.30241	2.80092	2.52855	3.71247	5.2054	3.55089	3.94226	3.39235	3.95465	3.48037	4.22625	3.63659	3.262	4.10799	3.30166	4.57428	3.80897	3.39657	3.55987	4.6172	3.15553	2.8901	3.2798	2.51814	4.12682	2.55792	2.34363	2.53328	2.11078	2.58959	3.18755	2.84116	3.2249	2.5708	2.56644	3.34025	2.66313	3.08805	3.7025	0.213576	0.108527	0.47538	1.59197e-05	0.261803	0.0269273
ENSG00000267080.5_4	CTB-175E5.4	antisense	4.53624	5.11104	4.81762	5.59056	6.51912	3.10627	6.254	3.84962	3.704	4.70003	5.6508	4.53515	3.19381	5.35447	5.42174	5.523	2.9026	3.3865	4.19329	4.43373	2.10446	5.21779	4.05194	4.4358	3.05268	2.38707	3.96848	5.07559	3.5767	4.12501	3.74354	4.53495	4.30484	4.84664	4.16354	3.1384	4.31975	4.16769	3.85229	4.51848	-0.11353	0.385394	0.116589	0.591915	0.23012	0.250727
ENSG00000255857.5_4	RP1-278C19.3	antisense	4.05421	4.18971	4.55931	3.47724	3.97329	3.34444	3.68635	3.738	3.68152	3.07137	4.04196	3.65809	2.07398	3.76982	3.00686	3.98873	4.08328	3.83084	3.10626	3.89214	5.90212	4.81634	4.46783	4.48394	3.93989	3.92515	4.8955	3.50975	3.83597	3.51753	3.50627	4.49544	2.98726	3.02981	3.83619	2.73943	3.80877	3.49529	4.42144	3.76807	0.339103	0.00431945	0.108413	0.367392	-0.23069	0.0485349
ENSG00000235531.9_5	RP11-383H13.1	antisense	5.95872	10.008	5.85201	6.41453	13.5106	8.76846	15.3445	14.7467	9.80063	4.95624	9.82858	7.18661	14.3728	11.5408	17.5186	10.3492	3.81463	8.36392	7.69942	9.98703	7.83695	3.47981	3.82988	2.07237	2.07301	2.9666	3.71006	2.56236	2.29217	2.14071	2.4972	3.12237	2.36418	3.82115	2.0981	2.56016	6.81803	2.60649	3.02195	9.70757	0.213374	0.290636	1.897	8.47378e-10	1.68363	8.82414e-07
ENSG00000272990.1_4	RP11-305K5.1	antisense	2.06035	2.29083	4.54835	3.04882	2.55395	3.34361	2.24055	3.39861	3.0222	3.55156	3.18512	5.11949	3.20214	2.18333	2.51123	2.81632	2.19768	2.65326	2.61106	2.28608	4.38236	4.11938	4.38441	2.27447	3.4779	3.75482	4.17832	5.65467	2.93072	2.25326	3.06657	2.7459	4.24844	3.51919	3.83271	3.18127	3.24525	3.49253	3.69822	3.00985	0.0825591	0.623817	-0.214578	0.162861	-0.297137	0.0766272
ENSG00000225342.2_4	AC079630.4	antisense	3.03852	4.99442	3.40865	3.2374	4.36425	6.91008	7.06992	5.01628	5.29387	4.05456	3.87761	2.81315	4.3939	2.35538	4.19307	4.38242	5.57024	4.38674	3.6062	4.32138	4.90315	3.35881	2.98797	3.09593	3.9699	3.9127	4.57817	3.01185	3.76066	2.98615	2.82178	3.86455	3.57031	2.05723	3.64834	3.15761	3.97148	3.20872	3.65058	4.39006	0.186128	0.194067	0.452242	0.00684443	0.266114	0.184521
ENSG00000178803.10_4	ADORA2A-AS1	antisense	5.08651	5.78306	11.8202	6.0773	3.52071	3.68867	2.66899	2.38084	2.67755	3.61661	4.31211	12.7892	5.22232	6.31332	3.52194	2.4643	11.3258	4.50074	2.05582	8.64706	7.54897	11.7452	10.8779	14.6735	14.6544	9.60689	11.926	9.42858	9.32191	11.3732	8.71526	9.64511	11.1398	8.70466	11.8109	8.01466	7.71278	9.7949	12.2473	5.52486	0.322363	0.0144713	-0.826093	0.000670307	-1.14846	0.000407196
ENSG00000224616.1_4	RP11-305E17.6	antisense	5.06343	4.19421	7.07481	5.62525	3.01079	4.60649	3.91828	2.91045	5.22936	2.64102	4.34908	4.29892	5.42926	3.88204	2.15467	3.27027	8.38162	7.12034	2.05528	3.02723	6.45261	4.63166	4.73955	11.8495	5.61324	9.35548	7.43987	6.87197	4.42512	4.85069	5.98247	7.40667	8.17627	4.4715	5.09528	5.16635	5.2992	5.82737	7.27155	4.50931	0.319418	0.264222	-0.369939	0.0385295	-0.689358	0.0122826
ENSG00000177337.7_4	RP11-874J12.2	antisense	4.48396	5.01138	3.71136	4.04204	6.75956	5.03236	8.33227	5.31341	4.3827	4.64846	4.88493	3.07962	5.53967	4.07675	6.24253	6.11132	2.74591	3.70496	5.33738	4.31809	3.50858	2.54198	3.83739	2.55277	2.05122	3.31093	2.76517	3.13976	2.42954	2.79571	3.60335	2.97736	2.56358	5.78515	2.7421	5.97286	4.176	3.5566	2.84324	4.82225	-0.322962	0.247828	0.439207	0.00809137	0.762169	0.00020481
ENSG00000270049.2_4	RP11-297D21.4	antisense	6.90266	5.49933	5.60562	6.06882	6.76213	3.67868	9.94019	6.81812	5.64353	6.05546	6.8669	5.80589	5.42123	7.13815	7.35479	8.28275	3.88333	5.10042	5.12665	7.66324	8.82384	6.16767	7.4316	6.95591	5.05763	7.46024	6.3628	6.13533	7.97427	2.97726	5.06877	5.72896	6.46734	4.94594	5.07357	2.03673	6.11905	5.15646	6.57264	6.40199	0.350091	0.117202	0.312138	0.0432236	-0.0379536	0.671318
ENSG00000228436.2_4	RP5-864K19.4	antisense	2.45268	4.49163	3.44594	3.14355	3.01816	2.67193	4.59184	4.50805	2.81201	2.72715	3.58113	3.1299	3.02548	3.96185	2.24641	3.59822	2.64278	2.54011	2.89813	4.2953	7.00255	3.6501	4.83562	2.70983	3.57553	3.60296	3.30727	4.2153	2.11914	3.31415	2.03069	4.08723	3.26187	3.00458	2.33582	2.10824	3.35953	2.94189	3.61355	3.46594	0.296674	0.111999	0.236504	0.1517	-0.0601697	0.588898
ENSG00000117242.7_5	RP11-401M16.7	antisense	3.21214	2.98699	3.04165	3.33248	3.34357	2.0279	2.80671	2.86037	3.2903	3.16715	3.49882	3.16904	3.23998	3.23126	3.12147	3.68983	2.56032	2.74369	2.64049	3.2643	2.27401	3.9534	3.93808	3.73	2.9802	2.38646	3.98664	2.68388	2.10406	2.90282	2.6385	2.98807	3.04932	2.73064	2.25822	3.00051	3.02315	2.70622	3.4958	3.02393	0.36934	0.0144385	0.160142	0.0613759	-0.209198	0.0747783
ENSG00000235919.4_4	RP11-29H23.1	antisense	3.32135	3.61127	2.65961	2.5806	4.62838	3.42031	3.93708	2.50204	2.98842	3.31242	3.32443	4.2997	2.45544	4.08598	3.12675	3.7744	2.02343	2.47935	3.88813	4.04297	3.64226	2.6419	2.73932	3.52519	2.55182	3.88722	2.66035	3.41799	2.56741	3.16954	2.83976	2.79877	3.22645	4.22008	3.76249	2.94215	3.25152	3.21607	3.00097	3.3383	-0.099872	0.422906	0.0538147	0.75052	0.153687	0.328919
ENSG00000225361.3_4	RP11-426A6.7	antisense	2.76239	2.84422	3.44429	2.36926	2.96231	2.01533	2.74897	2.52891	2.37044	2.60877	3.91771	4.42502	2.42171	3.79125	2.62819	2.99244	3.25116	2.91485	2.91001	3.5203	4.19042	4.37726	5.06604	3.8923	3.68543	3.9826	5.18656	4.81301	6.12191	3.28162	3.11593	3.41555	4.64453	5.5149	2.99529	3.27628	3.52742	4.131	4.36503	3.02943	0.0795003	0.520939	-0.447447	0.00266059	-0.526948	0.000295819
ENSG00000228944.1_4	AC004485.3	antisense	4.92909	5.42509	12.0454	6.96267	3.76572	2.64039	3.14371	2.7195	5.33741	5.69215	4.24139	11.4155	6.86588	10.3386	4.52831	4.42097	15.8545	6.5271	2.00731	5.96051	2.82276	15.2346	20.7163	16.7856	8.78791	12.0082	11.5416	15.3086	13.6601	14.8643	16.6038	19.0281	23.4941	8.56178	16.1946	11.4801	9.77538	15.4662	14.179	6.07828	-0.125356	0.574904	-1.34738	9.09702e-06	-1.22202	0.000399924
ENSG00000233429.9_4	HOTAIRM1	antisense	4.65399	4.06123	5.16019	5.47953	4.98061	5.0784	6.40934	4.02536	4.70624	3.04315	4.28602	4.05196	4.3477	4.81164	6.15049	5.2057	3.84054	2.95841	5.42078	3.96606	2.60462	3.79009	1.97929	2.35019	3.52959	3.41893	4.40048	5.31096	4.93186	4.23673	6.13941	3.93417	5.09136	4.11545	4.35533	6.77989	4.43349	4.98835	3.24476	4.53533	-0.620451	0.00339514	-0.137355	0.245851	0.483095	0.0056616
ENSG00000247081.7_5	RP11-318M2.2	antisense	4.10987	3.07715	3.47053	3.34371	2.80139	2.79952	3.76819	4.18873	3.35544	3.20773	3.69351	2.8341	2.20551	1.97807	4.03803	3.37419	3.93614	2.50022	3.83034	3.42298	3.39693	3.87077	3.37326	2.42605	2.17202	4.65858	3.85266	2.97539	3.18477	2.89046	3.31884	3.6123	3.98075	3.17061	2.62416	2.68052	3.28121	3.15976	3.39222	3.30154	0.102418	0.698835	0.0633249	0.648986	-0.0390933	0.921706
ENSG00000228506.1_4	RP11-98I9.4	antisense	3.75678	3.60404	3.76015	3.39296	3.14537	2.65736	3.21903	2.49989	2.96357	2.57437	3.44734	3.89401	3.0884	3.47221	3.20396	3.70434	3.53894	4.11408	3.25284	3.70343	1.96812	3.60746	4.8533	3.76707	3.66541	4.04796	3.27686	3.61301	4.74896	3.54893	4.97267	3.9497	3.98757	4.17787	3.5939	3.27638	3.5569	3.98544	3.86968	3.28387	-0.0425272	0.69906	-0.279345	0.00559734	-0.236818	0.0385513
ENSG00000268006.1_4	PTOV1-AS1	antisense	2.48303	2.60242	2.70606	3.22515	2.78695	2.05282	3.56072	2.34077	2.28479	1.9415	2.29254	3.04456	2.98979	2.72262	2.54632	2.55059	2.74042	2.5668	2.20019	2.7882	2.36987	3.22179	3.86672	3.36806	2.98201	3.82021	3.17597	2.92502	2.50858	2.30119	2.33074	2.65478	3.42109	2.2799	2.09717	1.95976	2.71414	2.49758	3.40579	2.60934	0.447459	0.00137115	0.0631526	0.45039	-0.384307	0.000278854
ENSG00000269352.1_4	AC018766.5	antisense	10.7429	10.0247	8.59357	12.3902	13.8737	3.96168	15.3814	7.57524	6.10341	10.344	9.0827	8.02302	7.61847	12.2106	11.5651	11.4948	3.26036	4.08829	11.565	12.9854	1.93571	9.72605	9.1127	9.44458	6.07952	3.83766	6.98386	9.11216	7.7698	8.90721	9.05267	8.79092	9.73211	8.39394	9.41098	9.28172	8.846	8.93906	7.53073	9.18192	-0.247333	0.0939318	0.0386727	0.654335	0.286006	0.568637
ENSG00000228544.1_4	RP11-216L13.8	antisense	5.54326	4.43736	7.52792	5.86717	5.45339	1.93514	4.79011	2.45218	2.43932	4.81491	5.19734	7.43003	2.76024	4.81519	4.37443	4.3285	4.53049	2.60256	3.28336	5.08261	2.96319	8.6042	8.95643	8.47177	8.25285	4.9224	8.28201	7.3137	5.83556	6.61356	7.48471	6.80337	7.89283	7.85442	9.42212	6.38035	5.71442	7.28896	7.91494	4.41089	0.118866	0.453715	-0.724643	0.000200747	-0.843509	0.000695072
ENSG00000255176.1_5	AP002954.3	antisense	4.70809	6.40258	3.61521	4.48788	4.58708	2.53939	5.29342	4.13443	3.753	5.69013	5.38321	4.91126	3.04455	5.03166	7.19624	5.74897	1.91187	2.8864	9.18909	5.28942	3.51781	4.24433	4.15933	4.07736	4.04279	2.76698	3.89655	4.0795	2.54784	3.63534	3.42678	2.83186	2.31448	4.25003	3.13748	9.10629	4.38441	3.92551	3.86456	4.7296	-0.0225776	0.739655	0.268839	0.167969	0.291417	0.332811
ENSG00000232973.11_4	C2orf58	antisense	4.74302	4.71303	4.33726	4.96413	5.83045	4.60212	6.44687	6.6186	3.93823	3.86168	3.3734	4.26625	6.11869	4.00278	4.3048	3.82914	2.60093	4.48131	3.76054	4.48676	6.78552	3.05945	5.15544	4.10981	3.32999	6.08714	4.05994	3.16497	2.85034	4.00807	1.91111	3.31681	2.20516	2.51202	4.18113	2.66504	4.18561	2.97941	4.3003	4.66979	0.529411	0.0184816	0.648332	7.05366e-05	0.118921	0.458613
ENSG00000257322.5_5	RP11-511B23.2	antisense	4.6819	1.90415	3.70825	2.10646	3.51648	4.75601	3.99296	3.39304	4.37002	3.65013	5.82144	5.45514	3.00844	2.50791	4.72658	3.22609	5.25147	3.23892	2.69478	4.67206	3.67149	5.54059	10.2648	4.39715	2.24749	6.92261	5.40869	4.80267	5.84165	4.77889	6.79663	3.8115	8.63834	2.49504	1.91127	2.14135	4.34312	4.5797	5.79689	3.82637	0.340024	0.368714	-0.259279	0.502791	-0.599303	0.0379027
ENSG00000258727.1_4	RP11-66N24.3	antisense	5.47036	5.78285	7.54414	7.17751	5.48527	1.90114	5.77674	5.40129	3.05865	3.91841	4.80528	6.61955	3.55313	5.46189	4.94189	5.57798	2.89731	3.45227	4.74897	6.03288	4.0923	6.02655	6.71001	7.79183	5.09654	3.87499	5.8079	6.16007	5.92278	6.9714	6.58644	5.83566	6.85772	5.48894	5.51747	5.41407	5.38228	6.08384	5.88464	4.93809	-0.0480286	0.564017	-0.30103	0.0362856	-0.253001	0.186589
ENSG00000259943.1_4	RP1-39G22.7	antisense	2.25249	2.15146	2.46136	2.65819	2.15753	2.89097	2.38697	2.84567	2.56669	2.23206	2.36012	2.46605	2.37339	2.11261	2.6632	2.88573	3.13329	2.93041	2.167	1.97159	1.89777	2.77007	2.13968	1.91424	2.64337	2.83026	2.46428	2.69932	2.56224	2.19413	2.74229	3.06379	2.66748	2.62397	2.4013	2.34642	2.48965	2.58899	2.46032	2.45545	-0.0735472	0.401054	-0.076401	0.268004	-0.00285377	0.983055
ENSG00000237188.3_5	RP11-337C18.8	antisense	3.0377	2.40118	3.26684	2.9357	3.08961	1.89013	2.95292	2.58103	2.83814	3.05533	2.77191	3.23191	2.65022	3.54974	3.04998	3.44742	2.63974	2.45961	2.46538	2.62859	4.08395	2.85984	3.26365	2.75608	3.25201	2.73759	3.45179	3.73938	3.25843	2.59728	2.90201	2.40178	3.31831	2.73057	2.65596	2.17737	2.92025	2.86457	3.05349	2.90605	0.0921443	0.366239	0.0207427	0.825786	-0.0714016	0.422116
ENSG00000240288.7_5	GHRLOS	antisense	4.08798	3.50378	3.90539	4.99617	5.47721	2.84019	5.40345	4.43693	4.1982	3.07546	5.31909	3.62994	4.2664	5.13949	4.31798	3.67404	3.97841	4.42227	3.83458	3.81069	2.73499	4.15486	4.19682	4.39568	3.27815	4.92621	4.39543	2.74852	4.42108	2.63069	2.79066	2.62692	3.1726	1.87889	2.97038	2.36909	3.83357	2.84543	4.22453	4.14536	0.570145	0.00171215	0.542854	7.59186e-05	-0.0272904	0.733201
ENSG00000268204.1_4	CTD-3214H19.6	antisense	3.00138	3.93822	4.07308	3.33706	4.17834	2.94766	4.83119	1.87348	1.97379	4.5749	3.78852	3.85705	2.30881	2.03235	2.82614	3.16974	3.05202	2.05332	2.80246	4.73691	2.82435	4.09472	6.82967	5.6511	4.02289	3.40566	7.29468	4.98707	3.7632	3.00821	3.57466	4.80984	5.60546	5.57301	6.02637	3.0269	3.88484	4.48608	5.21645	3.2467	0.217614	0.366456	-0.46648	0.00757852	-0.684094	0.00219925
ENSG00000241769.7_5	AF011889.4	antisense	3.74073	2.72272	4.18521	3.51772	4.43336	2.66314	2.89093	2.64325	2.48448	3.15318	2.94407	3.37201	3.10391	2.71724	1.96455	3.56331	2.46359	3.5075	2.25583	2.59701	3.72082	3.50563	4.37453	2.8576	1.86723	2.22358	2.17123	3.18385	3.35107	4.78276	4.79429	3.70051	3.52542	4.3952	4.11626	3.28824	3.24394	3.90418	2.8333	3.07831	-0.462535	0.014191	-0.342879	0.00369179	0.119656	0.33382
ENSG00000270605.1_4	RP5-1092A3.4	antisense	3.10751	6.18359	5.17349	3.57647	3.74046	1.94823	3.27461	2.78274	3.20095	2.53461	4.97573	4.31095	6.04013	3.87187	3.39983	3.4579	4.72173	3.41784	1.85502	5.98939	3.19486	4.52758	5.31462	4.00025	4.11891	5.76438	4.0336	5.41925	4.40818	4.74478	3.67718	5.21664	5.69842	2.75005	3.85229	3.8094	4.11371	4.39735	4.62656	3.84561	0.073303	0.569218	-0.193422	0.195759	-0.266725	0.123732
ENSG00000242861.1_5	RP11-285F7.2	antisense	6.56063	7.67646	3.33877	6.45017	5.10686	1.85276	4.49296	3.67458	5.40179	3.48119	7.09678	5.77505	4.88305	4.87263	4.55684	5.41589	5.03627	5.99511	3.7916	9.38582	6.87842	5.58538	5.30398	4.68652	3.56588	3.36682	6.64794	4.84019	6.4831	5.40229	4.63479	6.16409	4.69676	2.55496	3.88022	6.66765	5.17234	5.03601	4.85942	5.32017	-0.0514957	0.854902	0.0791932	0.783936	0.130689	0.677868
ENSG00000250802.7_5	ZBED3-AS1	antisense	2.26437	2.82535	3.31142	2.65657	2.4381	2.30781	2.67896	2.40523	1.84743	1.95141	3.29234	2.3738	2.36118	2.74111	2.78482	3.06613	2.64744	2.33971	1.91013	3.09347	1.99873	2.74163	2.50727	2.70091	2.25728	3.02995	3.35076	3.51613	3.29625	1.85097	2.51007	2.97612	2.51595	3.80871	3.34884	2.65494	2.6767	2.942	2.76463	2.53788	-0.089708	0.64113	-0.213171	0.0711922	-0.123463	0.244785
ENSG00000270277.1_5	RP11-65L3.2	antisense	2.4845	1.84248	2.28413	3.02237	2.35806	2.07142	3.03727	2.08034	3.18328	2.42136	3.65193	2.75366	2.41633	3.4762	3.62098	3.24898	2.44648	2.45663	2.1114	2.42388	3.09467	2.05819	4.2488	2.42019	2.55805	1.87508	2.89983	3.00444	3.89271	2.78435	2.41465	2.66253	3.1694	2.9978	2.15393	2.67351	2.73055	2.86148	2.67669	2.68983	-0.0963115	0.453173	-0.0892486	0.37923	0.00706289	0.822278
ENSG00000261170.1_4	RP11-252A24.5	antisense	4.62994	5.39905	9.8752	7.05512	2.22376	3.74004	2.40921	1.90053	6.56551	5.14744	4.11487	16.0398	7.49338	9.19657	2.3773	4.13687	4.93642	3.71318	1.83843	13.4463	11.7484	18.9898	24.1471	8.18474	8.05639	10.3674	14.0963	3.86181	14.7922	17.5095	4.20473	10.4957	5.52283	7.77576	8.60014	2.84486	7.98435	8.40084	13.9736	6.09463	0.734101	0.0687793	-0.462993	0.181646	-1.19709	0.00271736
ENSG00000244701.1_5	RP5-894A10.2	antisense	4.03886	2.87563	4.80483	3.38844	1.99059	1.86227	2.85844	3.04187	1.8447	2.6613	1.90324	4.50184	3.65826	3.17541	1.83621	3.75108	5.10948	4.77958	2.33348	4.04816	6.13543	3.36979	4.02189	3.74257	3.89765	3.50561	5.14632	4.39758	3.25504	3.58289	4.14084	3.60968	4.31975	2.48973	3.3474	3.44843	3.52429	3.62126	3.94731	3.36186	0.124376	0.324682	-0.107231	0.343722	-0.231608	0.183499
ENSG00000234171.2_4	AC108488.3	antisense	3.05103	2.18487	4.17315	2.49167	2.50811	5.13043	3.79288	3.6443	2.64294	3.13987	3.6729	1.86759	2.40898	1.99165	2.45212	2.21556	2.82163	4.22004	3.06078	5.33562	4.68165	3.86405	3.28456	3.00528	3.04927	6.1974	3.91571	2.369	2.73538	1.81745	3.39427	2.91548	2.18934	2.07872	2.93545	2.424	3.15731	2.5399	3.88604	3.2137	0.613532	0.00462966	0.339466	0.0785227	-0.274066	0.159176
ENSG00000203739.3_4	RP11-296O14.3	antisense	3.79281	2.64785	2.63799	3.11326	3.68258	1.81539	4.45886	3.57691	2.18342	2.33708	2.87365	2.49137	2.7347	3.01183	3.75477	2.96539	1.98059	2.99689	2.35681	2.43136	1.92864	2.56038	2.77974	2.55217	2.20601	3.69223	2.99767	2.79971	2.94851	2.22864	2.09993	2.44864	2.52985	2.60423	2.49955	1.84072	2.73778	2.44442	2.79803	2.84629	0.194921	0.138879	0.219592	0.135672	0.024671	0.982043
ENSG00000271858.5_5	XXcos-LUCA11.4	antisense	2.86347	2.53899	2.60355	2.29324	2.99056	3.72585	2.61771	3.33728	2.75542	2.11072	2.49844	3.43684	2.63126	2.98586	2.41595	2.35186	4.9337	2.50744	1.80244	3.46257	2.86583	2.46428	2.91214	3.36919	3.72524	4.57663	2.9117	2.2794	2.45817	1.85409	2.59315	2.4896	2.41269	2.38142	3.26076	2.2797	2.82492	2.44544	3.32653	2.84424	0.443923	0.00734729	0.217946	0.0953117	-0.225976	0.124524
ENSG00000244055.1_5	AC007566.10	antisense	4.11172	1.7955	3.49691	2.37268	2.65267	2.40077	3.54764	2.38547	2.45484	3.32413	2.1619	4.17737	2.91141	2.98306	3.42854	3.92155	3.00334	3.4982	2.23647	4.4678	3.57568	4.30472	5.76787	4.84836	2.43666	3.81844	5.9368	3.42052	3.68506	3.51385	3.71968	3.26897	3.4211	2.63713	4.01382	3.02818	3.40913	3.41203	4.51881	3.09084	0.40531	0.0590666	-0.142633	0.179613	-0.547943	0.00647424
ENSG00000269386.5_4	RP11-886P16.3	antisense	2.30993	4.56196	2.91475	2.55678	3.7659	3.46065	3.10076	3.11845	3.08735	2.47291	2.646	2.51051	3.27171	3.43298	2.65225	1.92856	4.01997	3.72236	3.59549	2.52793	4.79352	2.83056	2.41331	3.76257	3.08259	4.74987	3.63704	3.105	1.78139	3.43968	3.38814	3.15606	4.65091	4.0667	3.6032	3.00748	3.25348	3.3554	3.41266	3.16432	0.0244124	0.875196	-0.0845873	0.568226	-0.109	0.480181
ENSG00000271964.1_5	RP11-415F23.2	antisense	3.57975	2.23691	4.58508	2.39981	4.31259	2.98729	4.8086	3.17112	3.27972	3.4741	3.69079	3.72699	3.79996	3.77844	3.03867	6.13539	3.23029	4.17914	2.96668	4.16226	1.77556	3.25558	4.55553	4.13915	3.7725	1.74727	3.09772	3.10287	5.24627	2.68663	3.03166	3.13209	3.16572	3.92765	2.96083	1.92712	3.4741	3.24232	3.42796	3.58663	0.0803251	0.777314	0.145603	0.370138	0.0652776	0.692128
ENSG00000231789.2_4	RP11-558F24.4	antisense	2.4842	2.49957	1.74591	2.80253	3.70388	5.16488	2.11741	3.91883	3.27582	2.46937	2.36504	3.0992	2.7411	2.33342	1.7938	1.79955	6.41713	4.10528	1.88989	3.27827	6.28374	4.38821	2.68084	3.90422	3.85445	4.99565	2.24863	2.3634	2.13783	3.76696	2.88178	3.1195	2.88495	3.2184	3.30505	3.1566	3.19987	2.98161	3.67867	3.15661	0.303092	0.153288	0.0822858	0.959787	-0.220807	0.274668
ENSG00000273133.1_4	RP11-799M12.2	antisense	4.65508	2.32222	2.43574	2.82767	1.74411	2.60792	3.93609	3.37947	2.21856	3.11208	3.17161	5.52456	1.95827	3.88415	3.19737	3.55384	5.8475	3.6056	2.41814	4.87754	8.28482	6.21514	4.86151	6.63325	5.73912	5.35341	4.7586	2.90561	6.25833	4.7007	3.75795	3.57531	2.57647	3.92722	3.08959	4.59714	4.01421	3.93204	5.59351	3.59821	0.508476	0.00804263	-0.127998	0.370869	-0.636475	0.00446772
ENSG00000261879.5_4	RP11-333E1.1	antisense	2.85577	2.14642	2.79545	2.30002	2.79991	1.93524	3.5994	2.8442	2.00888	2.73137	3.44751	3.17922	2.73258	2.67437	3.33132	3.22716	2.35741	2.61608	2.792	3.41052	2.66712	3.15209	4.07898	3.34518	2.40167	3.2231	3.48865	3.02224	2.8589	2.93309	3.0126	2.72049	3.31618	2.5056	2.97984	1.74018	2.86752	2.78768	3.28161	2.78343	0.23534	0.109406	-0.00220314	0.98545	-0.237543	0.0482516
ENSG00000231969.1_4	AC144449.1	antisense	2.97556	2.59982	4.12484	3.52747	3.68844	2.90325	3.24883	2.23866	2.37235	3.1809	2.13591	4.02487	2.78715	3.76544	2.36519	2.26175	4.34716	3.42937	1.73627	3.71935	5.54522	4.02127	5.84582	4.63764	4.27696	3.72868	4.02648	3.29879	5.05119	4.23573	3.90611	4.45602	3.70625	3.60876	5.34804	3.96804	3.64149	4.17544	4.42281	3.18942	0.0830356	0.502249	-0.388633	0.00669382	-0.471669	0.00760489
ENSG00000247708.7_4	RP11-323F5.2	antisense	3.3223	2.17789	2.67295	2.58606	2.92042	2.7472	2.96247	2.43225	2.06588	2.27596	2.95538	2.84132	2.01733	2.49229	2.56559	1.73253	2.47547	2.61615	2.17144	2.21924	2.00214	3.14141	3.94632	3.56068	3.01324	3.60392	3.48745	3.10785	3.02492	2.41559	3.75467	2.35253	3.26862	2.37915	2.77318	2.52225	2.739	2.84431	3.45884	2.4882	0.28221	0.0178013	-0.192973	0.0476737	-0.475183	5.58372e-05
ENSG00000270344.2_4	RP11-734K2.4	antisense	2.60378	2.4051	2.27359	2.77573	2.35632	1.90771	2.51157	2.17363	2.29747	2.11425	2.8225	2.66482	2.51847	3.02132	2.20958	2.65848	2.64552	2.90768	2.57633	2.24813	2.52946	2.40625	3.3004	3.41371	2.83622	2.85847	3.00357	2.57291	2.60743	2.03659	2.77559	2.656	2.87312	2.49503	2.35925	1.72912	2.55959	2.45612	2.96977	2.48674	0.273973	0.027788	0.0178745	0.742512	-0.256098	0.00309477
ENSG00000248445.5_4	CTB-118N6.3	antisense	2.91951	2.32334	3.34023	2.69322	2.91133	2.70418	2.84781	2.49086	2.89041	3.05713	2.68243	3.44079	2.55781	3.78228	3.60112	2.95187	2.80468	2.52698	2.65441	3.23646	1.72043	2.43846	3.72368	4.60269	3.31905	3.01047	3.46946	4.11661	1.82904	2.94531	3.01104	3.67517	4.23135	3.75717	3.24532	2.68081	3.06091	3.27687	3.4273	2.86368	0.0647552	0.680464	-0.194448	0.141968	-0.259203	0.0456889
ENSG00000284968.1_1	RP11-397E7.5	antisense	2.9405	2.41978	2.10747	2.56599	2.78573	2.99075	2.655	2.32119	2.17316	3.57758	2.53389	2.86753	2.57201	2.80491	3.03533	2.96238	2.73166	1.69892	3.17072	3.39164	2.95529	3.27992	3.83772	3.10656	3.02087	3.20106	3.91266	3.09942	3.40567	2.48087	2.75089	2.97351	3.03899	3.30161	3.2407	2.83682	2.90969	3.01428	3.39313	2.72673	0.170806	0.0513365	-0.144637	0.0848397	-0.315443	0.0052144
ENSG00000267532.5_5	MIR497HG	antisense	3.10045	4.76205	5.72134	5.95847	6.57885	8.47583	6.88194	7.96325	6.16712	5.03542	4.16786	4.68201	6.99122	6.23475	6.00371	7.27874	5.26946	8.8657	4.17901	5.98668	12.8639	4.2827	2.39248	5.10061	4.13802	6.02008	2.74299	3.67706	1.69438	4.31705	3.13791	2.92513	1.95362	2.23142	2.80493	2.09492	5.07447	2.7596	4.11281	6.34132	0.575665	0.0415934	1.20032	2.433e-07	0.624658	0.00638076
ENSG00000255517.6_4	CTD-3074O7.5	antisense	3.17484	3.23384	2.76289	4.63714	4.47446	3.33832	2.91736	3.78323	2.59469	2.96846	2.49396	4.02176	3.84629	2.82043	3.86985	3.46922	5.17649	3.63002	3.82404	3.34697	6.10326	5.00858	4.09828	6.29366	4.46744	6.38134	3.7141	2.1032	2.5369	1.69433	2.68421	3.53471	4.43367	4.22989	3.25832	2.55172	3.70772	3.00299	4.9939	3.64226	0.733765	0.00364581	0.278433	0.048319	-0.455332	0.00537139
ENSG00000241990.5_5	RP6-109B7.3	antisense	4.31195	4.57534	3.75658	4.16414	5.1688	5.76341	6.29472	5.71621	4.34538	4.65022	4.02225	4.54329	5.27876	5.32869	5.92825	4.12423	5.53922	4.76681	3.08015	5.38269	10.5612	3.8673	4.88072	4.63578	4.03037	6.29764	5.78889	4.67109	5.54071	2.95626	3.679	2.88608	2.69403	3.11462	4.19166	1.69009	4.67296	3.4915	4.91678	5.10963	0.493866	0.0322656	0.549371	0.00118809	0.0555049	0.836648
ENSG00000261488.1_4	RP11-757F18.5	antisense	3.01752	2.13953	2.6713	3.31762	2.13652	2.1011	2.43203	2.76603	1.83515	3.47788	3.23217	3.47953	2.44606	2.03367	1.84858	2.32707	1.74599	1.68586	2.55352	1.88311	2.62574	2.48927	4.38519	2.70522	2.85455	2.84972	3.00006	3.89507	3.16051	2.58472	3.12547	3.30277	2.25016	4.18229	3.32833	4.62794	2.79159	3.38414	3.04733	2.46457	-0.151241	0.394351	-0.457453	0.00155512	-0.306212	0.0440754
ENSG00000272758.5_4	RP11-299J3.8	antisense	5.92337	4.1385	5.0436	5.12611	4.09583	2.23565	4.46315	3.07016	4.50499	3.9079	4.36038	5.15699	2.56207	3.85804	5.2016	6.00273	2.46934	3.60437	4.12029	3.99291	4.93468	3.98155	7.54733	4.60766	4.46297	5.34257	4.56198	4.92245	3.94618	3.12304	2.42891	3.74086	4.2608	3.64198	3.02084	1.68287	4.16791	3.41866	5.08401	4.22727	0.572536	0.0173479	0.306296	0.0637289	-0.266241	0.123707
ENSG00000271380.1_4	RP11-307C12.12	antisense	3.21087	2.51188	2.17854	2.75003	3.13215	3.75556	3.02077	3.72054	2.24347	2.13421	2.5147	2.59428	2.73326	2.92251	2.45296	2.19573	2.76438	4.42469	2.84197	3.24237	5.81211	3.55359	2.11228	3.17521	3.31611	5.63209	3.85195	2.49169	1.91943	1.73549	2.0643	2.67392	2.7488	2.67795	2.74596	1.67367	2.93137	2.30347	3.60687	3.00748	0.646941	0.00735654	0.384745	0.012144	-0.262195	0.170229
ENSG00000232907.7_4	RP5-977B1.7	antisense	2.09588	2.00988	2.45642	2.4466	2.62339	1.94271	2.95142	2.52888	2.04437	2.23147	2.43096	2.41322	1.95077	1.88108	2.36502	1.78578	1.67697	2.93754	2.18924	3.14755	1.84281	2.18854	3.79301	3.30011	2.01446	3.29783	2.95186	2.14667	2.72999	3.17013	2.37083	2.9212	2.4793	2.20933	2.15985	1.67113	2.42656	2.42871	2.9243	2.28343	0.267899	0.146486	-0.0889924	0.406802	-0.356892	0.0133111
ENSG00000259549.1	RP11-115K3.1	antisense	3.52009	2.22915	3.37628	3.03339	2.36505	3.17725	2.30529	2.25137	2.48284	2.92626	4.47361	5.12364	2.57016	2.69709	3.19843	3.11544	5.11267	3.24713	3.58385	3.63425	1.89985	5.30562	6.00206	4.51361	3.09909	3.79605	4.56237	4.53472	3.96879	2.93718	1.74039	3.22312	3.16381	3.48735	5.81394	1.64082	3.44756	3.39001	4.54647	3.15824	0.423455	0.0900846	-0.102169	0.784467	-0.525624	0.00453681
ENSG00000244300.2_4	RP11-475N22.4	antisense	3.47521	3.61054	3.61052	4.14643	3.27261	3.13576	7.17501	3.49832	3.60288	4.67129	3.33407	3.10828	2.04724	4.07421	4.69935	3.47759	2.2137	1.70722	5.61213	4.33372	1.62604	2.60794	2.09075	3.27809	3.01459	3.65196	3.19291	3.8299	2.44607	3.27635	3.5078	2.96913	3.17538	3.99065	3.71743	3.88578	3.47408	3.42205	2.97271	3.63962	-0.203086	0.136909	0.088927	0.923675	0.292013	0.319807
ENSG00000272821.1_4	CTA-384D8.36	antisense	3.53872	3.40805	2.79302	2.70268	4.34194	3.17377	4.34451	3.86961	2.86856	4.46119	4.23611	4.10241	3.31624	3.82992	3.17943	2.76383	3.10479	3.18422	3.67204	3.42999	1.61569	3.26741	2.473	3.12114	3.50004	3.113	4.1592	2.61083	2.9419	3.33155	4.19934	3.92303	3.84077	4.52358	3.81041	4.15409	3.46961	3.70394	3.2723	3.42556	-0.178758	0.211308	-0.112723	0.320909	0.0660348	0.732081
ENSG00000231856.2_4	RP11-327P2.5	antisense	1.87278	2.55024	2.97877	2.11298	2.26692	3.0048	2.64487	2.75527	2.238	2.06523	2.31906	2.75331	2.44401	2.24778	2.17643	2.29782	3.33424	3.14129	1.61244	3.17622	3.25567	3.19391	2.67312	3.04751	3.60747	4.15481	2.54463	2.34132	2.42665	2.85737	2.10644	3.20306	3.39442	3.11829	2.34147	3.2522	2.70863	2.78236	3.20358	2.53563	0.203375	0.162013	-0.133966	0.2108	-0.337341	0.0132605
ENSG00000273253.2_4	RP3-402G11.26	antisense	2.87377	2.05019	4.33196	2.22836	2.65047	2.84892	2.22005	2.667	2.69872	2.28555	1.80109	2.64331	2.33727	2.5376	2.75676	1.59392	3.75723	2.49972	1.89635	3.37372	3.38962	2.50141	2.77636	3.58207	3.80658	3.30837	3.32393	3.34848	2.2932	3.06242	2.40222	3.08409	2.33782	4.02695	3.14493	2.37258	2.80036	2.89697	3.21645	2.64008	0.150928	0.26891	-0.133963	0.270145	-0.284892	0.0513116
ENSG00000268403.2_4	CTD-2371O3.3	antisense	4.32566	3.98829	3.24714	3.85351	4.74724	5.58772	4.09761	5.51826	4.02527	3.53363	2.01433	3.40205	5.01664	3.16973	3.50597	3.30094	5.28221	5.92155	3.1568	4.36887	8.34435	4.16614	4.4855	4.10592	3.81946	7.19222	3.60767	2.54025	2.45799	2.01442	1.59187	2.7599	2.73826	2.14562	2.38791	2.63471	3.86266	2.36344	4.56282	4.30513	0.949039	5.58852e-05	0.865171	1.2121e-05	-0.0838678	0.592967
ENSG00000177640.15_5	CASC2	antisense	2.25352	1.68316	2.62696	2.34115	2.10839	1.67676	1.96963	1.58581	2.36755	2.32095	3.16271	2.4742	1.85224	1.67815	2.47552	2.28802	2.89933	1.99907	2.52886	2.25206	2.63742	2.68361	3.58869	2.44418	2.05876	2.79095	2.43004	3.46875	3.68409	2.92338	2.75604	3.12321	3.46508	2.68925	2.71671	2.00117	2.50015	2.98085	2.66604	2.24674	-0.161028	0.273656	-0.407895	0.000703974	-0.246867	0.0578751
ENSG00000259768.5_5	RP5-991G20.1	antisense	2.32299	1.70915	2.06496	1.98354	2.03246	1.59708	2.70147	1.81347	1.57888	1.75831	2.20926	2.36487	2.07014	1.78942	1.85161	1.81639	1.9434	1.78734	1.85415	2.34333	1.60582	2.41072	2.61533	2.5377	1.70747	1.94146	1.8623	2.0389	2.15666	1.96808	2.03062	2.68713	2.17883	2.04552	2.04345	1.86206	2.03567	2.11236	2.17916	1.96181	0.0449178	0.760883	-0.10667	0.147914	-0.151588	0.160294
ENSG00000270175.1_4	RP11-793H13.11	antisense	2.18485	1.84777	2.97239	2.55797	3.25488	3.3804	1.97448	3.39939	2.69807	2.02735	1.98444	1.98929	2.01149	2.11185	2.59506	2.6291	3.51145	3.92078	2.03515	1.56916	5.80472	3.61446	3.34113	3.3454	2.65477	4.09306	1.85152	1.86274	2.32649	1.69728	1.68849	2.56489	2.05656	2.11011	1.74735	1.97101	2.59404	2.00277	3.15006	2.68857	0.653382	0.00175807	0.424845	0.0287101	-0.228537	0.221829
ENSG00000240137.5_4	RP11-103G8.2	antisense	1.70837	1.72108	2.21267	1.54671	2.92246	2.28338	1.55456	2.84141	3.30961	2.40915	2.20147	1.89384	2.89228	2.33358	2.61939	2.18756	5.3889	3.23749	1.86379	2.52547	2.62232	3.16219	3.05354	3.30567	1.74431	3.41388	1.67276	1.82312	2.72118	2.26585	2.25317	2.2838	2.74589	2.64453	2.72706	3.94705	2.55665	2.60129	2.72539	2.48931	0.0672339	0.85969	-0.0634844	0.539975	-0.130718	0.513169
ENSG00000236810.5_4	RP5-886K2.3	antisense	2.764	3.17799	3.41394	2.68668	1.90036	3.13502	1.53186	1.85396	1.71538	1.84511	2.6633	3.23105	2.86774	2.73021	2.87128	2.73243	3.42897	3.35354	2.3085	3.04194	4.00117	4.49877	3.598	3.48	3.21962	3.22007	3.52758	3.65895	3.32544	4.03007	2.9163	3.77094	4.14794	3.13106	3.16597	2.02689	3.027	3.35262	3.59067	2.7264	0.0989664	0.423271	-0.29829	0.0369442	-0.397256	0.0125265
ENSG00000273179.1_4	RP11-20I20.4	antisense	5.47892	4.24452	1.75055	3.60045	3.7625	3.10914	8.96489	5.57904	4.61089	5.57725	5.85454	5.36675	1.53106	4.32282	4.91262	6.87809	2.72188	1.95394	5.70292	3.12036	2.54813	5.1389	5.37881	4.54688	5.87426	4.96957	6.95756	4.2981	3.55771	4.2808	4.97996	4.04341	4.46512	6.04112	4.13455	3.6228	4.55224	4.3804	5.47766	4.36149	0.322499	0.0168522	-0.00624091	0.592838	-0.32874	0.120438
ENSG00000271335.5_4	RP11-324I22.4	antisense	3.20517	3.01248	3.18407	2.97629	4.28361	2.55833	3.44137	2.85588	2.09197	1.98262	2.58653	1.92572	3.00736	3.05575	2.79234	2.0769	2.08599	1.67002	2.97518	4.08361	2.49778	1.52122	2.85139	3.06298	4.63192	4.36434	3.06194	3.08583	3.2847	3.31848	3.54275	3.13943	3.72648	3.12466	1.75176	3.75236	2.96026	3.19183	3.24896	2.77852	0.0255974	0.895506	-0.200065	0.138258	-0.225662	0.348155
ENSG00000236472.1_4	AC002401.1	antisense	4.79417	8.67668	8.49575	5.99858	3.31619	8.1985	2.4315	1.53863	2.68498	2.24484	2.63117	11.9539	6.05389	4.79925	2.29288	2.38937	11.3121	5.57223	1.51525	9.41232	7.93985	6.98068	10.5853	9.82935	7.49847	12.1295	14.7888	15.4532	8.50961	8.06586	12.4028	19.7007	9.26288	9.42102	15.244	7.07644	7.81113	11.6818	10.302	5.44057	-0.18134	0.560687	-1.10244	0.000651178	-0.921096	0.00863695
ENSG00000204584.1_4	RP11-304F15.3	antisense	2.15312	2.40153	2.83135	2.64409	3.03639	1.73726	2.72434	2.46607	2.15422	3.05226	2.92937	2.10095	1.52714	2.39742	2.58229	4.05875	1.51084	1.74691	2.90783	2.61646	1.58861	2.39108	2.82655	2.78192	1.74764	2.47091	2.14743	2.12014	2.84995	2.26667	2.32783	2.60248	2.51291	2.71332	2.44203	2.14694	2.43097	2.44247	2.39425	2.43653	-0.0287667	0.70353	-0.00351351	0.746509	0.0252531	0.990329
ENSG00000278834.1_4	RP11-458J1.1	antisense	2.6489	2.47813	2.51825	2.82039	3.30341	4.39339	1.50691	2.87428	4.10361	3.19212	2.42495	2.85659	3.04669	2.12097	2.92239	4.08445	2.77754	4.58774	3.39026	2.68093	3.06525	2.77257	3.20183	3.52994	3.44434	3.81228	3.75135	2.91768	1.7651	2.56227	2.87444	2.97036	3.51159	3.01042	2.23829	1.98003	3.00388	2.6478	3.41872	3.03796	0.368663	0.0178833	0.19831	0.198394	-0.170353	0.199692
ENSG00000271976.1_4	RP11-884K10.7	antisense	2.36256	1.80014	2.07534	1.6744	1.9714	1.68073	2.11682	1.73759	2.19435	1.84576	1.73374	1.72557	2.33545	2.12272	2.06639	2.11976	2.18653	1.91258	1.97379	1.86067	1.89014	1.98359	2.11141	1.92528	2.18601	1.58861	1.88291	1.98326	2.0045	1.50544	1.56274	2.01561	1.91036	1.8318	1.86607	1.68935	1.9287	1.81879	1.9463	1.97078	0.0977546	0.263284	0.115788	0.0703481	0.0180331	0.807465
ENSG00000249087.6_4	C1orf213	antisense	2.28707	2.90807	2.93301	2.11169	3.24862	3.5925	3.64405	3.67479	2.82139	2.06131	2.39367	2.36425	3.85365	2.24787	2.01883	2.48787	3.3129	2.44384	2.08571	3.24708	4.18279	3.08215	2.7673	2.66414	2.46057	3.21631	1.91135	2.23158	2.14437	1.95475	2.05566	1.91308	2.31737	1.63819	2.24531	1.50228	2.61182	2.00029	2.68364	2.85338	0.423982	0.00528455	0.512464	0.00041603	0.088482	0.640192
ENSG00000246273.6_4	RP11-540A21.3	antisense	2.20391	1.85031	2.37272	1.59472	2.06837	2.03299	2.36035	2.46736	2.12948	2.24685	2.09999	2.13189	1.62853	2.00656	1.6192	1.69799	1.75314	1.57284	1.89524	2.36032	1.55155	2.3725	3.20052	2.49968	2.42339	2.71058	2.34508	2.66171	2.45063	2.19923	1.97296	3.63152	2.01843	3.19122	1.50111	4.00117	2.24511	2.62533	2.59196	1.98306	-0.0184569	0.855073	-0.404769	0.00695747	-0.386312	0.000476716
ENSG00000260276.2_5	RP11-77H9.2	antisense	2.89715	2.44214	2.10866	3.46794	3.31691	2.1425	4.12498	3.48859	1.48787	2.91693	3.08649	2.71625	2.73904	3.15382	2.98748	3.70679	1.63976	2.44333	3.44041	3.05431	2.70194	2.76359	3.26116	3.14612	3.10125	2.31813	2.24276	1.82924	2.48978	2.0459	1.66628	1.96146	2.464	2.56565	1.87629	1.95846	2.65982	2.09523	2.8055	2.86016	0.421151	0.00372667	0.448986	0.00358762	0.0278354	0.991508
ENSG00000272195.1_4	RP11-156E8.1	antisense	1.75758	1.78729	2.16938	3.09724	2.30119	1.75707	1.8314	2.2901	2.29611	1.89162	2.10073	1.71076	2.01446	1.51713	1.72844	2.00311	3.00244	2.72862	1.47575	1.99364	2.06114	3.07391	2.32058	3.00935	2.72614	3.58351	3.10552	2.2013	1.87082	2.02193	2.9135	2.24295	2.6659	2.589	2.6184	2.09703	2.2932	2.35787	2.96983	2.07215	0.332899	0.0106266	-0.186354	0.0708001	-0.519253	0.000268396
ENSG00000261399.1_4	LA16c-329F2.1	antisense	5.65466	4.2167	3.91377	3.45681	2.99527	4.62479	1.72231	5.98357	4.07376	3.01892	4.28783	4.81723	2.98764	4.57429	1.46744	2.38937	9.54705	3.28619	2.233	4.70616	12.5169	7.05825	5.53999	5.9711	7.12355	9.38487	6.53927	5.12059	5.67308	4.24519	6.38377	5.67465	5.48911	6.34107	5.74582	4.64029	5.09456	5.47929	6.93617	4.40351	0.340152	0.0150587	-0.315335	0.0595051	-0.655486	0.0129287
ENSG00000225792.1_4	AC004540.4	antisense	1.67209	1.49899	1.85982	3.82302	3.1588	4.78646	4.83062	3.10617	4.77562	2.08537	3.43343	2.54096	2.84114	2.39443	2.09272	3.07368	2.53595	4.84512	2.01705	2.09765	4.29385	2.76297	1.53728	1.46076	2.19604	2.7151	2.21109	3.48349	2.44678	1.66891	2.18146	4.21176	4.68032	2.46284	2.55958	3.27631	2.87827	2.99683	2.14721	3.03633	-0.480975	0.0754898	0.0188926	0.978969	0.499868	0.068602
ENSG00000179743.4_4	RP11-169K16.9	antisense	2.02818	2.17207	2.27378	2.03135	2.51791	3.2174	2.97017	2.87667	2.67223	2.23601	2.04662	2.21608	2.51997	2.01918	2.0807	2.11559	2.5335	2.87313	2.17371	2.31696	2.05474	2.64649	2.2383	2.66089	2.32713	3.17732	2.46246	1.64541	1.58114	1.68972	2.30403	1.67224	2.36514	2.06132	1.78568	1.44657	2.27805	1.83903	2.58543	2.37838	0.491462	0.000954358	0.371035	0.000193401	-0.120427	0.19264
ENSG00000235423.8_5	RP11-282O18.3	antisense	3.33441	2.51546	2.65136	2.39603	2.99317	2.38899	4.18994	2.16308	2.72213	2.84463	2.34884	2.304	2.52288	2.56204	1.94695	2.86335	1.4454	2.49491	3.22141	2.17293	1.46966	2.34027	2.85948	3.43807	2.06421	2.71656	4.63423	2.64	2.37677	2.16385	1.80598	2.27456	1.94777	2.21844	2.63901	3.18184	2.57924	2.36091	3.0088	2.55007	0.349845	0.0847484	0.111194	0.490964	-0.23865	0.193015
ENSG00000265688.1_4	MAFG-AS1	antisense	2.07743	3.39049	2.64547	3.00265	2.66716	2.06547	2.1647	2.48262	2.32326	2.54775	2.72367	2.73512	2.04931	1.88775	2.00587	2.52189	2.69421	1.6698	2.89358	2.69298	2.5367	4.23976	2.69324	4.09957	4.43785	3.10404	3.35241	2.29972	1.43835	1.91274	1.94158	2.29565	1.49774	2.69556	3.29383	1.72299	2.57786	2.12202	3.65448	2.46561	0.784229	0.000823194	0.21651	0.0475026	-0.567719	7.1424e-05
ENSG00000273466.1_4	RP11-548H3.1	antisense	2.86741	2.84652	2.95599	3.60616	2.46554	2.64824	4.0547	4.58179	3.19391	2.86799	3.23081	2.90575	2.5106	3.00628	2.94555	3.97313	2.86833	2.96454	3.23681	3.26965	4.61393	2.8331	4.35121	2.87044	3.82639	3.11852	3.13472	2.89273	2.09599	2.88642	2.90513	2.46907	2.69828	3.36595	1.43556	3.21423	3.10309	2.6626	3.35573	3.2197	0.333793	0.0648355	0.274091	0.019683	-0.0597019	0.590546
ENSG00000248211.1_4	CTB-28J9.3	antisense	7.07293	3.66528	6.66895	8.56627	3.84477	6.4052	3.43286	1.58029	3.99526	8.19155	6.00563	10.3552	4.68127	4.46855	2.92038	1.43136	13.2659	5.06176	2.62017	5.58998	4.31539	10.75	14.4175	14.1499	12.2264	11.7305	11.0558	9.48564	9.4147	5.99347	11.2359	11.1044	9.27633	11.1665	15.7778	5.00282	7.69241	9.82862	12.3884	5.43519	0.333924	0.0872689	-0.854659	0.00221625	-1.18858	0.000379396
ENSG00000256802.2_4	RP11-680F8.1	antisense	2.71169	2.37819	4.15894	3.77153	3.25798	2.69004	2.59702	2.97184	3.65318	2.69315	2.69634	4.3139	3.96576	3.45543	1.91317	2.28264	3.7293	2.91465	1.42808	3.81656	2.92899	4.48971	3.62792	4.80236	4.01338	3.56644	3.11373	4.7235	3.24677	4.5624	3.32556	4.30124	3.66948	3.47986	3.89089	3.10887	3.39585	3.81206	3.93559	3.06326	0.0460078	0.704833	-0.315506	0.0196985	-0.361514	0.0288328
ENSG00000116883.8_5	RP11-268J15.5	antisense	3.94599	4.09389	5.28202	5.24432	4.46699	1.41153	3.72447	2.41813	3.15687	3.97601	3.52932	5.93882	2.50346	5.25096	4.81204	5.14671	2.25697	2.3198	3.44971	5.66168	1.45897	5.52869	4.86352	5.56257	5.89403	2.42428	4.20015	4.95396	4.34037	5.31936	5.09863	4.47494	5.24688	4.85499	5.71266	4.5405	4.25178	4.94914	4.74554	3.81184	-0.0606066	0.506244	-0.376691	0.028036	-0.316084	0.188163
ENSG00000229539.1_4	RP11-119B16.2	antisense	4.45868	2.4049	4.30077	2.68237	5.16311	1.84582	5.66578	3.19012	2.95086	1.9565	3.42353	4.11514	1.80912	3.79081	4.22936	4.15076	2.81769	2.1157	1.74854	3.43979	3.78776	3.31527	4.11536	2.31759	2.67521	3.4014	3.20206	2.40907	2.27883	1.86198	1.89953	1.52665	2.38269	2.38776	3.21829	1.39928	3.01217	2.15156	3.17115	3.33558	0.559619	0.00690461	0.63255	0.00450783	0.0729308	0.956736
ENSG00000268516.2_4	CTD-3138B18.5	antisense	1.88396	1.90391	2.16491	2.4897	2.16991	2.42651	2.29353	1.93777	2.13003	1.96514	2.13612	2.00061	1.83012	2.07138	2.54335	2.67165	1.91623	2.47923	1.96359	2.12546	2.6792	2.20536	2.05639	2.11748	1.74332	1.54224	2.16288	1.85308	1.83733	1.9684	1.53011	2.19964	1.99549	1.56969	1.67656	1.3969	2.04548	1.7808	1.97128	2.18011	0.146606	0.202126	0.291875	0.000409131	0.145269	0.0908106
ENSG00000260500.1_4	CTD-3193O13.1	antisense	1.7453	5.04071	7.20179	5.50241	3.52021	3.67457	2.97469	1.51934	1.39681	2.95425	2.51108	6.25879	2.52047	5.25769	2.77042	2.83275	6.489	3.04994	1.41955	5.33772	7.65103	8.21727	9.34805	10.9483	7.7462	6.92415	6.70653	7.06915	7.32684	4.72152	7.06146	7.99989	7.73228	5.39032	6.8768	5.05762	5.29875	6.58176	8.31508	3.88707	0.337256	0.0366656	-0.75979	0.00177109	-1.09705	0.000665523
ENSG00000250159.6_4	RP11-381K20.2	antisense	3.03065	2.30591	1.37177	3.78236	2.43206	3.08784	3.59116	2.84965	3.45363	2.13581	2.65222	2.3689	3.60316	2.91478	4.8373	3.2785	2.29541	2.9264	2.71419	1.79466	3.67181	2.6546	3.54618	3.42628	2.11608	3.57646	2.49741	1.9306	1.62085	2.1425	1.82244	1.91228	2.65491	1.70106	2.44467	1.74568	2.69139	1.99722	2.9695	2.90944	0.572227	0.00179797	0.542746	0.00163453	-0.029481	0.77134
ENSG00000275549.1_4	RP13-122B23.12	antisense	4.25074	3.23308	8.4069	5.69348	2.7829	1.56506	2.7241	1.62077	1.35752	3.21065	3.19062	7.48582	1.73321	4.03353	2.69297	2.46708	4.83704	1.50445	1.68724	5.70519	1.56995	8.11472	7.85224	9.06855	5.30963	4.98362	5.64859	8.12071	7.57272	5.26414	9.393	8.89543	11.3138	7.56758	11.9124	5.66079	5.23417	8.41117	6.82956	3.41678	-0.300515	0.177499	-1.29967	1.6602e-05	-0.999157	0.00196417
ENSG00000221990.4_4	C5orf55	antisense	1.82234	2.1067	2.14557	1.83083	2.48309	3.3089	1.88271	2.07734	2.4871	2.34496	1.87228	1.86954	1.35698	1.5341	1.90882	1.5987	3.46365	3.65263	1.632	2.05676	3.83245	3.2134	2.3147	2.73146	2.88339	3.96249	2.67157	2.42399	1.67344	2.03755	1.95971	2.44381	2.31069	2.08143	2.03971	2.06102	2.33544	2.11459	2.96284	2.25083	0.486597	0.000945071	0.0900767	0.800387	-0.396521	0.0242644
ENSG00000230148.8_5	HOXB-AS1	antisense	3.24094	2.47881	1.82603	3.52639	3.61742	1.8034	3.88883	2.45059	1.38962	1.88027	3.30569	2.59214	2.30142	2.15463	3.70556	3.14244	2.54668	2.72259	2.11947	2.50602	2.24432	2.94732	2.74946	2.41231	2.54327	2.43591	2.3154	2.29553	1.35161	2.74246	2.79263	2.81674	2.39859	2.65273	2.15578	1.84474	2.55271	2.33898	2.56728	2.64016	0.134361	0.296537	0.174744	0.307318	0.040383	0.976557
ENSG00000229005.2_5	RP5-881L22.4	antisense	9.23054	5.38648	21.7381	10.879	8.44377	7.20281	1.78745	3.44476	1.35119	5.23655	8.86044	19.2508	8.18111	15.3497	6.69681	7.1505	27.4454	13.0041	1.63083	17.6959	14.5154	34.6873	41.7255	46.6559	25.8247	26.2926	28.2374	21.3126	22.6252	31.019	20.8554	22.237	35.577	17.9185	29.813	14.0744	17.5927	23.9369	33.9039	10.2134	0.502215	0.0279301	-1.22877	0.000772298	-1.73099	0.000359841
ENSG00000231607.10_5	DLEU2	antisense	1.97949	2.27817	2.0697	2.89191	2.17443	1.45903	2.73515	3.21246	2.86226	1.94998	1.8978	2.07678	2.65973	2.48553	2.33891	2.3179	1.65784	2.19791	1.7851	2.18071	2.90373	1.59765	2.02849	2.13378	2.14846	2.06709	2.14977	1.92231	1.34992	1.63763	1.92242	2.36307	1.63794	2.13432	2.1015	2.49282	2.16116	1.95133	2.02087	2.29117	0.0505244	0.611783	0.231629	0.0564499	0.181104	0.208488
ENSG00000276278.1_4	RP11-182J1.3	antisense	1.95457	2.68346	2.44316	2.73937	2.15728	1.66856	3.24828	2.0096	1.97281	1.73855	2.06496	2.80086	1.71261	2.96266	2.09942	2.52012	3.86718	2.47067	1.33856	2.53517	2.57369	3.3286	3.09564	4.10292	3.43772	3.35061	3.00231	4.08686	2.75007	2.72867	2.50736	2.93261	4.52313	2.01718	2.55218	2.01049	2.66633	2.90095	3.3863	2.36007	0.223184	0.146766	-0.297694	0.0610741	-0.520878	0.00120732
ENSG00000228274.3_5	RP3-508I15.9	antisense	1.81974	2.24397	2.40308	2.10598	2.06505	2.20676	2.87868	1.97234	2.11353	2.70413	1.97891	2.26608	1.33679	1.97921	2.28612	2.52578	1.86889	2.10632	2.1468	2.9036	3.63991	3.59194	3.60289	3.03832	2.52575	2.89492	2.78577	3.18569	2.28613	2.72209	2.26623	2.99522	2.50735	1.76658	2.23653	2.20041	2.44882	2.46291	3.07326	2.26437	0.319406	0.0222467	-0.12126	0.262366	-0.440665	0.00155328
ENSG00000270574.1_5	RP11-171I2.2	antisense	1.81329	1.9546	2.04254	2.465	1.95648	1.89653	2.17646	1.64745	2.02154	2.53724	2.84336	2.92398	2.86647	2.64184	2.98645	2.22143	2.29645	1.89931	1.49141	1.33309	2.32541	2.21147	3.55766	2.21193	2.16917	2.06411	2.03482	2.6839	3.33346	2.1471	2.14994	2.52959	3.19	2.70368	1.94753	2.21923	2.31928	2.54494	2.37486	2.20668	-0.0997873	0.48473	-0.205751	0.0867444	-0.105963	0.463594
ENSG00000268364.1_4	RP11-373A9.3	antisense	2.63281	1.98295	1.89194	2.23007	2.78365	2.20081	2.64423	1.8826	2.00117	2.23723	2.554	1.84069	1.33272	1.44448	2.2504	2.36602	1.88636	1.88617	1.86402	2.30911	3.23106	2.23526	2.43316	2.59444	2.18328	3.00607	2.62449	1.9955	2.76968	1.63079	2.13173	2.41282	2.3695	2.01846	1.63351	1.6964	2.19965	2.07315	2.51278	2.1644	0.277459	0.0359459	0.0621424	0.639559	-0.215316	0.0803073
ENSG00000277283.1_4	RP1-267D11.6	antisense	1.60554	1.72434	1.65057	1.32617	1.92901	2.06251	1.86473	1.77464	1.94484	1.53088	1.43863	2.03771	1.69511	1.45928	1.77005	1.83918	1.49028	1.78625	1.97839	1.55422	1.48928	1.80505	1.91144	1.62783	1.48791	2.04693	1.39384	1.40824	1.92098	1.41475	1.6969	1.69517	1.84973	2.01297	1.36295	1.41733	1.69455	1.64211	1.71217	1.71198	0.0602694	0.598413	0.0601134	0.4129	-0.000156093	0.979915
ENSG00000270953.1_4	RP11-2E11.9	antisense	2.99674	3.21293	2.95831	3.14675	4.04532	5.1965	1.74972	3.90404	3.72219	3.47025	2.77205	2.18016	3.61286	2.5705	4.79133	5.54413	4.19671	2.89161	1.32552	4.84509	3.29483	3.09694	3.04046	3.65706	3.72148	4.33664	2.26503	2.17819	3.02452	3.10211	5.57831	2.84236	3.34155	2.15426	2.56	4.0071	3.37038	3.19871	3.35293	3.44893	0.0679338	0.637948	0.108658	0.635302	0.0407245	0.973821
ENSG00000268996.3_4	MAN1B1-AS1	antisense	2.09565	1.70521	2.21856	2.35565	1.75891	3.0535	1.90695	1.48884	1.72605	1.30797	2.02353	1.98747	1.7304	1.64941	1.83768	1.45646	2.526	2.09484	1.5903	1.72273	2.40576	2.1927	2.28464	2.87376	2.28069	4.54746	2.68469	2.01357	1.94773	2.09307	1.94978	2.52815	2.15128	1.53801	2.03974	2.20433	2.11032	2.05174	2.81066	1.93533	0.454059	0.01673	-0.0842705	0.345148	-0.53833	0.00160545
ENSG00000249042.5_4	CTD-2015H6.3	antisense	1.79813	1.36539	1.89374	1.94984	1.85153	2.5884	2.85673	1.55147	2.5126	1.84228	2.57507	1.94003	2.1798	1.64704	1.83035	1.5977	1.5807	2.0763	1.75769	1.54583	2.03408	1.51981	1.86145	2.92498	1.70026	2.15164	1.54873	2.22073	1.38627	1.54581	1.41557	1.65586	2.12508	1.30434	1.80168	1.40189	1.87608	1.6508	1.95115	1.95118	0.241153	0.189887	0.241176	0.0404171	2.30623e-05	0.927527
ENSG00000273373.1_4	RP5-1074L1.4	antisense	2.30572	1.67566	2.35995	2.27847	2.20119	1.29967	2.87724	2.07679	2.12069	1.83512	2.01214	2.04511	1.85092	2.12096	1.93324	2.58691	1.66971	2.42137	1.85078	1.53891	2.19513	1.76006	2.11987	1.98471	1.96865	2.13099	2.2989	2.97332	2.42568	2.10655	2.75263	2.08343	2.34632	2.20959	2.39505	1.89206	2.13065	2.35385	2.04386	2.05979	-0.203722	0.0582697	-0.192521	0.0496744	0.0112015	0.957961
ENSG00000258325.2_5	RP4-816N1.6	antisense	2.25289	2.18621	3.28084	2.4378	2.71703	2.80828	1.80836	2.32218	2.09641	1.29747	2.23306	2.60428	1.79827	2.26502	2.4044	2.75708	1.42285	1.91842	2.1019	2.266	4.34109	3.50609	2.57973	2.82305	1.45129	3.48361	1.65606	3.09702	2.18589	1.5229	2.77603	2.44409	2.08499	2.50271	1.56735	1.42496	2.34516	2.17844	2.58331	2.34856	0.245924	0.391116	0.108485	0.483284	-0.137439	0.586254
ENSG00000272661.1_4	RP4-548D19.3	antisense	3.81289	2.51956	3.52686	3.07723	3.01797	2.38947	2.86094	4.18118	1.98333	2.51652	2.59887	3.23436	2.81002	2.82545	2.64899	2.65942	2.1411	3.501	3.79548	3.63599	1.73793	2.71282	3.24915	2.66004	2.70861	2.36219	2.08834	3.5908	2.39493	1.6563	2.71273	1.74928	2.8039	2.07801	1.65053	1.29312	2.69959	2.2144	2.63019	2.92736	0.248252	0.164503	0.402684	0.0064945	0.154432	0.3575
ENSG00000205885.7_4	ABC12-49244600F4.3	antisense	4.88905	4.72009	2.50274	5.07933	7.85028	4.00501	9.21065	6.54977	5.4062	3.51026	3.66404	3.29047	5.97397	6.25831	7.77923	7.23633	1.6628	6.95076	5.91069	4.3057	3.46326	2.59835	1.33795	1.85149	1.29154	2.48478	1.55208	1.97626	1.43501	1.41624	1.53467	1.67654	1.46537	2.80917	1.67846	1.62381	3.80418	1.73506	1.8527	5.24852	0.0946434	0.71454	1.59693	9.32548e-08	1.50228	1.13261e-05
ENSG00000250988.7_5	RP11-752G15.6	antisense	2.11807	1.71109	2.22299	2.77857	1.98199	3.08532	2.78848	2.41354	2.9837	2.25788	2.72622	2.251	2.72001	2.36307	1.77717	2.47622	2.85984	3.59892	2.89976	1.91416	5.64785	2.18339	2.80271	1.81588	2.32291	3.47805	2.24447	1.28535	2.17232	1.9469	1.83341	2.60246	2.18788	1.94346	1.70608	1.46159	2.4323	1.90438	2.47457	2.64647	0.377853	0.0420007	0.474745	0.0041209	0.0968919	0.664242
ENSG00000260708.1_4	CTA-29F11.1	antisense	3.15622	3.00999	2.39605	2.36613	3.54187	4.50307	1.28265	3.84895	2.4333	3.19154	3.09868	2.35065	3.37567	1.97131	2.53004	2.9342	4.2886	4.08644	2.06956	1.6144	5.24913	3.60835	2.82252	1.93574	2.13767	4.14601	2.115	3.01818	2.68947	2.49552	4.5683	2.2569	3.30835	2.60427	1.8996	1.32882	2.89537	2.68549	2.79421	3.01421	0.0572577	0.782923	0.166595	0.422817	0.109338	0.693551
ENSG00000234072.1_4	AC074117.10	antisense	2.27826	2.73483	4.12138	3.26188	2.90176	2.40116	2.94746	2.23117	2.48113	4.25305	3.42509	2.70968	2.6169	2.94108	2.81469	3.01427	2.8868	1.42441	3.29355	2.92836	1.28131	2.70118	3.75814	2.94267	2.54337	3.16877	3.4163	2.10655	3.52727	3.83562	3.70721	4.11969	3.34451	3.91956	4.22135	4.22637	3.06908	3.66757	3.0884	2.80706	-0.247963	0.133114	-0.385766	0.0123742	-0.137803	0.327141
ENSG00000236859.6_5	NIFK-AS1	antisense	3.43038	2.87167	3.17207	3.35419	3.33139	3.93955	3.33357	5.56809	2.954	2.89687	3.18027	3.36632	4.11164	2.98821	3.59143	4.8602	3.18152	4.30426	2.71737	2.89383	1.27739	3.57139	3.59938	2.94406	3.12906	3.59703	3.34433	3.78176	3.95839	2.95557	3.27033	3.07766	3.30621	2.64576	2.91193	1.71812	3.30931	3.06953	3.36421	3.39639	0.132251	0.30026	0.145987	0.409063	0.0137357	0.855338
ENSG00000254473.1_4	RP11-522I20.3	antisense	3.20998	1.98288	3.30581	2.72392	2.63909	2.97019	1.30712	2.19093	2.19018	2.21513	2.3217	1.92938	3.08656	1.88057	1.72727	2.16835	5.51582	4.7781	1.63188	2.05262	5.07356	3.04051	4.73249	2.06958	3.33492	4.22331	2.86731	3.02536	2.55735	2.35848	1.27689	3.52437	3.27728	1.60618	2.16845	2.07877	2.75117	2.43035	3.37802	2.70957	0.475015	0.0634375	0.156903	0.570541	-0.318112	0.136471
ENSG00000275645.1_4	RP11-817O13.9	antisense	2.50867	2.52768	2.40541	2.07552	1.79065	3.60681	3.02622	1.63743	2.66703	1.30047	3.50134	1.71096	3.09532	2.6998	1.75784	1.66721	4.22533	2.98922	1.71424	1.87369	2.78705	2.86981	1.64926	1.97693	1.79578	3.074	2.04758	2.29938	2.14241	1.26799	3.37602	3.19973	2.4597	1.95441	2.10646	1.80186	2.37748	2.28977	2.23556	2.45561	-0.0345685	0.927134	0.100879	0.625473	0.135447	0.600229
ENSG00000251364.6_4	CTD-2516F10.2	antisense	2.99391	2.66848	3.44468	2.91952	1.78896	1.25995	3.01288	2.24986	1.56846	1.81653	2.50065	2.96381	1.44398	2.10495	1.94592	2.7088	2.76572	2.3385	1.71703	2.43129	1.95081	2.20979	3.79733	2.41475	2.02544	1.60334	2.50524	2.73549	3.88612	2.81297	3.87014	3.05411	2.50364	3.58277	3.99719	2.32664	2.55332	3.19656	2.42598	2.31403	-0.397953	0.037267	-0.466112	0.00249893	-0.0681593	0.721559
ENSG00000261801.5_4	RP11-941F15.1	antisense	4.13334	3.38114	1.47859	3.05565	4.50029	5.3609	4.78516	4.41754	4.76311	2.8958	3.32855	1.90036	4.33487	2.50006	4.76628	4.36989	2.816	3.29972	3.71906	2.79176	3.33491	2.35077	1.24114	1.67449	2.24149	1.98533	2.24263	1.38258	1.40613	1.90245	1.94751	1.3944	2.78685	1.46551	2.31619	1.52252	2.88314	1.79157	1.95597	3.61586	0.126663	0.48467	1.01311	4.84297e-06	0.886449	0.000355463
ENSG00000244879.6_5	GABPB1-AS1	antisense	2.66122	1.8539	1.92256	2.22426	2.1953	1.43508	2.87783	1.63893	1.51926	1.69904	2.50669	2.34836	1.97585	2.02868	2.69801	2.30217	1.36789	1.6686	3.0349	1.61707	1.23525	2.21799	2.79309	2.01538	1.89859	2.10845	2.36246	2.39017	2.03733	2.06433	2.19662	2.24253	2.62497	2.26927	2.59084	1.65206	2.11875	2.22979	2.23266	2.03861	0.001855	0.980856	-0.129321	0.229193	-0.131176	0.308747
ENSG00000255468.6_4	RP11-867G23.8	antisense	2.25614	2.95615	3.60327	2.82301	3.57446	2.09904	3.14873	1.64871	1.23193	2.55646	2.85059	3.5542	1.78045	3.76503	2.40276	2.37854	2.28133	2.54465	3.18492	1.94437	3.41742	4.19644	3.58315	3.42741	2.88551	5.13805	3.54197	2.67533	2.98061	2.5228	1.98427	3.16126	4.13462	4.05304	3.27181	2.40261	2.94336	3.02071	3.79542	2.66677	0.329375	0.0665394	-0.179792	0.227817	-0.509167	0.00718394
ENSG00000177406.4_4	RP11-218M22.1	antisense	2.03922	1.57559	1.89149	2.44353	1.77276	2.1598	1.36536	2.13635	2.35264	1.32664	1.77977	1.95741	1.97362	1.42988	2.83801	1.78636	2.15267	1.73649	1.35756	1.82527	2.98878	1.55895	1.80468	1.27867	1.7001	2.24978	1.7317	1.84875	1.88056	1.45057	1.22865	1.9566	1.69027	1.7868	1.52056	1.47091	1.83463	1.64819	1.72065	1.9471	0.0620722	0.663724	0.240452	0.0760126	0.17838	0.27205
ENSG00000235033.7_5	RP11-61I13.3	antisense	3.5397	7.75374	11.4391	3.5538	1.66839	1.99797	1.72918	1.44244	3.53096	5.0086	2.01242	3.04045	1.72357	4.28908	1.2245	1.85029	7.89836	2.02402	2.6079	4.79326	1.5606	4.45189	9.61265	8.63507	4.68675	4.30762	7.07917	5.14285	5.27719	5.49347	8.08634	7.64447	5.83892	8.49797	10.2184	7.45643	4.91993	7.07289	6.46219	3.55659	-0.130277	0.461654	-0.991807	0.000421302	-0.86153	0.0100851
ENSG00000266053.2_4	RP11-143J12.2	antisense	1.57122	1.43783	2.81582	2.4967	2.1816	2.25571	2.46926	1.73775	1.78344	1.22003	1.73825	2.02677	1.80778	2.69531	1.8173	1.63391	2.30411	2.66284	2.13485	1.79234	3.35146	2.16695	1.7852	2.2357	2.36192	2.54255	2.69217	1.59053	1.46588	1.69019	1.72492	2.66568	1.76618	1.70023	2.1462	2.71466	2.08842	1.9405	2.29741	2.09211	0.243586	0.0992056	0.108532	0.476921	-0.135054	0.294124
ENSG00000235092.5_4	AC011747.7	antisense	1.97532	2.27199	3.83941	3.22056	2.00651	2.97235	1.74772	1.85115	1.74435	1.50426	1.50983	2.33037	2.73918	1.58518	1.71175	1.65361	3.90555	2.4311	1.21499	2.66676	1.8383	2.3595	4.56864	4.35614	2.79811	2.62665	4.23877	2.89344	4.05315	6.52675	3.1508	2.55907	2.89099	2.89614	2.98957	4.11432	2.77062	3.5638	3.4913	2.22477	-0.0296527	0.928075	-0.679759	0.000585191	-0.650107	0.00367849
ENSG00000240207.6_5	RP11-379F4.4	antisense	3.59715	3.68206	3.24377	3.01094	5.76309	3.73168	4.23679	4.93919	3.79215	3.72938	3.70987	3.1495	5.9258	3.77865	5.44723	4.37068	2.69218	3.79309	4.49246	2.82642	3.85257	2.30682	2.93324	1.90135	2.4006	2.82723	2.21429	1.96034	1.44971	1.90228	1.21235	1.76442	1.97714	2.10194	1.35596	1.42324	3.15265	1.68304	2.43059	3.98879	0.530234	0.00209711	1.24488	6.9784e-11	0.714647	3.3328e-05
ENSG00000247092.6_4	SNHG10	antisense	2.10695	1.98812	1.95412	2.18679	2.22106	2.94327	2.15489	2.44886	1.97477	1.89073	1.68579	2.24754	2.30214	2.14461	1.80879	1.28699	1.94366	2.80822	1.84286	1.90323	2.64684	2.30197	2.04299	1.90771	1.80982	2.67401	1.58779	1.98858	1.53574	1.61602	1.20723	1.67467	2.50783	1.64199	1.32648	1.48046	1.99426	1.66433	2.05405	2.11858	0.303526	0.0638397	0.348155	0.00309723	0.0446291	0.72656
ENSG00000229874.2	RP11-312O7.2	antisense	3.46095	3.34726	2.97274	4.3348	3.63437	2.67751	2.55144	3.65867	3.66098	2.91232	2.41145	3.011	2.2583	4.34551	3.1253	2.34127	1.39556	2.49354	1.89481	1.70875	1.20356	1.83769	1.23062	2.45104	3.16211	2.72759	2.79211	3.66434	1.66013	2.83664	3.10289	2.4732	2.62505	5.03425	3.53497	3.27924	2.82811	3.13452	2.36686	2.82858	-0.405272	0.117402	-0.14817	0.398919	0.257101	0.292256
ENSG00000258603.3_4	RP3-414A15.10	antisense	3.95286	2.96416	3.51636	3.39625	1.86571	3.87202	1.76811	1.92642	2.00981	3.53688	2.78316	4.64344	2.51423	3.07085	2.41553	1.9651	5.07889	2.16891	2.42367	3.14342	1.20221	4.86014	4.64381	4.21059	5.56602	4.32792	3.24841	3.00105	4.44779	4.79113	2.31424	3.89248	3.39125	2.50761	2.7313	2.16203	3.23094	3.24876	4.47615	2.86752	0.462367	0.0218636	-0.180086	0.285397	-0.642453	0.00357823
ENSG00000267787.5_5	RP11-35G9.5	antisense	1.73612	1.56069	1.61166	1.97519	1.90877	1.42055	1.7911	2.36627	1.93535	1.35896	1.84737	1.88144	2.10906	1.69098	1.94621	1.935	1.3673	2.65944	1.49063	1.59055	2.23906	1.89616	1.77606	1.81267	1.41082	1.7782	1.56025	1.42626	1.56622	1.41897	1.22688	1.26716	1.19841	1.8013	1.3281	1.20375	1.69703	1.38189	1.70569	1.8296	0.303711	0.00718956	0.404885	0.000303285	0.101174	0.443723
ENSG00000245573.7_5	BDNF-AS1	antisense	2.72246	1.46835	1.8116	1.62336	1.19003	2.2958	1.74941	1.2352	2.12629	1.94858	2.28426	2.1597	1.73817	1.55667	1.78132	3.00883	2.4033	2.18469	2.23277	2.3409	5.33151	2.27861	3.1644	2.63019	2.04965	1.738	1.88228	2.43498	2.10364	2.10208	2.86661	1.23093	3.98976	2.59856	2.06691	1.69674	2.22296	2.34336	2.29052	2.15206	-0.0329003	0.979031	-0.12286	0.479848	-0.0899598	0.500066
ENSG00000225032.5_4	RP11-228B15.4	antisense	3.90174	3.41639	3.1417	3.91575	4.33474	1.18198	3.95393	3.38923	1.89682	2.55909	4.21752	3.1909	2.16568	3.19336	3.7013	4.31572	1.46945	1.76537	3.55934	3.9057	2.3255	3.43203	4.40531	4.30177	3.11239	2.47288	3.34631	3.21192	2.99475	3.04247	2.9308	2.92387	3.66462	3.2699	2.63177	2.38582	3.15633	3.00621	3.51178	3.11911	0.224256	0.123163	0.0531848	0.904362	-0.171071	0.336295
ENSG00000203706.8_4	SERTAD4-AS1	antisense	2.84449	2.773	1.32426	2.3383	4.69654	6.06476	3.38512	3.68882	4.26126	2.53358	3.65023	2.24981	2.85877	3.03105	3.04144	1.6328	2.31074	4.43077	2.22443	3.32727	3.86046	2.12617	1.28879	1.40274	1.17932	2.21659	1.41454	2.10823	1.81111	1.8855	2.19506	1.82137	1.94947	2.03617	1.83957	1.79282	2.59987	1.9377	1.60469	3.168	-0.272049	0.0351902	0.709225	0.00116937	0.981274	0.000332066
ENSG00000262227.1_4	RP5-1050D4.5	antisense	4.42723	2.73391	3.21523	3.66044	4.71081	2.75172	3.66767	4.09442	2.53756	2.30391	2.98323	3.07803	3.7186	3.58252	4.53437	2.73886	1.89036	2.19119	2.5119	2.1068	2.42888	2.56671	3.28203	2.09504	1.1774	2.43325	2.84467	3.0868	1.64043	2.5058	2.8007	2.69492	2.15963	1.91809	2.94549	2.28241	2.84169	2.44825	2.39985	3.13655	-0.028808	0.745369	0.357428	0.0276238	0.386236	0.0445061
ENSG00000259804.1_5	CTD-2012K14.7	antisense	1.91468	1.83522	1.4104	2.66466	2.1301	1.3615	2.44281	1.80124	1.17703	1.84228	2.25252	2.05653	1.90433	1.96887	2.11859	1.89735	1.69162	2.34187	2.25789	2.11195	1.87016	1.61734	1.9111	2.24866	1.58707	1.79246	1.95505	1.77469	1.38364	1.27961	1.17719	1.33329	1.28307	1.34271	1.45215	1.68796	1.80216	1.4127	1.85195	1.95484	0.390586	0.00182185	0.468593	0.000146619	0.0780066	0.61295
ENSG00000232586.1_5	RP11-46A10.4	antisense	1.24466	1.76557	2.27404	2.08034	1.79085	1.26796	2.7213	1.64736	1.28711	1.16815	2.22291	3.69669	1.40354	2.13897	2.28632	1.59265	1.68112	1.77759	1.97393	2.41532	2.47496	2.5403	2.40415	3.36204	3.0756	2.1486	2.03645	2.00005	2.39864	1.52738	1.38076	1.94769	1.69952	2.81059	1.36543	1.47454	2.03009	1.84496	2.59452	1.94816	0.491883	0.0129857	0.0785254	0.707781	-0.413358	0.0221926
ENSG00000260285.1_4	RP11-600F24.7	antisense	2.75931	2.22647	2.81619	2.32573	2.55569	2.32017	2.77104	1.85645	2.03002	1.99078	1.87827	2.79622	1.8733	2.29163	2.24304	1.94573	2.54425	1.44445	1.66506	2.88378	2.45768	3.21043	4.34567	3.85782	2.6611	3.51478	3.1595	3.36373	3.24678	2.18582	3.16891	2.92992	3.80853	2.23706	3.08985	1.16706	2.60062	2.79974	3.45822	2.27025	0.304735	0.142258	-0.302441	0.0860966	-0.607177	4.42566e-05
ENSG00000255495.1_4	AC145124.2	antisense	2.5308	2.59847	6.38564	2.60068	8.5082	2.11642	5.17948	4.20605	1.60497	3.58084	3.72742	3.69343	5.43737	1.99791	4.22481	1.16557	3.31944	2.91498	2.34894	1.93664	5.61111	5.53414	2.86917	6.34748	3.39751	7.1184	5.56765	4.86684	6.50006	4.85673	1.16795	2.26725	5.34671	3.43105	3.98068	4.24047	3.97726	4.07308	5.13906	3.60425	0.335383	0.276002	-0.176423	0.499027	-0.511806	0.0659743
ENSG00000268061.5_4	NAPA-AS1	antisense	1.83048	1.9664	3.86443	2.19219	1.97345	2.657	2.70178	2.21559	1.82418	1.85326	1.66804	2.36242	1.83378	2.18295	2.1221	1.75749	3.45085	2.10288	1.15096	2.86897	7.13341	3.23756	3.34539	3.38354	2.86493	5.6813	3.40696	2.38429	3.42203	3.56406	2.85928	2.15885	3.56133	1.64092	4.42795	2.79712	2.79023	2.97954	3.65328	2.46251	0.294104	0.166136	-0.274961	0.114518	-0.569066	0.010404
ENSG00000196167.9_5	COLCA1	antisense	2.32981	1.73771	2.79898	3.33453	1.87811	1.27966	2.5131	1.52042	2.30544	2.18396	2.73151	4.37553	1.14156	1.9676	2.11673	2.32189	3.03201	1.71447	1.21713	2.28198	1.65484	3.90128	4.76932	4.41514	3.71146	3.34253	4.3497	4.15137	3.50324	3.60919	3.53643	5.03038	4.83951	3.60025	3.34103	2.54144	2.91887	3.79476	4.08157	2.21128	0.105116	0.390686	-0.779124	5.8011e-05	-0.88424	9.49402e-05
ENSG00000227189.2_4	AC092535.3	antisense	3.87109	1.93211	1.83569	2.37527	2.693	2.07443	4.97731	2.43781	2.38976	3.02266	4.42839	3.45949	1.12641	2.65715	3.10905	2.91111	1.99773	2.01735	3.40071	1.98003	1.72386	2.62364	3.54948	3.21033	3.83638	3.96199	4.49144	3.21545	3.15158	2.98917	3.16168	2.45262	3.00862	3.82824	3.53512	1.79322	2.92304	3.01508	3.61221	2.68669	0.260687	0.115498	-0.166367	0.239398	-0.427054	0.0321167
ENSG00000268584.1_4	RP11-464F9.20	antisense	1.52756	1.51673	1.78136	1.94214	2.1702	2.36211	1.3238	1.89264	1.32811	1.92564	1.87457	1.88319	1.29883	1.64992	2.60079	2.88213	2.82055	2.96844	1.70047	1.87724	5.75802	2.48435	2.17381	2.61834	2.34503	2.30122	2.56809	1.53968	1.42562	1.54098	1.72366	1.86287	1.49372	1.69524	2.65061	1.12282	2.07307	1.6728	2.41514	2.14688	0.529842	0.00163995	0.359975	0.111384	-0.169867	0.21774
ENSG00000249348.1_4	RP11-814P23.1	antisense	1.68657	1.31494	1.4216	1.67162	1.43212	1.63115	1.65654	1.41449	1.33481	1.24989	1.80152	1.90949	1.63642	1.40793	1.12218	1.21462	2.26736	1.64745	1.36303	1.97518	2.44513	2.10264	2.3349	1.90399	1.66912	1.74165	2.27255	2.07213	1.89349	2.03313	1.39865	1.69677	1.93545	1.40768	1.93769	1.49035	1.70817	1.76282	2.00414	1.60019	0.185103	0.124485	-0.139636	0.173567	-0.324739	0.0125499
ENSG00000279529.1_4	CTD-3222D19.8	antisense	2.15168	1.98343	2.1123	2.25427	1.95755	1.65087	2.56503	2.05288	1.65447	1.81248	1.52702	2.15175	1.75719	2.36395	2.53435	2.17493	1.38435	2.40211	1.40994	2.14015	1.70099	1.98251	2.25407	1.86825	1.88193	1.70521	1.70026	1.59672	1.68211	1.10809	1.29435	1.38435	1.54966	1.18919	1.35043	1.41982	1.82524	1.39719	1.8987	1.9877	0.442486	0.000422039	0.50857	2.24511e-05	0.0660839	0.659769
ENSG00000259877.2_4	RP11-46C24.7	antisense	1.92549	1.33115	1.98904	2.3789	2.14975	2.45649	1.59312	1.85574	1.82938	1.32664	1.60702	1.97349	1.72332	1.82838	2.15685	1.87716	2.0214	2.23107	1.10651	1.40349	2.49808	1.82242	2.40264	1.92036	1.75897	2.40553	2.13272	2.36068	2.5246	2.25405	2.35888	3.18746	1.87399	1.52435	1.85598	1.16935	1.96707	2.12326	2.07377	1.86964	-0.0340228	0.964098	-0.183519	0.259769	-0.149497	0.224644
ENSG00000245025.2_5	RP11-875O11.1	antisense	1.63662	2.14365	1.19264	2.84064	2.4203	1.36257	3.37912	2.95757	2.02987	1.18891	2.02346	1.83026	1.97257	2.16369	2.96315	2.53806	1.46442	1.81305	2.50085	2.24006	1.12951	1.09841	1.27689	1.77964	1.89981	2.5653	2.17986	1.5884	1.90092	1.67892	1.3043	1.57969	1.33618	1.8897	1.45708	2.59278	1.94219	1.70311	1.79999	2.08528	0.0798151	0.80213	0.292074	0.140625	0.212259	0.347063
ENSG00000250579.1_4	CTD-2297D10.2	antisense	3.01406	1.86063	1.42996	2.53282	2.06936	2.7312	2.04941	4.2251	3.19514	1.57794	3.01766	3.42535	3.99384	2.40165	3.87384	1.75623	1.54682	3.09535	1.31274	1.36242	1.10589	1.86904	1.09492	2.27961	1.88368	2.29932	2.82544	1.3781	1.72307	1.34193	2.50209	1.75712	1.97515	1.6638	1.32499	1.17333	2.18525	1.64884	2.042	2.45607	0.308531	0.188941	0.574897	0.0233933	0.266366	0.417582
ENSG00000272669.1_5	RP3-508I15.21	antisense	3.08224	4.36974	3.63511	4.2483	3.68094	2.14962	5.84312	5.56202	3.69736	3.45095	4.61927	3.39835	2.70751	4.38767	3.57994	4.25837	1.49162	2.85711	5.71335	5.58022	6.08492	1.44358	2.9484	1.5378	2.09094	3.78575	2.61868	3.82461	2.20035	2.66561	2.46065	3.58491	4.04217	2.35675	1.08988	4.31653	3.48234	2.94905	2.40419	4.01894	-0.294699	0.391515	0.446564	0.0358962	0.741263	0.0040647
ENSG00000186615.10_4	KTN1-AS1	antisense	1.70822	1.9527	1.64325	1.88202	2.27287	1.64204	1.07535	1.65478	1.89448	1.62049	1.47404	1.86909	1.33617	1.53416	1.64165	1.78835	2.24745	1.99699	1.51703	2.04667	1.64995	2.64216	2.16199	2.60559	1.6547	1.64197	1.75786	2.00868	1.55929	1.27879	1.48562	1.17608	1.93679	1.07499	1.27742	1.11264	1.71729	1.43448	2.07738	1.73561	0.534238	0.00781657	0.274915	0.0130533	-0.259324	0.0518355
ENSG00000246089.3_4	RP11-115C21.2	antisense	1.64635	1.30185	1.46502	1.83642	2.45974	2.07415	1.72621	2.42084	1.89318	1.57726	1.55427	1.64329	2.01006	1.31031	2.0414	1.79841	1.8972	2.72939	2.07249	1.19003	2.12207	1.86605	1.90622	1.94873	2.42009	2.65854	2.13689	1.39007	1.29503	1.33284	1.79893	1.59868	1.69521	2.13235	1.84806	1.07011	1.82966	1.57348	2.15609	1.84619	0.45446	0.00628819	0.230594	0.0769056	-0.223866	0.0863361
ENSG00000228192.7_4	RP11-342M1.3	antisense	2.0274	1.44034	2.68964	1.9457	1.06907	2.1712	1.88054	1.84159	1.5192	1.74515	1.71525	1.88803	2.17523	1.54158	2.12594	1.86751	3.72444	1.70116	2.06915	2.75872	2.90752	3.04403	2.81919	2.04041	2.4816	1.63131	2.50207	2.46774	3.44685	1.71027	3.30791	2.27343	2.17637	1.694	3.27781	1.47457	2.19866	2.42544	2.41977	2.0383	-0.0033769	0.889846	-0.250877	0.156251	-0.247501	0.13711
ENSG00000267040.6_5	RP11-35G9.3	antisense	2.24128	1.74242	1.83217	1.66105	2.8111	1.60641	3.07417	3.09863	1.81599	1.73109	1.66141	1.3462	2.73794	2.59377	2.31256	1.92241	1.06702	2.76848	2.34658	1.53558	1.65085	1.49257	1.68749	1.73781	1.3675	1.51805	1.51169	1.40714	1.6104	1.74119	1.41612	1.2394	1.54358	1.3866	1.67423	1.40094	1.84144	1.49107	1.55252	2.07415	0.0582655	0.439538	0.476174	0.00596542	0.417909	0.0452672
ENSG00000231890.7_4	AC093391.2	antisense	2.16553	1.0922	1.30785	2.13995	2.49113	2.12779	3.34402	2.61436	2.09712	2.43164	2.59674	1.91301	3.16107	1.21758	2.41768	2.77659	1.5797	2.43767	2.86302	2.77633	2.95693	1.95347	2.60745	2.07206	1.06274	2.03515	2.7021	2.4127	2.49662	1.86777	2.06998	1.86267	1.28271	1.29845	2.06596	1.39048	2.15801	1.86082	2.07216	2.3099	0.155202	0.546801	0.311896	0.0950703	0.156694	0.461767
ENSG00000260236.1_4	RP11-708J19.1	antisense	1.98537	2.39557	1.87316	2.05866	2.31782	2.60759	2.36163	2.28735	2.0058	1.90474	1.25125	1.78883	2.27434	2.1285	2.09871	1.84073	1.75802	2.38531	1.73697	2.41314	2.38509	1.88442	2.12833	2.27985	1.52991	2.16911	2.18729	1.82571	1.40324	1.06042	1.34565	1.17971	1.56247	1.44098	1.6686	1.28092	1.91126	1.41863	2.02982	2.0885	0.516849	0.000957005	0.557968	3.07883e-06	0.0411192	0.744598
ENSG00000261840.2_4	RP11-146F11.1	antisense	1.5123	1.67865	1.26436	1.71799	1.83517	1.71972	1.77412	1.30037	1.31065	1.09651	1.05765	1.65459	1.45826	1.54683	1.47777	1.27131	2.26825	2.07308	1.14923	1.90667	1.93542	1.4607	1.37752	2.55063	2.06492	3.106	2.2507	1.81564	1.13107	1.62638	1.6857	1.77134	1.39398	1.4004	1.70918	1.30593	1.65719	1.53774	2.13508	1.57185	0.473482	0.0307964	0.0316583	0.881295	-0.441823	0.0149951
ENSG00000184441.4_4	AP001062.7	antisense	3.31484	2.9588	3.51669	3.28232	3.07224	1.05157	3.52721	2.57577	1.78947	3.28326	3.46739	3.61055	2.02715	3.97997	2.35225	3.0491	2.01851	1.83391	2.70727	3.16359	1.37368	3.81444	3.41939	3.43595	2.59159	2.45619	3.10057	2.73302	2.24003	2.55428	3.24993	2.81246	3.06772	3.38016	2.76495	3.6994	2.86877	2.94466	3.13636	2.75979	0.0909873	0.483741	-0.0935444	0.394673	-0.184532	0.274219
ENSG00000262312.2_4	LA16c-390H2.4	antisense	1.87789	1.57747	1.80481	1.75733	1.86277	1.07613	1.36698	1.7504	1.51123	1.50777	2.63328	1.88438	1.55368	1.55989	1.9188	1.45262	2.1716	1.27126	2.06457	1.58306	3.22634	2.19385	1.9491	1.80528	2.03542	2.17699	2.10725	1.59657	1.6842	1.58342	1.05114	1.46524	1.88036	1.56813	1.15707	1.09005	1.74323	1.45291	2.04465	1.78154	0.492908	0.001499	0.294178	0.0456891	-0.198731	0.115617
ENSG00000228393.3_4	RP11-325F22.3	antisense	2.7317	2.7478	3.11816	3.40994	2.75828	2.48763	3.97596	2.70592	3.67655	2.84193	2.6518	3.03388	2.76958	2.72667	2.30256	3.33172	2.52133	2.22531	3.76786	2.98764	1.03981	2.73412	3.01541	2.94733	2.39922	2.75114	2.19049	3.28686	2.90699	2.12032	2.06755	3.11238	2.69912	1.61943	1.9495	2.50878	2.72557	2.47455	2.67295	2.84819	0.111269	0.385922	0.202881	0.205621	0.0916126	0.731506
ENSG00000229127.1_4	AC007038.7	antisense	2.86379	1.93586	2.2139	2.21572	1.86166	1.39122	2.54624	2.02731	2.4727	1.23455	2.35135	2.11775	2.15576	2.05913	1.9107	3.14576	1.80864	2.01584	2.09301	1.93309	2.68399	1.94666	2.00963	1.90231	2.54278	2.21862	2.29832	2.1396	2.13779	1.03837	1.582	2.02583	1.90921	1.86866	1.64194	1.16972	2.04082	1.72368	2.15305	2.14467	0.320892	0.0509657	0.315261	0.019573	-0.00563158	0.831777
ENSG00000233461.5_4	RP11-295G20.2	antisense	1.03571	2.29092	1.48364	1.20359	1.70349	3.33112	1.91882	2.97634	2.38182	1.91232	2.02436	1.44785	1.97444	1.99111	1.82578	1.49887	2.73735	1.41445	1.86786	2.28993	2.00819	1.749	2.34436	1.87828	2.58623	1.96806	1.86347	1.21373	2.47977	2.21146	2.11353	1.19843	2.16453	1.32828	4.28611	1.66582	2.01025	2.07352	2.0649	1.96752	-0.0060085	0.716308	-0.0757007	0.928254	-0.0696922	0.535042
ENSG00000226711.6_5	FAM66C	antisense	2.79061	1.02036	1.61289	1.79645	2.87986	2.20425	4.65933	2.85354	2.35108	1.77852	2.60346	2.15374	2.20361	2.84844	4.04306	2.37368	1.88982	2.82982	2.35956	2.27958	2.01006	2.26856	1.4084	1.60925	1.40769	2.55861	3.1257	3.34316	2.1132	1.94572	1.92041	2.2428	2.07423	1.70791	1.77191	1.47916	2.29218	2.0665	2.06304	2.45437	-0.00242107	0.867536	0.248162	0.215183	0.250583	0.25484
ENSG00000254614.2_4	AP003068.23	antisense	2.14391	3.07228	2.45372	1.75063	2.76809	3.35374	3.72652	2.09605	3.49171	2.06682	2.70183	1.22321	1.956	1.83614	1.873	2.26802	2.35946	2.54835	2.84157	2.15254	2.97213	1.25756	1.59882	2.50863	1.02505	1.70447	2.83661	1.74051	1.32406	1.01946	1.26999	1.72491	2.1721	2.94153	1.96987	1.99128	2.18724	1.79486	1.82186	2.4598	0.0215408	0.985076	0.45467	0.00698522	0.433129	0.0230351
ENSG00000255031.5_5	RP11-802E16.3	antisense	3.37184	2.69153	2.51492	2.84572	3.0464	1.3917	4.82968	3.97785	2.62957	2.06476	3.26776	1.83252	2.37792	5.49566	4.83903	2.49367	1.3653	1.80301	2.75329	2.28976	2.33874	1.23256	1.01819	1.83921	1.16513	1.31576	1.39322	1.73243	1.3934	2.09813	1.41904	1.2906	1.21561	1.3467	1.61915	1.55877	2.27385	1.51931	1.32734	2.86765	-0.194877	0.168852	0.916448	0.000130305	1.11133	0.000139734
ENSG00000272638.1_4	GS1-114I9.1	antisense	4.24349	2.97828	2.54899	3.93221	3.72864	3.7642	4.12699	3.68988	2.80983	4.29533	4.40821	3.32438	4.04926	4.82764	4.53236	3.93932	4.85932	2.18878	3.8863	4.73907	3.86488	3.49676	4.74891	3.05678	2.51547	3.26251	3.28542	2.40569	4.57274	1.01071	4.78247	3.67729	2.54011	3.47131	2.77574	1.65702	3.55545	2.98812	3.39431	3.84464	0.18388	0.359345	0.363609	0.0154613	0.179729	0.21719
ENSG00000247796.2_4	CTD-2366F13.1	antisense	1.6542	1.59908	2.10233	1.63398	1.00862	1.57463	1.34425	1.02053	1.04238	1.19011	1.14317	1.50308	1.57006	1.36216	1.4939	1.23075	2.68351	1.79769	1.24947	1.44366	1.59656	2.03223	2.62473	1.9102	1.64142	2.17168	2.26933	1.95762	1.45418	1.87848	1.74598	1.85495	2.71219	1.52902	1.45383	1.06895	1.65414	1.73947	2.10826	1.48782	0.277411	0.0981092	-0.22545	0.12286	-0.502861	0.00173224
ENSG00000230074.1_4	RP11-195F19.9	antisense	2.15007	2.05948	1.55582	2.88024	1.88612	2.76283	1.91224	1.76229	2.56951	1.44831	1.00386	2.48214	3.16897	1.49336	1.22213	3.62869	3.84474	4.30086	2.33311	1.46176	3.81905	1.79837	2.60767	2.40186	3.12493	3.00638	1.64787	1.05308	2.94717	4.13586	2.39017	1.49785	1.94905	2.24679	1.84755	1.90708	2.34187	2.2194	2.43118	2.36884	0.131487	0.48704	0.0940093	0.727447	-0.0374777	0.676085
ENSG00000265666.1_4	CTD-2267D19.2	antisense	1.40723	1.82146	1.71272	1.33116	1.78728	2.46128	1.04917	1.69161	1.53962	1.25959	1.19908	1.3919	1.8174	1.23376	1.79377	1.49255	1.52908	1.77103	1.74557	1.56586	2.93316	1.54022	1.00128	1.89737	1.50391	2.1157	1.65446	1.70578	1.02281	2.05855	1.53162	1.36799	1.01144	1.78398	1.42116	2.20611	1.62102	1.56772	1.61882	1.64449	0.0462817	0.787682	0.068976	0.594794	0.0226943	0.900505
ENSG00000245275.7_5	CTB-157D17.1	antisense	3.33088	1.85458	3.0041	3.01581	2.68445	2.31692	3.56652	2.86089	3.65975	1.61791	2.54992	1.64766	2.39989	2.56131	3.17277	3.20716	2.72252	2.84223	4.45383	2.38774	2.88387	1.77195	3.13683	1.86402	1.82665	1.79849	2.28437	2.61715	2.61305	2.17638	1.9504	1.84025	1.05404	3.33688	2.09768	0.998423	2.50298	2.07603	2.11372	2.79718	0.0259572	0.740928	0.430145	0.00951797	0.404188	0.0237444
ENSG00000255197.5_4	RP11-750H9.5	antisense	3.3437	4.21355	2.34814	4.50118	5.36399	2.44843	5.36077	3.74101	4.18578	2.34564	2.53926	2.43673	2.35234	4.14869	5.8697	6.57462	0.99364	2.53681	3.19614	2.58739	2.79166	1.55667	1.46569	1.30463	1.65666	1.52641	1.51313	2.02003	1.14128	1.93501	1.98999	1.56881	1.57581	3.51228	2.69319	3.86869	2.86687	2.25612	1.50387	3.51806	-0.585169	0.0621352	0.640934	0.0158958	1.2261	0.000242377
ENSG00000226200.6_4	RP11-50E11.3	antisense	1.70594	1.38431	1.74902	1.71939	1.53837	1.26114	1.31749	1.06004	1.47418	1.56199	1.40672	1.59875	0.992444	1.17449	1.48359	1.40887	1.78671	1.23847	1.25611	1.34092	1.92994	2.38946	2.18089	1.75729	1.78396	1.96967	1.85111	2.12527	2.02099	1.67561	1.7825	2.13812	1.95574	1.53008	1.67843	1.43591	1.62955	1.81585	1.98873	1.44709	0.131202	0.21289	-0.327491	0.00148937	-0.458693	0.000238975
ENSG00000267390.1_4	RP11-635N19.1	antisense	2.32852	1.93645	2.22797	1.57895	2.36257	2.74305	1.64392	2.42484	1.75455	1.88159	2.00005	2.60951	1.70768	2.25986	2.06046	0.976159	3.5334	2.84075	1.6099	2.77015	7.60051	2.83003	2.94449	3.6524	2.84108	4.46011	3.15105	2.54791	3.13035	2.66167	2.1554	1.57732	2.02374	2.34102	2.80799	1.71124	2.54685	2.32852	3.31319	2.42147	0.508812	0.00633495	0.0564717	0.857897	-0.45234	0.0292268
ENSG00000262823.1_4	RP13-580F15.2	antisense	1.23498	2.31089	2.08738	1.64172	1.93778	1.45033	1.97355	1.50494	1.78028	1.99692	1.19982	2.50414	2.02756	1.93414	1.93461	1.14227	2.0493	1.32605	1.69723	1.84013	2.44771	2.37658	2.34387	3.32861	1.97934	0.974211	2.92448	1.60899	2.90404	2.77247	1.17265	1.27801	1.41706	1.54979	2.47519	1.54077	1.90744	1.85766	2.32118	1.81056	0.32137	0.313724	-0.0370542	0.97007	-0.358425	0.127795
ENSG00000259802.1_4	CTD-2256P15.2	antisense	1.60796	1.83022	1.44562	1.24565	1.6817	3.87118	1.3021	2.00768	2.27191	1.20367	1.56446	1.35508	1.34249	1.41126	1.09415	1.48086	3.40713	2.74943	1.29147	2.18283	4.6628	2.32268	2.44462	2.39461	2.31623	3.28334	3.1113	1.24267	1.93177	0.968117	1.93136	1.28536	2.41702	2.23175	2.5585	1.92382	2.03813	1.83226	2.64546	1.95284	0.529894	0.0172335	0.0919475	0.8895	-0.437946	0.0349031
ENSG00000262903.1_4	RP11-235E17.6	antisense	4.22595	4.28382	2.71786	4.00942	4.63938	1.25951	5.62371	3.72942	2.59473	5.45927	5.37182	4.29641	2.99026	2.83493	4.23001	2.77533	1.51084	2.0866	6.04873	6.27973	0.967818	3.61571	4.64316	4.30026	3.20587	2.19645	4.39231	3.08814	3.88657	3.9735	3.22284	2.89824	4.23022	5.09719	4.91097	3.644	3.75669	3.88352	3.72563	3.71122	-0.0598814	0.665782	-0.0654723	0.450353	-0.00559092	0.711045
ENSG00000241764.3_4	AC002467.7	antisense	1.35638	1.34555	1.46413	1.12116	1.32181	1.98697	1.19093	1.47487	1.24902	1.61446	1.74031	1.42583	1.7075	0.965873	1.75011	1.22916	2.32451	1.05949	1.18535	1.14255	3.82255	1.82729	2.21802	1.36225	2.36735	2.01861	1.42652	1.57711	1.93758	2.56096	1.69443	1.52207	1.20245	1.11386	1.22765	1.14835	1.60231	1.55383	1.87001	1.5466	0.267216	0.168152	-0.00673139	0.860139	-0.273947	0.116411
ENSG00000261351.2_5	CTD-3185P2.1	antisense	1.19757	1.28385	1.63327	1.4664	1.72211	0.993317	1.51493	1.39669	1.31904	0.965261	1.30053	1.53487	1.30135	1.40529	1.24982	1.57976	1.54996	1.59155	1.20393	1.4082	1.5279	1.47977	1.30357	1.4712	1.74469	1.77473	1.74797	1.46597	1.38893	1.25958	0.98641	1.26988	1.18446	1.0508	1.3325	1.18754	1.38316	1.23623	1.58699	1.38789	0.360344	0.0024716	0.166941	0.0629414	-0.193403	0.0536751
ENSG00000260852.1_4	FBXL19-AS1	antisense	1.82915	1.92429	1.34001	1.61515	1.75991	1.00611	1.95116	1.69899	1.48876	1.79197	1.94164	1.49991	1.51856	1.50365	1.71557	1.44237	1.02978	1.26235	2.08946	1.34615	1.18537	1.38771	1.74077	1.3783	1.171	1.31981	1.13006	1.35455	1.20428	0.962012	1.26507	1.45208	1.36868	1.5668	1.22934	1.42685	1.46938	1.31441	1.35461	1.56859	0.0434638	0.717032	0.255053	0.0360036	0.211589	0.142128
ENSG00000232415.1_4	CTB-51J22.1	antisense	2.22809	2.00661	1.10146	1.17237	2.03432	4.16719	2.84996	3.60019	2.59391	2.87084	2.33316	1.47182	2.60533	2.78086	2.49824	2.0571	1.65667	1.83123	2.83851	3.43649	6.96216	1.34886	2.05229	1.51913	1.47051	1.16986	1.8282	1.96302	1.09699	1.75616	1.28326	1.50522	1.7028	1.94304	1.83943	0.959797	2.18153	1.56108	1.56481	2.62364	0.00344179	0.917849	0.749027	0.0052342	0.745586	0.0194817
ENSG00000260942.1_4	RP11-27M15.1	antisense	1.99786	2.16106	1.53961	2.10219	2.18032	1.83668	3.10788	1.93429	1.96204	1.67818	1.6166	1.91584	1.85974	2.28824	2.29437	2.00141	1.60753	1.83236	1.90313	2.2297	1.98789	1.58796	1.99965	2.1581	1.66735	2.34665	1.65749	1.33001	1.71479	0.992129	0.956779	1.22875	1.1321	1.41134	1.27848	1.38083	1.8022	1.26947	1.90287	2.00176	0.583951	0.000657464	0.657044	1.0532e-07	0.0730932	0.495656
ENSG00000265393.1_4	CTD-2517M22.17	antisense	4.55816	5.55744	4.03902	3.23518	2.04708	2.20394	5.09827	1.49448	2.4508	1.63767	4.94671	4.38666	2.57758	2.64506	3.21303	2.4286	1.68149	2.48432	4.00446	4.15742	2.58235	7.10393	6.1036	7.66804	3.77079	2.47664	4.56873	2.87908	6.68056	2.76141	1.89485	3.90794	3.37408	0.953919	2.66705	2.81746	3.52938	3.10404	5.28195	3.21094	0.766925	0.0447202	0.0488487	0.665551	-0.718077	0.0128709
ENSG00000223813.2_4	AC007255.8	antisense	2.13058	1.49984	2.33679	1.65067	1.37953	1.73981	1.76954	0.952815	1.59391	1.59177	1.43225	1.41842	1.94531	1.25249	1.42671	1.39299	1.9512	1.2448	1.36597	1.62989	2.60106	1.90416	2.4909	2.10013	1.30536	1.69957	1.97165	1.95766	2.69942	1.81424	2.66355	2.68432	1.34367	3.1501	2.03181	1.50962	1.82313	2.20604	1.91196	1.63364	-0.206408	0.385894	-0.433375	0.00692613	-0.226967	0.132748
ENSG00000272501.1_4	XXbac-BPG299F13.17	antisense	1.65435	1.98507	1.73769	1.76493	2.12555	1.70353	2.69282	2.03759	1.65222	1.18254	1.81132	2.24563	1.67783	2.03787	1.86923	1.49784	2.36996	3.62386	0.95243	2.0646	2.19421	1.57151	1.34667	2.06706	1.48843	2.231	1.56616	2.28149	1.3767	2.4565	1.27775	2.09278	1.71526	1.87176	1.35576	1.03666	1.85046	1.7183	1.71181	1.94672	-0.00545984	0.903429	0.180065	0.264988	0.185525	0.37167
ENSG00000267348.2_5	CTB-179K24.3	antisense	1.76395	1.41119	2.37936	1.19464	1.55975	2.0968	1.70125	1.71612	1.04888	1.22647	1.18225	1.72048	1.36572	1.55451	1.00718	0.953342	1.95411	1.87134	0.952138	1.96754	2.57667	2.66092	1.40252	2.93964	2.23841	2.68916	2.39344	1.76968	1.76458	2.39974	1.40779	1.97294	2.34003	1.22973	3.03027	1.38565	1.80078	1.92227	2.38735	1.58113	0.3126	0.149496	-0.281855	0.1055	-0.594455	0.00390431
ENSG00000275120.2_5	RP11-182J1.18	antisense	1.357	1.74532	1.4324	1.46827	1.37094	1.87153	1.64838	1.31091	1.01493	1.27392	1.31509	2.12883	1.32289	1.69638	1.37915	1.68919	2.60227	2.075	0.951027	2.00492	2.36556	2.1342	1.95192	3.17226	2.05311	2.38567	1.98087	1.86808	1.31012	1.82918	1.52749	1.69121	2.17937	1.70953	1.60295	1.4917	1.74754	1.68996	2.27967	1.62019	0.431838	0.00443199	-0.0608287	0.491625	-0.492667	0.00432817
ENSG00000270194.1_4	RP11-259K5.2	antisense	1.2762	1.57242	2.30819	2.24511	1.30645	2.24824	0.94836	1.20111	1.53657	1.24391	1.04869	2.04564	1.61252	1.66025	1.29808	1.11817	3.89992	1.86345	1.13333	1.64104	2.40352	2.48875	2.57133	2.81171	2.12112	2.28275	2.25318	2.44292	2.04758	2.96623	2.74321	2.60298	3.20952	1.73351	2.68383	2.29958	2.02415	2.52548	2.42147	1.69577	-0.060675	0.721634	-0.57462	0.00119775	-0.513945	0.00852713
ENSG00000226332.2_4	RP11-157P1.4	antisense	4.16582	4.75099	4.18691	3.08705	3.97111	2.10063	3.70671	2.36063	1.94816	5.15989	3.54759	6.11697	2.18751	3.8142	3.01433	2.4616	0.943216	1.85253	4.94678	4.74079	2.81783	5.45888	3.52785	4.60137	4.34941	2.70514	5.02711	4.29652	3.52917	4.00853	5.01052	4.98614	4.1828	4.88483	2.75423	4.72355	3.77576	4.26403	4.27829	3.42292	0.00481706	0.95414	-0.316992	0.0749702	-0.321809	0.155761
ENSG00000261485.1_4	RP11-179F17.5	antisense	1.46285	1.09356	1.57359	1.4399	1.81495	1.47066	2.37647	1.90211	1.87657	1.88406	1.12019	1.6352	1.77331	1.74869	1.66204	2.14636	1.66344	2.03928	1.52419	1.6433	0.943035	1.74645	1.52409	1.58251	2.18028	1.78894	2.18916	1.6827	1.66933	1.64164	1.27198	1.65276	1.7383	1.56854	1.58772	1.64466	1.67397	1.6064	1.83524	1.65685	0.192133	0.0661864	0.0446049	0.879169	-0.147528	0.252653
ENSG00000237380.6_5	HOXD-AS2	antisense	3.00861	3.7159	5.47121	3.12797	4.31135	7.51657	0.933271	4.14412	3.61448	5.16477	2.63471	4.62119	3.21756	4.23236	2.07715	2.18551	5.29852	6.37158	2.03452	4.79228	11.9198	5.25699	5.76534	7.69268	6.06503	10.2308	4.64185	4.09964	3.91226	4.57154	4.56114	3.45565	4.86735	4.36482	4.70926	4.22807	4.68933	4.30775	6.60878	4.30445	0.617451	0.00204192	-0.00110518	0.494275	-0.618556	0.0320866
ENSG00000255153.1_4	CTD-2245O6.1	antisense	2.29297	1.70854	2.04299	1.81572	1.72567	2.14285	1.95759	2.00965	1.8359	1.59606	1.64022	1.60183	1.46399	1.63336	0.932774	1.44745	3.46022	2.05256	1.10244	1.78484	3.17875	2.39355	2.12887	2.13284	2.71647	5.20372	3.19541	2.00527	2.06277	1.84163	1.83709	1.98127	2.16365	2.65249	1.65252	1.41811	2.07811	1.9572	2.96181	1.87745	0.597688	0.0141827	-0.0600195	0.515099	-0.657707	0.00394661
ENSG00000244968.6_4	CTD-2196P11.1	antisense	1.92218	1.45039	1.13456	1.38768	1.51481	1.46232	1.91177	1.13509	1.75669	1.74902	1.28955	1.3982	0.973473	0.993466	1.84069	1.42421	2.1738	1.66758	1.37089	1.36971	2.05571	1.84933	1.85373	1.9164	1.50701	2.33888	1.92129	1.52458	1.26925	1.31357	1.44416	1.81693	1.90427	1.60557	1.48079	0.928023	1.57377	1.47635	1.89777	1.52294	0.362274	0.0205495	0.0448273	0.768897	-0.317446	0.0239083
ENSG00000266208.1_4	CTD-2267D19.3	antisense	1.68199	2.44705	1.41265	1.54719	2.01362	1.93016	1.4307	1.62675	1.6279	1.80813	1.71412	1.57713	1.48165	1.28416	1.97152	1.69771	2.08386	1.53754	2.29544	1.83281	1.07228	1.66906	1.46543	1.62783	1.45844	2.07478	1.67894	1.6669	1.3462	0.926325	1.49386	2.23763	1.74093	2.14055	2.02601	1.30689	1.69261	1.65392	1.66241	1.71783	0.00738822	0.803709	0.0546936	0.547268	0.0473053	0.791891
ENSG00000258655.2_4	RP11-431H16.2	antisense	1.42437	1.78769	1.48312	1.55668	1.95847	2.79365	0.920992	2.03396	1.55252	1.29902	1.49105	1.56787	1.53921	1.41869	1.55049	2.01764	2.22909	2.18944	1.19152	1.59603	2.71296	1.91225	1.36833	1.74881	1.78979	2.13857	1.39779	1.8117	1.16098	1.54389	1.67839	1.70943	1.62083	1.33246	1.51995	1.87714	1.69235	1.58386	1.72592	1.72926	0.123921	0.348008	0.126707	0.504336	0.0027865	0.871583
ENSG00000224152.1_4	AC009506.1	antisense	1.22172	1.45441	1.38229	1.42212	1.39912	1.58461	1.14233	1.28777	1.90433	1.40072	1.88823	1.33747	1.27397	1.52617	1.14892	1.414	1.63118	1.7711	1.52623	1.04181	0.971511	1.66682	1.5227	1.43365	1.0477	1.71777	1.2642	1.20967	0.920667	1.02584	1.40896	1.37695	1.94625	1.44076	1.30995	1.14785	1.3936	1.30966	1.44214	1.41571	0.139024	0.355117	0.112344	0.274313	-0.0266806	0.815443
ENSG00000261420.1_4	RP1-168L15.5	antisense	1.98127	1.24733	2.06797	1.61592	1.75227	2.1982	1.83291	1.12824	1.20972	1.7713	1.48518	2.52631	1.69434	1.45511	1.43431	1.50436	2.28522	1.22997	1.34611	1.6909	2.79032	2.38123	2.85751	3.23874	2.43405	3.59699	3.28131	2.50617	2.29844	2.38388	2.26164	2.5108	3.37502	1.7478	2.34283	0.9167	2.06612	2.26036	2.96497	1.72606	0.391463	0.0745657	-0.389073	0.0363524	-0.780536	2.70787e-05
ENSG00000203497.2_4	RP11-313D6.4	antisense	1.389	1.83873	1.45543	1.34763	2.12395	2.18479	1.71297	2.66393	2.00222	1.29416	1.73391	0.967771	1.53074	1.95399	2.40114	1.48091	2.10451	3.0504	0.913356	1.69932	4.56536	1.43104	0.942915	1.36813	1.01963	1.53287	0.995931	1.26589	1.13399	1.53068	1.31698	1.01032	0.90958	1.42963	1.39104	1.21147	1.63623	1.2444	1.21509	1.92449	-0.0343893	0.762384	0.629026	0.00643569	0.663415	0.0158923
ENSG00000277728.1_4	RP11-143K11.7	antisense	1.86888	1.56148	2.0317	2.4732	1.95118	1.13619	3.69545	1.81905	1.31381	1.80446	2.3702	2.6218	2.38959	1.97633	2.1377	2.11849	2.03244	2.53351	1.85842	1.58942	5.67825	1.41449	2.00433	1.30314	1.51975	0.897191	0.917523	1.48266	1.14952	1.07551	0.924152	1.62732	1.5063	1.56067	1.42604	1.29311	1.86287	1.33836	1.34274	2.23626	0.00470585	0.875872	0.740619	0.000625183	0.735914	0.0040824
ENSG00000247228.2_4	RP11-296I10.3	antisense	5.99922	3.49712	10.7157	6.09881	3.47345	2.70438	1.94113	1.77314	6.087	3.64923	3.66722	11.5618	7.7334	8.9764	1.45679	3.4749	6.0878	6.87807	0.895299	11.5904	9.94689	19.3287	27.4809	12.5143	10.289	9.80297	16.1526	5.2583	11.9297	23.4352	3.31417	10.266	6.73783	7.7279	8.87793	3.4879	8.18921	9.00388	15.9281	5.62896	0.822953	0.0340712	-0.677679	0.0761531	-1.50063	0.000788974
ENSG00000276718.1_4	RP1-102E24.10	antisense	1.62468	2.37389	2.92362	2.8276	2.24615	1.46873	3.69134	3.40323	2.06145	1.72402	2.85734	1.80358	2.7608	2.60931	3.26437	2.85511	1.45745	2.3004	1.62177	1.9407	1.44237	1.68752	2.50839	1.35031	2.35631	1.9789	1.6871	0.893929	1.12953	1.5617	1.02323	1.1994	1.76245	1.26318	1.39186	1.30067	2.00979	1.28066	1.92809	2.34561	0.590283	0.00360255	0.873077	1.23135e-05	0.282795	0.196187
ENSG00000225177.5_4	RP11-390P2.4	antisense	1.22936	1.17242	1.56769	2.27547	2.55569	1.38549	2.0557	2.82683	1.81574	1.42595	1.60969	1.5771	2.40395	2.58207	2.47404	2.69755	1.10078	1.5626	1.49105	1.53688	5.28698	2.11572	1.05464	1.56256	1.24683	1.49964	0.893251	1.69536	1.31214	1.72294	1.55689	0.911049	0.974164	1.49253	1.51188	1.41232	1.76653	1.39881	1.39544	2.03014	-0.0034778	0.884829	0.537384	0.025483	0.540862	0.0537496
ENSG00000257815.5_5	RP11-611E13.2	antisense	2.21514	1.30505	1.3218	1.57503	2.42405	2.58783	1.47102	2.23114	2.09622	1.23398	1.93264	1.76456	2.21481	1.13228	1.86564	1.34923	3.06719	2.27891	1.39153	1.41299	2.42923	1.89831	2.42022	1.83108	2.13685	2.52654	1.83865	1.79445	1.57572	1.35308	0.892706	2.00931	1.61124	1.71586	1.31447	1.08449	1.81398	1.48348	2.10861	1.87144	0.507305	0.00709829	0.335164	0.0553726	-0.172141	0.231712
ENSG00000258944.1_4	RP4-647C14.3	antisense	1.57276	1.2022	1.64644	1.6997	1.80899	1.38965	2.52343	0.889426	1.68645	2.17319	1.25431	1.54216	1.80841	1.92027	1.95128	1.82943	1.86931	1.52817	1.86945	1.79408	1.63345	2.78923	1.54095	2.14688	2.41398	2.58833	1.94551	1.17739	2.22431	1.21596	1.18266	2.18371	1.08188	1.29772	1.39331	1.09787	1.71867	1.42831	2.23748	1.69488	0.647563	0.00419149	0.246875	0.0592873	-0.400689	0.0106541
ENSG00000272686.1_4	RP11-390E23.6	antisense	1.56325	1.08757	1.43865	0.992048	1.33332	1.71615	1.49114	1.28731	1.2932	1.49085	1.31279	1.26679	1.45279	0.884942	1.13392	1.23864	2.16665	2.15376	1.45467	1.46246	2.07962	1.55377	1.50933	1.7396	1.27835	1.86109	1.29545	1.87758	1.41817	1.4279	1.50447	1.52172	1.59173	1.28667	0.918533	1.2668	1.45421	1.42373	1.5396	1.44288	0.112878	0.38866	0.0192773	0.968377	-0.0936008	0.428801
ENSG00000276649.1_4	RP5-858L17.1	antisense	2.15283	3.40621	2.21051	2.81694	2.55379	2.26672	5.72765	4.43611	1.91935	2.45921	2.86313	2.64036	1.22999	1.86334	3.85222	1.41869	1.42	1.61686	2.83712	1.53793	2.7967	1.95454	1.80861	1.95971	1.74003	3.21839	2.02984	2.151	0.883615	2.11849	2.67022	1.78008	1.79284	2.24714	1.19966	1.8832	2.31842	1.85847	2.11852	2.57265	0.18894	0.349554	0.469139	0.060393	0.280199	0.411813
ENSG00000271551.2_4	RP11-230C9.2	antisense	2.11191	1.30957	1.90752	1.80105	1.71462	1.68744	1.65672	1.93754	2.02803	1.67528	1.33454	1.81413	2.05069	2.30895	2.10024	1.87296	1.48284	1.58761	1.14889	1.66714	0.951997	2.371	1.86401	2.14444	1.65143	2.35359	2.00053	1.61089	1.69122	1.0175	0.901689	1.29564	1.70799	1.3882	1.901	0.883106	1.69255	1.37747	2.06417	1.72141	0.583538	0.00513097	0.321572	0.019021	-0.261966	0.049876
ENSG00000236778.7_5	RP11-550E22.3	antisense	3.04509	1.76578	2.51575	2.062	3.12344	3.65062	2.21641	2.583	2.49023	2.55465	2.19667	3.41208	3.84165	2.06368	2.55467	3.26751	4.07228	4.57866	2.36451	3.36562	3.90546	2.99729	4.45857	2.86234	2.37467	2.85231	2.59681	2.90292	3.32783	1.54869	1.86984	1.88242	3.6464	2.15441	3.41965	0.881801	2.81683	2.40377	3.02366	2.93475	0.330997	0.17401	0.287937	0.0665066	-0.0430605	0.728358
ENSG00000204934.10_4	RP4-751H13.6	antisense	1.32538	1.89832	1.6949	1.85336	1.40711	1.12151	2.30939	1.43165	1.26607	1.66361	1.19856	1.90755	1.53691	1.40273	1.50256	1.11264	1.43172	1.39857	1.1857	1.56231	0.88064	1.92965	1.44652	1.70807	1.92291	2.06638	2.19823	1.4018	1.21705	1.55133	1.21642	1.2816	2.00684	1.89856	1.69549	1.07552	1.54743	1.48273	1.87863	1.48053	0.341418	0.0298084	-0.00214373	0.96847	-0.343562	0.0147785
ENSG00000267980.1_4	AC007292.6	antisense	2.42212	2.69954	3.17145	2.47625	2.0165	0.914787	2.12559	1.51685	1.53697	1.96882	2.03294	2.87807	1.49006	2.95721	2.53357	1.77075	1.25698	1.42177	1.80091	1.93763	1.22832	2.97777	2.19742	2.93457	1.41822	0.878098	1.99634	2.28973	2.79012	2.11563	2.58664	3.42156	3.23823	2.12139	2.93531	2.19047	2.17357	2.63212	2.06707	2.00748	-0.348638	0.0947048	-0.390839	0.0145019	-0.0422012	0.980654
ENSG00000260083.1_4	RP11-1072A3.2	antisense	1.38113	1.44599	1.78089	1.29842	1.5607	3.03031	1.70975	1.84145	1.4999	1.70299	1.40784	1.85921	1.8074	1.80912	1.68156	1.92746	1.47309	2.45388	1.80241	1.06265	3.70655	1.76908	1.05871	1.16493	1.76188	1.3861	1.56713	1.17177	1.3955	0.968342	0.934591	0.885818	0.877368	1.01823	1.01448	1.45879	1.57432	1.08054	1.4513	1.82108	0.425594	0.0152291	0.753038	3.75069e-05	0.327444	0.108796
ENSG00000250781.1_4	RP11-63A11.1	antisense	2.56509	1.2782	1.83629	3.13638	4.11826	2.59886	1.84311	3.57442	2.27323	1.63896	2.57573	2.41582	1.83004	1.92018	3.08083	3.04852	5.13868	3.39288	0.86892	2.30267	2.69008	3.90138	3.20074	3.27239	3.44369	3.38546	3.24413	2.66627	3.25971	2.07087	1.84239	2.25975	3.46783	1.71774	3.10931	0.998842	2.66577	2.37697	3.40796	2.57748	0.519788	0.0238893	0.116841	0.657361	-0.402947	0.0466431
ENSG00000244239.1_5	AC007009.1	antisense	2.82674	4.09831	1.71441	1.28617	1.83939	6.96459	2.32149	4.80615	4.15107	2.22441	1.56588	1.74176	2.87926	1.34671	1.98147	2.39736	3.86577	3.93046	1.99542	2.21963	4.59804	2.55932	1.922	2.21128	3.01181	4.19667	1.2696	3.22867	0.865404	2.06702	1.67109	2.33158	1.80975	2.47863	1.74956	1.86073	2.61077	2.00694	2.52845	2.89307	0.333256	0.298888	0.527606	0.0836248	0.19435	0.651931
ENSG00000260924.2_4	AC004463.6	antisense	1.7876	1.85425	1.72689	1.90546	1.52903	1.87789	1.86361	1.74222	1.47763	1.99989	1.10712	1.55706	1.6248	1.26779	1.49657	1.56276	1.37009	2.16225	1.60354	1.54509	2.12915	1.78618	1.29321	2.14507	1.82039	2.16119	1.67053	1.03943	1.16053	0.862142	1.44088	1.42955	1.47446	1.41049	1.19355	1.44108	1.59776	1.27246	1.81276	1.67575	0.510572	0.00337228	0.397188	0.000388709	-0.113385	0.339965
ENSG00000273387.1_4	RP3-412A9.16	antisense	1.48226	1.51336	1.45275	1.68988	1.99111	1.48643	0.895747	0.916419	0.938383	0.85989	1.37537	1.601	0.893394	1.44836	0.869675	1.2902	1.70206	1.17276	1.05973	1.42954	1.05985	1.72142	1.99395	2.18274	1.07272	1.31598	2.01188	1.80344	1.35672	1.30339	1.54857	1.65336	1.93692	1.82371	2.25445	1.19666	1.45289	1.65302	1.71645	1.29182	0.0543184	0.839604	-0.355706	0.0133317	-0.410024	0.0283501
ENSG00000260018.1_4	RP11-505K9.1	antisense	1.67101	1.31028	1.94705	2.24532	2.37017	2.92345	2.24595	2.54696	2.28143	1.38145	1.6588	1.59335	1.47647	1.27447	0.858505	0.932943	3.27887	2.80063	2.10874	1.73137	4.22472	2.64744	0.93022	2.03545	2.23398	6.25591	2.99815	1.55665	2.1798	1.2669	1.94472	2.2814	2.33988	1.8492	2.7945	2.17606	2.17645	2.04323	2.85019	2.04104	0.480204	0.387921	-0.001547	0.720805	-0.481751	0.238726
ENSG00000268069.2_4	RP5-1057I20.4	antisense	1.9786	2.54174	2.26099	2.83579	1.88794	1.32482	1.92771	1.33177	2.16055	2.64763	2.22637	2.59142	1.50367	1.79994	1.48691	2.21799	1.30405	0.856703	2.18677	1.54188	0.970296	2.33866	3.67486	2.63118	2.36007	1.64351	2.50319	1.87807	2.09663	2.30305	1.98234	2.17643	2.5183	2.51232	2.64042	1.74259	2.07181	2.20557	2.52524	1.88493	0.19527	0.277953	-0.226642	0.098733	-0.421912	0.0422886
ENSG00000253106.1_4	RP11-158K1.3	antisense	1.8515	1.17252	1.49288	1.5849	1.13292	1.02984	1.38794	0.864488	1.10374	1.62418	1.07845	1.47509	1.2945	1.30567	1.45766	1.77251	1.40173	1.24497	1.15089	1.56312	0.905437	1.5251	2.11976	1.69014	1.73882	1.4228	1.91144	1.367	1.09295	1.17224	0.856163	1.74729	1.50183	1.64807	1.16807	1.63791	1.40263	1.35461	1.73468	1.32833	0.356785	0.0310105	-0.0282676	0.853653	-0.385053	0.00528762
ENSG00000226754.1_4	RP5-1024G6.5	antisense	1.4177	1.0841	1.47013	1.68181	0.898496	1.19322	0.85314	1.09738	1.01362	1.23765	1.07518	1.11369	1.11734	1.0877	1.63964	1.2226	2.15728	1.5864	1.03323	1.86158	1.88973	1.63908	1.53592	1.26783	1.2026	1.92954	1.11225	1.1458	1.31698	1.27689	1.56632	1.73568	1.78754	1.1042	1.32884	0.976875	1.35161	1.3599	1.44787	1.32055	0.0904286	0.574901	-0.0423612	0.661109	-0.13279	0.365738
ENSG00000281207.1_4	SLFNL1-AS1	antisense	2.53476	2.35754	2.5536	2.32309	2.5724	1.56564	2.76612	1.75716	1.61716	1.55875	1.91718	3.37915	2.1674	2.71818	2.22171	2.10777	2.13451	1.38914	3.18693	3.15884	0.844321	2.81392	2.20691	2.92996	3.45202	2.18509	2.86161	2.23082	2.73757	2.52624	2.59299	1.94181	2.32699	2.78354	2.43757	3.5201	2.3994	2.5664	2.74159	2.23006	0.0952623	0.478449	-0.202663	0.143313	-0.297925	0.0999526
ENSG00000271721.1	RP11-337C18.9	antisense	1.30739	0.842516	1.64195	1.49643	1.2402	1.02393	2.40356	1.32692	1.32327	1.42526	1.37593	1.24111	1.313	1.3233	1.26563	1.45935	1.1848	1.07167	0.954312	1.07467	1.68829	1.03912	1.49445	1.36352	1.35323	1.52403	0.928687	1.62891	1.64082	1.15213	1.4032	1.34184	1.38232	1.32984	1.38588	0.899401	1.32919	1.35159	1.28384	1.33255	-0.0741964	0.599383	-0.0204748	0.770814	0.0537216	0.77254
ENSG00000267309.1_4	CTD-2630F21.1	antisense	0.842294	1.67519	1.98884	1.6153	1.75444	1.64693	1.53995	1.58498	1.83637	1.87785	1.70835	1.40488	1.65523	1.54314	1.24446	1.90185	1.84609	1.54506	1.59291	1.68069	2.0571	2.03765	2.09791	2.58001	2.15376	2.32017	1.9418	1.71684	1.73251	1.87789	2.93746	2.42312	2.36392	2.7646	2.4323	1.30081	1.8673	2.17216	2.18855	1.64485	0.0108442	0.777593	-0.401173	0.00449424	-0.412017	0.00121025
ENSG00000256040.2_4	RP11-45A16.5	antisense	1.82279	1.16654	1.97039	1.54553	1.32876	1.16396	2.13124	0.839904	1.13073	1.70917	1.9897	1.77894	1.06053	1.10352	2.12594	1.91123	1.73798	1.57511	1.69218	1.56016	2.70427	1.69155	1.91086	1.68131	2.38786	1.48121	1.95235	1.22525	2.90018	1.32269	1.76375	2.92005	1.62324	1.92652	2.34786	1.32121	1.73624	1.92786	1.85086	1.62136	-0.0588079	0.987486	-0.249796	0.189735	-0.190988	0.211964
ENSG00000263400.7_5	TMEM220-AS1	antisense	2.16561	2.88185	2.25006	1.93325	1.67661	3.07076	2.79476	1.71128	1.99155	2.2819	2.24486	3.31312	1.67427	0.835033	2.05584	2.06081	3.17943	2.22324	1.66051	1.97475	6.57924	2.33075	3.06269	4.58869	2.80698	2.98666	2.03915	1.67563	2.55935	1.75959	2.37338	3.24295	2.75152	2.00791	2.97419	1.81331	2.48699	2.35087	2.96915	2.40756	0.336857	0.119527	0.0343762	0.849455	-0.302481	0.15098
ENSG00000215022.7_5	RP1-257A7.4	antisense	1.45097	1.40881	2.18791	1.36952	1.95792	1.25315	2.21433	1.26679	1.79459	1.97425	1.89845	1.83989	2.05833	1.72167	1.61729	1.28203	2.43142	1.64459	1.50154	2.39376	2.00437	1.43091	2.37791	2.16718	2.11995	2.29804	2.50653	2.98235	2.61476	1.67499	2.08749	2.47308	1.96035	1.53566	3.19127	0.828868	1.93114	2.14987	2.15009	1.77484	0.000146284	0.782982	-0.276562	0.208747	-0.276708	0.0515296
ENSG00000253716.5_4	RP13-582O9.5	antisense	1.28705	1.91869	1.45265	1.73583	2.35575	2.40244	1.85715	2.23344	1.15264	1.01442	1.64551	1.96716	1.31345	1.2576	0.826359	1.04013	2.96012	2.25359	1.05812	1.62186	4.22849	2.3667	2.70471	1.82389	1.92844	4.87022	2.2227	3.04523	1.365	1.73387	2.69175	2.04769	4.05279	2.58569	3.02062	1.59596	2.10105	2.45984	2.65278	1.78964	0.108936	0.710687	-0.458897	0.0350428	-0.567833	0.0314695
ENSG00000253636.1_4	RP11-531A24.5	antisense	1.03422	1.12707	1.24521	1.60945	2.32592	0.82376	1.50403	1.15734	1.34576	1.32525	1.44819	1.33617	1.36177	1.62259	1.41083	1.29984	1.28169	1.03819	1.22295	1.32181	0.900962	1.34768	1.57398	1.35953	1.52004	1.34159	1.40876	1.40076	1.30389	1.61425	1.45653	1.54708	1.3242	1.59951	1.30188	1.32314	1.36572	1.43014	1.42526	1.3211	-0.00492564	0.966962	-0.11442	0.203095	-0.109494	0.29858
ENSG00000269293.2_4	RP1-265C24.9	antisense	0.885708	1.07719	1.19152	0.944964	0.980253	1.95937	0.822619	1.09032	1.18217	0.826246	1.0491	1.14534	1.34577	1.01434	1.19485	0.956162	1.36567	1.99754	1.12654	1.30246	3.07729	1.38475	1.83034	1.48749	1.37963	2.03003	1.36101	1.23475	1.69421	1.1871	1.30235	1.35847	1.31321	1.3686	1.38701	1.13743	1.33311	1.33146	1.57888	1.26359	0.245889	0.0429461	-0.0754777	0.357964	-0.321367	0.0616802
ENSG00000229782.1_4	AC118754.4	antisense	3.65389	6.00711	5.81074	3.47798	2.67691	1.65498	1.93547	2.65079	2.33831	4.48255	2.59234	4.88845	3.22342	3.22961	2.71216	2.34716	4.61773	1.47177	1.52153	4.87769	0.821384	5.68431	6.20134	5.00228	7.47688	4.3145	5.04816	5.53831	5.25636	4.21026	4.01513	2.99284	6.05114	4.02367	4.33157	2.38646	3.8757	4.31175	5.62125	3.19009	0.382617	0.0576262	-0.434674	0.0480359	-0.817291	0.00473686
ENSG00000227110.6_5	AC087859.1	antisense	1.78926	1.59818	1.76693	1.15007	1.48639	0.816954	1.52719	1.04685	1.38018	1.69246	1.8617	1.36314	1.25438	0.986387	1.56964	1.29107	1.22604	1.71256	1.15895	1.24801	1.60332	1.35702	1.75689	1.73332	1.5369	2.18346	1.34888	1.6983	2.67134	2.10967	1.40079	1.03334	1.27294	1.28238	1.25889	1.56335	1.4927	1.58789	1.65274	1.40617	0.0577542	0.631981	-0.175334	0.296758	-0.233089	0.0965909
ENSG00000254815.5_4	RP11-496I9.1	antisense	4.11026	5.78489	4.46618	7.00493	4.876	1.27971	10.0846	3.68871	3.64195	3.47904	4.91487	2.75757	3.06158	3.46847	5.14591	4.5093	1.87689	1.19448	5.4437	3.66559	0.814919	2.34481	2.34597	2.58102	2.63257	2.27482	5.33344	3.98985	4.95546	4.19028	3.75853	4.59068	5.02333	4.36608	2.78042	3.71322	3.89306	4.15198	2.91877	4.06045	-0.508439	0.0103291	-0.0321594	0.455775	0.47628	0.377513
ENSG00000251652.1_4	RP11-20I20.2	antisense	1.3522	0.810904	1.33641	1.32172	1.17671	0.840872	2.4315	1.96603	2.49981	1.47076	1.85156	2.49782	0.864842	1.19981	2.47631	1.49336	1.04296	0.857266	1.83425	1.29189	3.64299	1.4737	1.28607	1.7454	2.437	1.59366	2.01208	1.18871	2.45833	1.59195	2.27992	1.92724	1.25792	1.26821	1.28988	0.81205	1.63561	1.5638	1.75798	1.63143	0.168866	0.377607	0.0610777	0.953789	-0.107788	0.446823
ENSG00000258099.1_5	ATXN2-AS	antisense	1.97752	1.53523	1.80678	2.78982	0.81071	1.32717	1.15214	2.91405	1.13899	2.05117	1.84548	1.7734	1.41595	1.77412	2.7788	1.32019	1.59549	2.09794	1.51144	1.48655	1.50501	2.86692	2.90834	2.3497	1.95263	2.34751	2.47724	1.6451	1.34446	1.20696	1.98764	1.62294	1.95026	1.80084	1.77659	3.1875	1.88979	1.83581	2.48372	1.74324	0.436088	0.0193649	-0.0746491	0.610054	-0.510737	0.00701335
ENSG00000263307.1_4	RP11-166B2.8	antisense	1.9646	1.97793	1.88982	1.54694	2.69958	1.39132	3.33434	2.48002	1.47999	2.06276	2.08245	2.51636	1.44684	1.65559	2.37925	2.66333	2.63457	1.09276	1.64908	1.34246	1.00226	1.84268	1.82464	3.02094	1.0017	2.29831	2.305	2.23354	1.52319	0.974803	1.3969	1.39228	2.45036	1.65757	0.805464	1.06548	1.86348	1.49995	2.04888	1.9663	0.449916	0.125801	0.390563	0.0415791	-0.0593526	0.818974
ENSG00000246560.2_4	RP11-10L12.4	antisense	1.28789	1.39864	1.36185	1.06424	1.27012	1.51028	1.63596	1.51642	0.931662	1.20151	0.822405	1.01369	0.805406	0.912114	0.889547	1.22276	1.18683	2.42418	0.882445	1.21674	1.43369	1.65311	1.78334	2.10381	1.38502	1.45843	1.36075	1.58262	0.888887	1.12758	1.43609	0.863168	1.65155	1.41081	1.03917	1.92251	1.32376	1.32471	1.62408	1.23754	0.293944	0.104494	-0.0981986	0.530614	-0.392142	0.0178931
ENSG00000253888.1_4	RP11-521M14.1	antisense	2.38639	1.51871	4.67001	4.01882	2.08852	1.87171	1.97999	1.17218	0.79902	2.22739	2.10899	2.18527	1.53982	1.88786	2.24883	1.36698	4.69154	3.66822	1.44419	1.80426	3.45371	7.30949	7.55486	1.66077	2.36718	3.89788	6.17389	4.09059	6.5878	4.53262	3.23698	3.40756	7.28283	4.3079	3.72218	2.93894	3.28344	4.45638	4.82735	2.33964	0.115358	0.927581	-0.929586	0.000251486	-1.04494	0.00682099
ENSG00000266916.5_5	CTD-3064H18.1	antisense	2.09761	3.16323	1.86882	1.18785	2.94069	2.60459	1.58753	2.5417	1.42673	2.12185	2.60112	2.71729	1.60463	1.34475	2.58755	2.41749	2.32331	2.46243	2.32277	1.88665	0.791426	2.07708	0.937455	0.86728	2.34513	1.94516	1.6466	1.85097	2.15955	0.926156	1.2244	1.77751	3.06593	2.6823	1.56182	1.53288	1.97778	1.86461	1.63645	2.12381	-0.188306	0.512311	0.187779	0.324239	0.376085	0.106036
ENSG00000214888.2_4	XXyac-YM21GA2.7	antisense	2.89161	4.45786	7.18317	6.42419	2.45367	2.51992	0.788162	1.8514	2.87086	3.64722	3.8001	6.46518	2.88154	3.8124	1.57641	1.85308	12.754	2.45312	1.27002	6.80647	5.48395	6.51286	7.95833	6.9291	7.3003	8.01891	4.36235	7.85553	4.18116	7.18593	7.92783	7.1974	7.60496	6.0046	8.70447	6.50937	5.23604	7.01903	6.84697	4.01163	-0.0358045	0.831709	-0.807081	0.00283406	-0.771276	0.0158424
ENSG00000263335.1_4	AF001548.5	antisense	2.81229	1.86192	2.27224	2.82525	3.68798	1.93278	4.69711	4.79038	2.20224	3.19776	1.36402	3.17415	3.01454	4.5112	3.47644	2.6163	1.37862	4.05201	2.32328	1.09153	3.32207	3.28846	1.6796	2.50065	1.69368	1.36044	1.50142	3.01516	0.907314	1.06138	3.52868	0.777569	2.70192	2.5708	2.17095	1.68734	2.52915	2.04679	2.00404	2.88591	-0.0304508	0.835696	0.495663	0.04008	0.526114	0.0777235
ENSG00000269054.1_4	CTD-2619J13.3	antisense	1.6583	1.84251	1.84172	0.929948	2.23958	0.91838	2.61926	2.73724	1.74043	1.08255	2.59816	2.02772	2.04068	2.6394	1.73293	1.88833	1.86944	1.98313	2.29829	2.20752	0.776874	2.76964	3.01865	3.39964	1.00006	2.5344	2.05135	2.3945	1.90042	1.91566	2.31647	2.29498	1.72866	2.23462	2.10334	1.58446	2.02553	2.05257	2.46229	1.88916	0.262571	0.44714	-0.119684	0.314117	-0.382255	0.165433
ENSG00000246263.2_4	KB-431C1.4	antisense	1.17149	0.928585	1.10795	1.41837	1.47592	0.901399	1.9609	1.58749	0.860505	1.4507	1.25755	1.25082	1.25098	0.977802	1.01417	1.01951	1.2665	1.12692	0.881904	1.25304	0.818327	0.992727	0.898089	1.04952	0.853763	0.850626	0.984242	1.48152	0.969722	0.881548	0.783229	1.13303	1.6513	0.881742	0.774654	1.55848	1.13125	1.12391	0.938161	1.18956	-0.260624	0.284	0.0819007	0.468968	0.342525	0.0324718
ENSG00000204706.14_4	RP11-195E11.2	antisense	1.59282	1.43141	1.54732	1.36501	1.32187	1.13365	2.10825	0.763591	1.24707	1.97323	2.30312	1.76752	1.2131	1.07955	1.81506	1.89454	1.23133	1.30862	1.5832	1.9092	2.6849	1.33659	2.21574	1.50924	1.59119	2.25193	1.98275	2.06974	2.2258	1.26092	1.97635	2.2998	2.37879	1.99357	1.84978	1.08905	1.70293	1.90487	1.81457	1.58449	-0.0700597	0.779333	-0.265668	0.100162	-0.195609	0.237897
ENSG00000233184.6_4	RP11-421L21.3	antisense	2.08766	1.78099	1.25565	1.51775	1.84483	2.22188	1.4054	2.44938	1.81158	1.84145	1.95313	1.18623	2.06293	1.57393	1.43282	1.84271	1.50197	1.72348	2.22167	1.8017	2.23148	2.0216	1.70206	1.28333	1.63007	2.38216	2.10545	1.35803	1.59156	1.36493	0.762848	1.22131	1.81189	0.879515	1.13457	0.993914	1.66644	1.2354	1.85411	1.79755	0.585754	0.00860086	0.541061	0.000141443	-0.0446936	0.756724
ENSG00000247240.7_4	RP11-10O17.2	antisense	1.45329	1.52165	1.36851	1.49537	1.98421	1.41135	0.963742	1.59498	1.44121	0.996841	1.24457	1.17246	1.45478	1.41701	1.55403	1.44548	1.02688	1.4763	1.30079	1.32821	1.66615	1.16912	1.52651	1.60745	1.43359	1.55917	1.18227	1.55162	1.12791	1.12191	1.00462	1.2423	0.845635	1.36096	1.62053	0.760207	1.34532	1.18174	1.41302	1.39609	0.257863	0.108782	0.240471	0.0309579	-0.017392	0.819687
ENSG00000254144.3_4	RP11-661A12.4	antisense	2.09296	2.34721	2.0844	1.98274	1.01376	3.51495	2.39	2.2477	3.14982	1.50153	2.33379	2.36381	2.2029	2.00178	1.09944	1.18266	3.63539	2.7046	1.87273	1.9534	1.96726	1.81541	2.51095	1.73921	1.79305	5.29045	4.08028	2.40573	1.32234	1.25036	2.35596	0.759474	0.808989	1.30668	1.9626	1.91348	2.13772	1.56507	2.87156	2.17347	0.875608	0.0278734	0.473773	0.0215538	-0.401835	0.192007
ENSG00000274425.1_4	AC114271.2	antisense	0.765438	1.05271	1.03949	1.02301	1.17146	1.53479	1.23025	1.00884	0.870661	0.754866	1.00342	1.32148	1.20843	0.986077	1.02731	0.847618	1.61023	1.28527	0.998389	1.19701	1.74804	1.5593	1.12698	2.09718	1.30932	1.98831	1.38479	1.25621	1.32351	1.49762	1.58582	1.4207	1.26885	1.24932	1.36857	0.97937	1.2528	1.32777	1.57765	1.12785	0.248764	0.135505	-0.235439	0.0352453	-0.484203	0.00399541
ENSG00000226419.7_4	RP11-31F15.1	antisense	2.23226	2.05846	1.72479	2.02759	2.74494	1.68198	1.75188	2.70008	1.66632	1.22724	1.95945	1.52347	1.97289	3.11117	2.07399	2.69066	0.948197	2.2307	1.70981	1.91325	2.58539	1.76851	1.64895	1.89576	1.34211	1.64253	1.30227	1.01811	1.2286	1.18479	1.14592	0.921785	0.894124	1.83381	1.37451	0.754304	1.73585	1.15066	1.60002	2.02545	0.475628	0.0111754	0.815781	1.86946e-05	0.340153	0.0911547
ENSG00000247728.2_4	RP11-932O9.7	antisense	1.83689	1.73386	1.28554	1.89722	1.74037	2.13965	2.26674	2.35098	2.18017	1.36065	1.87046	1.37264	2.27681	1.71041	2.34557	2.21942	1.99626	2.21713	1.30255	2.03173	4.62128	2.33149	2.31325	2.43336	1.34124	2.20152	1.669	2.13464	1.62326	1.44903	1.4896	2.02685	2.86094	2.04014	1.32407	0.747859	1.96507	1.74404	2.04831	2.03602	0.231998	0.280155	0.223313	0.174225	-0.00868538	0.84412
ENSG00000250326.1_4	RP11-284M14.1	antisense	2.32148	1.35466	1.17519	1.16631	2.02722	1.77354	1.68375	1.56953	0.779057	0.746464	1.48664	1.3316	2.42552	0.988484	1.79193	1.13429	1.10636	1.53717	1.06527	1.44411	1.34573	1.59611	2.74852	1.50581	2.33962	2.31636	1.74459	1.03935	1.3005	1.23892	1.56691	1.29931	2.28761	0.968268	0.957023	1.13676	1.50833	1.31052	2.04184	1.44068	0.63973	0.00585654	0.136615	0.487707	-0.503115	0.0135609
ENSG00000271155.1_4	RP11-435O5.5	antisense	1.52171	1.14732	1.0908	1.28175	1.71391	1.78837	1.70283	1.69801	1.30427	1.12887	1.07401	1.34997	1.03597	1.45775	1.48128	0.906503	1.16172	1.70876	1.75784	1.18754	1.08983	1.078	1.26351	1.78917	1.35532	1.73692	1.67918	1.23241	1.13003	1.23309	1.71666	1.215	1.35608	1.39323	0.947828	0.745525	1.34614	1.21887	1.48368	1.36138	0.283636	0.110489	0.159524	0.197786	-0.124112	0.360043
ENSG00000270504.1_4	RP11-420L9.5	antisense	1.90223	2.03456	1.40272	1.82908	2.06276	2.3196	1.23093	1.96814	1.56219	1.88021	1.80819	1.28575	1.94224	1.5261	2.01022	1.75253	1.08872	1.94965	2.21585	1.7442	0.741977	1.29626	1.16132	1.31804	1.14943	1.38658	1.18885	1.19593	1.05745	1.70287	1.90867	1.42392	1.07851	2.07475	1.34123	2.73683	1.61885	1.61335	1.25008	1.72656	-0.36804	0.146673	0.0978435	0.464199	0.465884	0.0156774
ENSG00000242349.5_5	NPPA-AS1	antisense	1.67571	1.70488	2.16276	1.76807	1.88842	1.07104	1.5313	1.47514	1.80445	1.16408	2.3615	1.18488	1.62065	1.70515	1.53999	1.71924	1.402	0.73428	1.49704	1.6414	3.70911	1.30716	2.48189	2.52009	1.87775	1.82561	1.92132	1.6484	1.62781	1.43369	1.37296	2.2067	2.63423	1.87573	2.03215	4.18112	1.84188	2.11253	1.98897	1.68386	-0.0869518	0.886923	-0.3272	0.107059	-0.240248	0.18252
ENSG00000247121.6_4	CTD-2260A17.2	antisense	1.45333	1.21106	1.08933	1.27362	0.800407	1.62642	1.40157	1.4214	1.41602	1.11778	1.37677	1.26841	1.26958	1.34235	1.58815	1.18093	1.33528	1.1744	1.36454	1.34642	0.925567	1.28443	1.1083	1.28064	1.12032	1.71757	1.23393	0.732968	1.1225	1.14039	1.89685	1.43077	1.2447	1.41978	1.21276	1.39998	1.28692	1.28897	1.29086	1.28492	0.00212342	0.8795	-0.00453542	0.875025	-0.00665884	0.93931
ENSG00000283103.1_1	LLNLR-245B6.1	antisense	1.31175	1.34893	1.1354	0.880324	1.06016	2.14854	1.10385	1.54595	1.80439	1.22027	1.0769	1.00592	1.21807	1.1017	1.11137	0.998343	1.86414	2.12497	1.37166	1.51028	3.02994	1.82545	1.25833	1.40958	1.07452	2.38984	1.5767	0.961804	0.934979	1.02642	1.25742	0.887506	0.731565	0.960881	1.13795	1.02694	1.34535	0.991718	1.58907	1.42728	0.68018	0.00153265	0.525265	0.00633442	-0.154915	0.390281
ENSG00000242798.1_5	RP11-506M12.1	antisense	1.36854	2.95404	2.48102	2.7908	3.67117	0.730839	3.3288	2.10091	2.54323	2.12667	2.90184	1.72469	1.353	2.9509	3.75429	2.30126	1.4344	0.85287	1.78778	3.51586	0.838447	3.07404	1.484	2.26182	2.58236	1.25285	2.02363	1.97445	1.76949	1.26814	0.885963	2.31713	1.62223	2.4251	1.6587	1.47269	2.09955	1.71043	2.11312	2.26245	0.305011	0.246755	0.403522	0.240666	0.0985106	0.961748
ENSG00000262294.1_5	RP11-1260E13.2	antisense	2.22315	1.42917	1.23442	2.15231	2.84677	1.93245	3.65409	1.60051	2.34515	2.96243	4.20335	1.52654	2.22744	1.9	1.33384	1.2455	3.33986	2.53552	1.21043	2.84816	1.07713	4.10553	3.33708	3.11612	3.45995	3.03922	3.08899	1.94899	2.53232	2.44116	2.72074	3.52156	4.00371	1.55034	2.49864	0.727667	2.44223	2.43835	3.35781	2.1823	0.461619	0.0754478	-0.160057	0.5963	-0.621676	0.00599979
ENSG00000274315.1_4	RP11-996F15.5	antisense	1.6509	0.726524	1.53874	2.36636	1.63165	1.06815	1.18214	0.919683	2.07254	2.07956	1.57244	1.2789	1.27122	1.67873	2.05521	1.69682	1.07909	1.5384	1.43199	1.4911	3.94282	2.08968	2.84645	1.23636	1.42853	1.42886	1.89445	1.39358	1.10434	1.23837	1.47379	1.34505	1.43688	1.21754	1.89215	1.45772	1.60435	1.39549	1.82072	1.63205	0.383737	0.0697147	0.225909	0.422954	-0.157829	0.418929
ENSG00000235560.3_4	AC002310.12	antisense	1.32628	0.726434	1.45776	1.26237	1.37613	2.09394	1.76683	1.76248	1.49938	1.10907	1.66067	1.57813	1.96487	1.67278	1.58333	0.805058	2.01708	2.02607	1.41269	1.5672	1.45684	1.65593	1.67638	2.12318	1.5984	1.99333	2.00464	1.36425	1.61564	1.29324	1.35355	1.40402	1.55642	1.75242	1.69318	0.886821	1.55824	1.4355	1.84198	1.52978	0.359697	0.0153791	0.0917668	0.63839	-0.26793	0.0804357
ENSG00000275202.1_4	RP11-156K23.3	antisense	1.81562	1.83077	1.56549	1.07614	1.46263	2.6584	1.05802	1.6343	1.54674	1.29401	1.0409	1.4681	1.47015	1.71122	1.36455	1.42397	2.08134	1.34936	1.01682	1.74863	2.93776	1.72757	2.05793	1.52544	2.21606	1.7501	1.7619	1.48059	0.714369	1.35094	3.30965	1.81381	1.71594	3.62534	2.12568	4.46733	1.81104	2.28929	1.83983	1.59785	-0.315328	0.713412	-0.518768	0.0983797	-0.20344	0.159688
ENSG00000245248.7_5	RP11-305N23.1	antisense	1.42202	1.76904	1.59597	1.20157	1.04905	1.33072	0.72996	1.58782	1.09204	1.069	1.06587	1.95967	0.711139	1.04819	1.02477	0.823947	1.60678	1.07065	0.988205	2.2939	2.49105	2.2941	3.23524	2.73678	2.08339	1.56447	3.2347	2.13729	1.7229	2.12185	1.32983	1.71157	3.42624	2.61148	2.21162	2.76398	1.75324	2.22631	2.52478	1.33006	0.181505	0.401068	-0.743156	0.000328635	-0.924661	0.000220525
ENSG00000227354.6_4	RP11-30E17.3	antisense	2.0882	0.913558	1.02032	0.944636	2.68969	2.30902	0.917739	0.768273	1.02813	0.91751	1.75093	0.9576	0.709294	1.01625	1.91834	1.1616	2.46733	3.20568	1.05612	1.78843	3.78105	0.976633	2.37007	2.10993	1.10478	1.61859	3.74229	1.90764	2.03789	2.12079	0.91986	2.27145	2.63475	1.32304	1.61698	0.733915	1.69162	1.72959	1.98705	1.59094	0.200197	0.665895	-0.120553	0.480899	-0.32075	0.303935
ENSG00000267892.1_4	CTD-2540F13.2	antisense	1.17335	1.45236	2.35282	1.55083	1.29118	0.962167	1.09498	1.20953	0.884331	1.00299	2.46198	2.53124	0.752318	1.76761	1.27527	0.899728	1.10173	0.708598	0.967358	1.09851	0.872126	1.68375	1.51746	3.08943	2.91192	0.835173	3.32474	3.44766	2.80087	1.76671	1.04702	1.70918	3.63179	3.17014	2.88751	4.81458	1.83469	2.80838	2.22708	1.30529	-0.334588	0.356947	-1.10537	6.58731e-05	-0.770787	0.0146015
ENSG00000260196.1_4	RP1-239B22.5	antisense	0.786346	2.04214	1.40298	1.24296	0.925058	1.6127	0.707735	1.18323	1.51242	1.84702	1.336	1.08936	1.10602	0.960637	0.868075	1.3503	1.75701	1.27627	0.864634	1.62438	2.20027	1.50163	0.996169	1.35181	2.08067	1.0575	1.41657	1.26464	1.49366	1.56674	1.66864	2.15445	1.19757	1.93128	1.5686	2.56187	1.43076	1.71194	1.40072	1.31884	-0.289458	0.150234	-0.376367	0.0253721	-0.086909	0.590799
ENSG00000277959.1_4	RP11-45A17.2	antisense	3.82449	1.32876	1.74409	2.42195	1.54126	2.15566	1.63768	1.70255	1.69337	0.989996	2.29675	3.24617	0.701761	2.33004	1.83042	1.79608	2.03147	1.41445	1.57184	1.32386	3.50685	2.35764	3.33095	1.8191	2.37714	2.56495	2.36561	1.15959	2.52841	2.66749	5.22895	2.3116	4.93024	3.29392	2.97463	3.54091	2.34835	3.18175	2.46923	1.95664	-0.365758	0.352148	-0.70144	0.00691411	-0.335682	0.0989181
ENSG00000272009.1_4	RP1-313I6.12	antisense	1.70713	1.64684	1.54803	1.23463	1.31102	2.03971	1.00667	0.945149	1.5006	1.12063	1.24674	1.7087	1.56744	1.12887	0.693036	1.04488	3.1295	3.25267	0.699958	1.67316	4.7065	1.68118	1.68898	1.71574	1.5813	3.50357	1.58155	2.07446	1.49817	1.92313	1.70764	1.50032	1.33643	1.4198	1.3639	1.89854	1.70518	1.63582	1.95872	1.66247	0.259896	0.25325	0.023313	0.582585	-0.236583	0.264006
ENSG00000271941.1_4	RP11-188P20.3	antisense	1.73221	1.19021	1.55363	2.03735	1.3459	0.841052	1.49884	1.21201	1.30516	1.51156	1.75238	1.60086	0.691687	1.01673	0.949092	1.36018	1.70714	0.977213	0.831246	1.61922	1.69339	1.40593	2.1307	1.35695	1.73728	1.54504	2.36044	2.74142	1.50914	2.50076	2.10133	2.51973	3.0694	1.37947	2.04487	2.09763	1.63687	2.21819	1.75606	1.35367	-0.337046	0.111028	-0.71251	0.000136862	-0.375464	0.0434565
ENSG00000283828.1_3	RP11-98F14.12	antisense	1.54717	1.49829	2.04766	1.43951	1.4015	0.93399	1.09212	0.888249	0.723809	1.39074	1.43839	1.59737	0.689516	1.55327	1.19179	0.980115	1.53958	0.768044	0.873417	1.61023	0.706912	1.88711	2.9654	2.59696	2.02886	1.98252	3.09524	2.52725	1.88652	2.6333	3.25306	1.87732	3.07162	2.90191	2.72508	2.17558	1.76443	2.56129	2.42602	1.23389	-0.078284	0.613993	-1.05366	5.66185e-07	-0.975376	4.41342e-05
ENSG00000230185.4_4	C9orf147	antisense	1.3964	1.84327	2.60642	2.99352	0.978952	0.686513	1.02647	1.00925	1.78211	1.51599	1.48398	2.47186	1.53696	2.38432	1.23886	1.05443	2.50097	0.850931	0.845279	0.91121	1.81422	2.93443	3.8406	2.23899	1.8719	1.99709	3.04293	2.38751	2.5578	2.56788	2.82436	3.35303	2.63729	2.14571	2.58158	2.0031	1.99767	2.56203	2.65432	1.56819	0.0510574	0.911507	-0.70819	0.000673879	-0.759247	0.00480291
ENSG00000271871.1_4	AC005740.6	antisense	1.49374	0.89665	1.41562	1.88995	0.987263	1.53037	1.36664	1.89854	0.949762	0.82396	0.96922	1.66745	1.06561	1.65309	1.19205	1.87343	0.891528	1.70379	0.892803	0.961246	0.686429	1.70964	1.19467	1.05993	1.50675	1.32224	1.46505	1.74973	1.09979	1.39088	1.33788	1.236	1.18951	1.34789	0.942063	1.20718	1.29357	1.27788	1.37638	1.27663	0.107126	0.420264	-0.00141708	0.758206	-0.108543	0.42514
ENSG00000259407.1_4	RP11-158M2.3	antisense	1.29553	0.827806	1.33121	1.68216	1.91651	1.06456	1.27731	2.2064	0.871751	1.51677	1.47807	1.99024	1.69023	1.0453	1.98091	1.70548	1.09704	1.14412	2.13636	1.37646	1.0744	1.27851	1.60461	1.89122	1.7425	0.907385	1.52866	0.728451	0.908527	0.811032	0.732911	1.06185	0.698753	0.685162	1.11168	0.79777	1.31105	0.837348	1.49215	1.46232	0.83349	0.000261052	0.804354	2.31251e-05	-0.0291359	0.807135
ENSG00000254477.1_4	AP000640.10	antisense	1.19151	1.85244	1.69175	1.79795	1.14035	1.3996	1.03898	1.16183	1.60053	1.20827	1.36457	1.20814	1.1473	1.07539	0.972309	1.18717	1.80714	1.27979	1.02387	1.93395	1.32149	1.69555	2.26284	1.91965	1.27337	1.24096	0.684171	1.3974	1.86886	0.725667	1.28797	1.37049	1.51422	0.766883	1.44307	2.32979	1.39403	1.41159	1.51276	1.35259	0.0998544	0.776807	-0.0616042	0.957178	-0.161459	0.600594
ENSG00000250132.6_5	RP11-359B12.2	antisense	3.11915	1.87093	2.4465	2.23659	2.90575	3.22098	4.50568	2.40897	2.10483	2.86463	2.13629	3.33166	1.95791	3.17691	2.85518	2.1885	2.12253	2.95411	2.66601	3.15558	0.679308	2.579	3.484	2.26965	2.27461	4.07043	4.38718	3.25288	3.11023	2.73463	2.77502	3.29433	3.52507	2.87388	4.48303	2.13438	2.83768	3.13149	3.17748	2.61467	0.021031	0.980994	-0.260224	0.113165	-0.281255	0.209248
ENSG00000243155.1_5	RP11-46A10.5	antisense	1.14093	1.5738	1.50749	1.35571	1.92542	0.679221	1.87072	0.999533	0.904969	1.10041	1.56778	1.97973	1.0301	1.61294	1.21233	1.22328	0.95013	1.01399	1.18146	1.16558	0.856278	1.36872	1.23235	2.18812	1.72723	1.58411	1.31893	1.03411	0.997505	0.912503	1.14511	1.22316	0.985635	1.37744	1.10704	0.884284	1.27606	1.07409	1.56991	1.27866	0.54757	0.00134559	0.251518	0.161114	-0.296052	0.087144
ENSG00000255737.2_4	AGAP2-AS1	antisense	1.85196	2.08933	1.65558	2.05506	3.59208	3.90389	2.43687	3.82654	3.04153	2.21362	1.63648	1.08937	2.68148	2.49839	2.8074	2.04336	1.16771	2.75902	2.50792	1.92612	3.05193	1.39172	0.757953	1.00745	1.06427	2.33372	1.18987	1.18348	0.676501	0.778091	0.795531	0.979126	0.916397	1.14742	1.14438	1.249	1.87363	0.985547	1.29083	2.42074	0.389303	0.164578	1.29645	1.52903e-07	0.907151	0.000586788
ENSG00000231187.2_4	RP11-38L15.3	antisense	1.39992	2.70939	1.91352	2.89432	2.04843	1.48553	2.91298	2.58766	2.24597	1.66833	2.53392	2.74255	2.08735	3.28022	3.28354	2.32275	0.676222	2.3374	3.20629	1.51175	4.06704	1.26561	1.68172	1.772	1.48079	1.97656	2.73261	2.2991	1.25427	1.22515	1.30408	1.5736	2.34473	1.68824	1.30374	1.32817	2.08737	1.59123	1.81822	2.37691	0.192379	0.343183	0.578943	0.0163122	0.386564	0.187912
ENSG00000206417.8_4	RP13-685P2.5	antisense	1.21398	2.2371	1.46823	2.46401	1.46471	1.13193	2.24988	1.78436	1.43763	1.5378	2.13304	1.52321	1.40167	1.65516	1.8031	1.92929	0.675989	1.52452	1.58026	1.92791	2.07671	1.34164	0.681564	0.912186	1.27613	1.35598	0.925281	1.33348	0.948821	1.62174	1.0682	1.17104	1.99091	1.15362	1.40868	0.696987	1.47519	1.26594	1.08213	1.67717	-0.226337	0.362725	0.405814	0.0204016	0.632152	0.00303666
ENSG00000275454.1_4	CTD-2026K11.4	antisense	0.982876	1.58205	2.07491	1.27602	1.89061	1.15241	1.41264	1.18306	1.05818	1.10664	1.31901	1.58769	1.33193	1.62914	0.686189	1.58404	1.87516	1.7186	0.67308	1.44923	2.58824	1.9904	2.24026	1.91668	1.8367	2.39963	1.80004	0.974847	1.5764	1.32584	1.51294	1.67644	1.89258	1.74258	2.19524	1.44904	1.57476	1.59399	2.03062	1.43627	0.349277	0.0251579	-0.150314	0.290216	-0.49959	0.00956632
ENSG00000229728.1_5	RP11-314N13.3	antisense	2.48205	3.04145	1.83574	2.15043	2.36743	1.9549	3.8024	3.37152	2.75965	2.00966	3.28087	2.91701	3.17871	3.31675	1.67613	2.58631	2.39255	2.13097	1.91887	3.55234	2.33789	2.837	3.33428	3.00536	2.7951	2.89577	1.93564	1.84715	3.27687	1.22565	2.1944	2.88476	3.85165	1.82955	2.14318	0.669832	2.54972	2.21367	2.80053	2.62208	0.339256	0.170298	0.244269	0.0815802	-0.0949869	0.461045
ENSG00000281358.1_4	RASSF1-AS1	antisense	2.07288	1.56811	1.10509	1.66414	2.13546	2.07489	1.03783	1.74193	1.42805	1.41851	0.803067	1.5101	1.88667	1.84398	1.06647	0.871556	2.21994	2.01792	1.05176	1.62185	3.88436	1.32791	1.11982	1.92348	1.72739	3.78018	1.31876	0.665172	0.880685	1.19083	1.15825	1.35618	1.56137	1.44596	1.13696	1.07517	1.5748	1.1634	1.86626	1.66784	0.681803	0.0390241	0.519634	0.0259746	-0.16217	0.619263
ENSG00000259347.6_5	RP11-798K3.2	antisense	2.12936	3.16943	6.34424	3.14919	1.86445	3.93231	0.664466	1.73699	0.814583	2.84588	2.76803	4.65616	2.48851	3.37077	1.76906	2.34333	7.09297	6.0528	1.47158	4.72917	5.92064	4.99627	9.839	5.77506	6.61463	4.4407	7.17967	6.37726	3.91624	5.11091	6.32763	8.76123	6.97409	4.14836	8.09591	5.95305	4.55066	6.18496	6.47422	3.30066	0.0659415	0.769469	-0.90601	0.00180557	-0.971951	0.00604315
ENSG00000267296.2_5	CEBPA-AS1	antisense	1.45072	1.32329	1.83406	1.27317	1.3327	1.38144	0.915263	1.78593	1.0251	0.663323	0.943909	1.69503	1.17968	1.0633	0.942151	1.17837	1.462	1.38389	1.4923	1.28008	1.04584	1.52523	1.31521	1.90324	1.27202	1.6912	2.0139	1.18622	0.71773	1.42242	0.798263	0.94906	1.06693	1.92338	1.15342	0.716144	1.28628	1.10373	1.62013	1.26912	0.553726	0.0147461	0.201443	0.150035	-0.352283	0.0275278
ENSG00000267169.1_5	CTB-55O6.12	antisense	1.32584	1.37859	1.23365	1.55793	1.59874	0.662971	2.39369	1.10631	0.958139	1.47417	1.45641	1.28795	0.737355	1.21896	1.48262	1.57507	0.732036	0.882059	1.2712	1.11274	0.714511	1.15089	1.30099	1.20678	1.44411	0.956529	0.997418	1.33665	1.15915	1.55539	1.28763	1.24982	1.53188	1.34874	1.2783	1.10689	1.252	1.31716	1.17612	1.24576	-0.163397	0.112722	-0.0804067	0.383289	0.0829905	0.895837
ENSG00000247735.2_4	CTD-2574D22.2	antisense	0.900748	0.75056	1.09599	0.953912	1.4099	0.945815	0.737561	1.05549	0.661483	0.72825	0.97978	1.14655	0.666904	0.874573	0.817005	0.83528	1.0525	0.723542	0.673688	1.15068	1.04275	1.26863	1.90292	1.15835	0.854107	1.16049	1.33911	0.937268	1.42407	1.34214	1.36579	1.71944	1.35759	0.993271	1.46832	0.711191	1.06127	1.25768	1.2806	0.914427	0.0260614	0.88556	-0.45982	0.00237516	-0.485882	0.00363654
ENSG00000232110.7_5	RP11-149I23.3	antisense	4.67056	5.36708	2.23693	3.16825	4.58712	9.86371	3.11397	6.17453	7.05301	5.04242	3.55859	1.15287	5.43616	0.998849	6.06528	3.82405	1.60254	2.09353	11.7048	2.49897	8.40608	2.27735	0.928208	0.87863	1.03168	1.86901	0.985436	1.06817	0.66081	1.10443	1.08475	0.809286	1.89789	0.755863	1.612	3.97306	3.321	1.4407	1.32839	4.69616	-0.117091	0.982673	1.70472	9.76751e-05	1.82181	0.000530653
ENSG00000272510.1_4	RP4-680D5.8	antisense	1.45124	3.40427	4.17995	2.91806	1.78012	1.40482	0.672816	2.57189	2.18493	1.95561	1.9568	4.79105	1.29873	3.41111	0.767848	2.1568	5.35943	3.68363	0.660751	5.04949	4.17122	3.72068	2.59866	5.50148	2.1944	2.51586	4.70456	4.58756	6.55212	8.27898	6.34688	6.76499	7.59602	4.71059	6.08045	6.16195	3.72627	6.34217	3.53927	2.6586	-0.841524	0.000895844	-1.25431	7.35384e-05	-0.412787	0.160926
ENSG00000267277.1_4	CTD-2342J14.6	antisense	1.8638	0.995773	1.50436	1.54051	2.01313	1.3155	1.13375	1.15297	0.918173	1.08418	1.82747	1.04361	1.2078	1.88151	1.28936	1.52091	0.658976	0.714372	1.03448	0.870196	1.65437	1.37355	1.58446	1.51283	1.53858	1.29803	1.53473	1.60808	1.06232	1.18775	1.18301	1.00791	1.27936	1.11285	1.85551	1.02489	1.31636	1.25796	1.4737	1.29644	0.228348	0.0720409	0.0434622	0.968909	-0.184886	0.204598
ENSG00000265206.5_5	RP5-1171I10.5	antisense	8.11126	5.26155	2.94847	10.8333	14.8387	7.54763	15.6651	22.0776	9.35094	4.60511	5.1564	3.06182	14.5679	11.0497	11.1046	10.5474	1.10116	23.0824	4.75515	4.39457	6.48753	1.50148	0.840557	1.20927	0.739608	1.74765	0.836973	1.10115	0.658771	1.35663	0.93827	1.14172	0.838125	0.955481	1.14378	2.64927	5.9502	1.19813	1.14592	9.35944	-0.064278	0.917748	2.96563	5.96797e-08	3.02991	1.96822e-06
ENSG00000223478.1_4	RP11-545E17.3	antisense	2.45097	1.35993	1.44713	0.810604	2.05596	3.86735	2.19214	2.25587	3.02797	1.35868	2.41509	1.42504	1.51448	1.31612	1.75931	2.15167	2.69526	3.37566	1.5986	2.51515	9.51769	1.92898	1.98883	1.91277	1.34903	3.04457	1.12664	2.5589	1.89796	1.78614	0.658112	1.88671	1.28284	2.026	1.87493	1.85933	2.17479	1.75899	1.8918	2.43384	0.105014	0.696448	0.468487	0.232915	0.363473	0.496454
ENSG00000272030.1_5	RP1-178F15.4	antisense	1.45443	1.01073	0.777525	0.942943	1.84129	0.813415	1.23557	1.57035	0.921036	0.875511	1.23088	0.890591	1.91129	0.968059	1.45078	1.00785	1.13723	0.649986	2.02125	0.939326	1.33015	1.36183	1.12081	1.07389	1.55246	1.87123	0.840614	1.34099	2.25493	0.952016	1.36356	0.902897	1.86129	1.42253	0.960254	1.4144	1.25761	1.38587	1.30347	1.18953	-0.0884363	0.749989	-0.220401	0.216904	-0.131965	0.465986
ENSG00000228172.5_4	RP1-317E23.3	antisense	1.35431	1.3205	1.47977	1.43187	0.869518	1.4614	1.71293	0.730333	1.09663	0.879377	1.18162	1.64456	1.33506	0.857048	1.20059	0.92196	2.51244	1.02116	0.662576	1.50909	1.45754	2.26247	2.29024	2.57333	1.16661	2.27296	2.25322	1.64891	1.56571	1.09545	1.13806	1.54488	1.19599	0.935963	2.03641	0.647818	1.42412	1.31213	2.13647	1.26858	0.703317	0.0107296	-0.0486932	0.807047	-0.75201	0.000970191
ENSG00000268220.1_4	RP11-379K17.12	antisense	1.07272	1.10502	1.04757	1.6591	0.848126	0.868876	0.920727	1.01099	1.04934	1.10829	0.840376	1.21637	1.16839	1.14307	1.03072	1.35077	1.47729	0.647591	0.711184	1.0847	1.36818	1.62252	1.95665	1.006	0.914406	0.86429	1.24775	1.35507	1.44348	1.86902	1.83431	1.92178	1.64461	1.38775	1.67091	1.18606	1.24039	1.59033	1.2686	1.08235	-0.326088	0.0629045	-0.555158	6.51924e-05	-0.22907	0.252625
ENSG00000259287.2_4	RP11-3D4.2	antisense	3.18079	3.15232	2.0352	3.6353	2.29056	1.87293	1.31823	1.37054	2.11428	1.70917	2.2312	2.65237	2.35112	2.96868	1.95938	2.20676	2.75711	2.67726	1.77123	2.96754	0.644541	3.2693	1.74863	3.16144	2.71893	3.04188	2.91966	2.93152	2.53866	1.8684	2.72403	2.45697	4.1131	2.69355	1.87944	2.48613	2.45606	2.63242	2.80997	2.27936	0.0941655	0.57617	-0.207764	0.210534	-0.301929	0.147107
ENSG00000229852.2_5	RP11-398K22.12	antisense	3.27977	2.19876	1.76542	2.60156	3.96256	2.11687	3.13702	3.33943	2.85881	2.75573	2.81584	2.18963	2.64244	2.67185	3.59731	2.9727	1.00008	2.90362	2.4939	1.87183	1.00236	1.70644	1.4591	1.91713	1.47741	1.67554	1.68967	1.8134	1.39848	1.23758	0.642361	1.25411	1.16511	1.45162	1.43926	1.33565	2.10668	1.30417	1.65421	2.57988	0.34301	0.0489893	0.984167	3.83948e-05	0.641157	0.014349
ENSG00000227896.2_4	RP11-77P6.2	antisense	1.45197	1.14098	1.24865	1.26234	1.52383	1.2651	1.23343	1.20132	1.06562	1.17285	0.826584	1.16299	1.36612	1.25256	1.30489	1.26867	1.55811	1.11618	1.42172	1.25231	1.64002	1.3037	1.28713	1.2992	1.27702	1.75495	1.37315	1.02525	1.36312	0.640527	0.938779	1.26657	1.17361	1.2852	0.92107	0.67546	1.23114	1.03218	1.38253	1.27315	0.421616	0.0206374	0.302718	0.00545113	-0.118898	0.207435
ENSG00000245213.6_4	RP11-10K16.1	antisense	1.13323	1.02869	0.761008	1.07955	1.4487	1.2172	0.948292	0.947218	0.814557	0.827487	1.22469	1.06363	1.42524	0.981465	1.29998	0.921136	1.49815	1.46986	0.829433	1.67013	0.818445	0.945974	1.08077	1.04413	0.881778	0.81686	0.904195	1.07232	1.03054	1.04187	0.639619	0.875265	0.793977	0.780145	0.912003	0.652054	1.02443	0.866421	0.945618	1.11467	0.126188	0.276783	0.363477	0.0116834	0.237289	0.167208
ENSG00000233058.1_4	AC046143.7	antisense	1.40675	1.06956	1.06031	1.29503	1.50597	1.03216	1.02382	1.44372	1.29227	1.01663	1.05647	1.46632	0.761382	1.08303	1.72179	1.14566	1.50159	1.24907	1.20681	1.19269	1.06301	2.22038	1.68781	1.92916	1.71753	1.34578	1.74956	0.639266	1.35846	1.65424	1.01284	1.22261	1.65589	1.2393	1.69521	1.3418	1.33511	1.31329	1.77504	1.21876	0.434663	0.0338772	-0.107768	0.558187	-0.54243	0.000135129
ENSG00000271918.1_4	CTD-2287O16.5	antisense	1.40424	0.998909	1.03277	1.85599	1.3999	1.31025	1.17953	1.13059	1.23154	0.949923	1.02155	1.04363	1.05491	1.5749	1.24879	1.21672	1.1463	1.35766	0.828919	0.919297	2.28419	1.33563	1.01907	1.2024	1.10126	1.3197	1.47989	1.13176	0.847098	0.966171	0.638428	0.927357	1.47586	1.23035	0.9835	0.712143	1.18225	0.990296	1.24299	1.24717	0.327884	0.052397	0.332723	0.0247696	0.00483809	0.862468
ENSG00000251602.6_4	RP11-521B24.3	antisense	1.20322	0.97176	0.976814	1.54116	1.26626	1.07691	0.777558	1.09185	0.933187	0.769843	0.85188	0.993304	0.813709	0.777525	0.997963	0.832016	1.34838	1.11427	0.856513	1.31142	0.856348	1.38795	0.886979	1.2468	0.914102	1.09275	1.31527	1.0621	1.04928	0.876144	1.23103	1.05198	1.17507	1.22878	0.974774	0.638355	1.04148	1.03195	1.14064	1.01723	0.144479	0.34648	-0.0207174	0.834098	-0.165196	0.206419
ENSG00000215068.7_4	AC025171.1	antisense	2.76529	1.88307	1.7103	2.73766	5.04786	2.42	3.39761	3.74799	2.55812	2.42018	3.24276	1.6461	4.1855	2.59129	3.94887	3.95499	1.20627	4.49183	2.28534	2.40705	3.32576	1.6562	1.64273	0.638289	0.86351	1.75976	1.59903	1.61919	0.967053	1.4478	1.60126	1.08555	1.59726	1.32382	1.59366	0.90959	2.28552	1.34946	1.35992	2.95114	0.0111343	0.831611	1.12888	4.92854e-06	1.11775	0.00014729
ENSG00000224536.2_5	RP11-134G8.7	antisense	1.2564	1.32204	1.23226	1.62452	1.20735	1.11794	2.59156	1.53553	1.3792	0.947278	1.50784	1.73429	1.09218	0.80067	1.17131	1.57049	1.56857	1.27447	0.850237	1.00398	0.637169	1.3224	1.67966	1.22368	1.26201	1.07353	1.58279	1.3336	2.09185	1.27349	1.30334	1.62065	1.34542	1.78172	1.47271	1.4706	1.36841	1.52149	1.35734	1.30597	-0.164694	0.218913	-0.220364	0.100552	-0.0556702	0.590743
ENSG00000228288.6_4	RP11-480I12.3	antisense	0.635185	1.26104	1.03692	1.62736	1.61875	2.18768	0.635493	1.20039	1.14864	1.24102	0.962213	0.832657	1.19622	0.65918	0.857471	0.726539	1.04371	1.08131	1.83652	1.83441	0.685443	1.78855	1.09498	1.10263	1.51066	0.967009	1.30888	1.28348	1.14203	1.60894	2.00475	1.45334	2.15125	2.16108	1.88922	1.45533	1.31195	1.68327	1.29545	1.15753	-0.377811	0.0517507	-0.540215	0.00437762	-0.162404	0.340837
ENSG00000260583.1_4	AP000223.42	antisense	2.08465	0.813826	0.736195	1.09681	1.49116	1.08387	1.25636	1.12362	0.642441	1.37296	2.33498	2.06641	1.1598	1.27211	1.06307	1.61828	1.48918	0.774622	1.73172	1.5025	2.3922	1.80568	1.61646	1.13831	2.02893	1.02688	1.16717	1.62582	1.17508	1.39842	1.06089	1.07817	1.50653	1.32904	0.634463	1.25877	1.35993	1.22969	1.4639	1.38604	0.251531	0.262208	0.172674	0.544628	-0.0788568	0.604088
ENSG00000273289.1_4	RP6-109B7.5	antisense	2.82733	2.67598	1.90916	2.64344	3.20922	1.33138	3.242	2.56439	2.68498	2.47707	3.50822	1.33812	1.80831	1.9497	3.0266	3.18583	0.802273	0.928705	2.79125	2.95289	0.934101	1.78395	1.18714	2.29658	2.24954	2.47902	4.12477	1.55446	0.75641	0.849038	0.911967	0.96362	1.02921	0.634107	1.28988	1.6241	2.01458	1.06809	2.3535	2.32338	1.13978	0.0013018	1.12119	0.000143024	-0.0185836	0.89408
ENSG00000267322.2_4	SCARNA17	antisense	1.52333	0.72828	1.06871	0.825795	0.964694	1.13095	1.00048	0.891337	0.640977	0.897636	0.955787	1.41958	1.1185	0.884094	1.04965	0.858485	1.41127	0.995413	1.13062	0.722094	0.748413	1.35779	1.02447	1.28142	0.632701	1.23138	1.29772	0.822011	1.60366	0.89521	0.901691	1.34363	0.986325	0.739709	1.00661	0.71548	1.02239	1.00159	1.13758	0.998385	0.183674	0.386565	-0.00462577	0.959394	-0.188299	0.274837
ENSG00000257181.1_5	RP11-611O2.5	antisense	0.656765	0.632309	3.01705	1.62828	1.05003	0.788668	0.747238	1.12881	1.21469	1.95686	2.47626	2.60951	1.00909	1.60377	1.29899	1.51305	0.863721	0.736496	1.88477	0.95375	0.829147	1.87394	4.3186	1.26256	1.37472	1.12585	2.16635	3.12901	4.15824	2.34855	2.1554	2.89175	1.85495	4.10784	2.52145	3.47955	1.87133	2.96075	2.02034	1.36187	-0.551366	0.0377162	-1.12037	2.5851e-05	-0.569008	0.0885456
ENSG00000215424.9_5	MCM3APAS	antisense	2.10947	1.54188	1.23255	2.08989	1.4209	0.917995	2.63806	1.25061	1.47277	0.981552	2.46306	1.08051	0.87409	1.59243	2.17653	1.81164	0.977465	1.14083	1.79319	1.14004	0.741467	1.59986	2.19446	1.87599	1.53093	1.88631	2.10726	1.70396	0.75695	0.768464	1.41349	0.855889	1.2414	1.34945	1.18245	0.631537	1.45959	1.1004	1.8658	1.49747	0.761769	0.00207979	0.444503	0.0468502	-0.317266	0.0858552
ENSG00000232533.1_4	AC093673.5	antisense	3.37784	3.90906	2.44619	1.96717	4.77941	8.13976	5.6179	6.22393	5.89957	3.86997	3.91226	2.12285	4.96836	2.95197	5.11821	5.44607	1.86398	4.45139	7.29372	2.90915	4.77775	2.3507	1.44299	1.32969	1.76447	2.66749	1.95847	0.631121	0.896907	0.668799	2.30094	1.61766	1.00858	2.38282	2.28037	4.09356	3.31781	1.76453	1.91897	4.38317	0.121048	0.417979	1.31269	2.07679e-05	1.19164	0.000269766
ENSG00000272491.1_4	RP5-1024N4.4	antisense	1.34454	1.75087	2.03481	2.18095	1.90282	1.02914	3.42996	1.27169	1.28974	2.3895	1.74124	2.01651	1.73203	1.64234	1.41657	1.58706	0.823282	1.28573	1.31231	2.37899	0.627762	1.89509	1.30148	2.24727	1.07339	1.38834	0.992017	1.57972	2.20218	1.24808	2.2975	1.25634	1.43658	1.99374	2.18966	1.26995	1.65442	1.71931	1.48293	1.67561	-0.213374	0.304144	-0.0371382	0.665269	0.176236	0.564174
ENSG00000227398.3_4	RP11-447D11.2	antisense	0.925973	0.971	1.00512	0.867563	0.966254	0.885761	1.35117	0.975469	0.627594	1.03563	0.879493	0.938163	0.922861	0.931653	0.75651	0.96797	1.11209	0.719393	0.828128	1.14884	1.47132	1.20626	1.16528	1.13232	0.966731	1.2544	0.96856	1.11281	1.36519	0.927736	1.25488	1.07874	1.13203	1.02221	1.21607	0.773571	1.02402	1.09814	1.11559	0.966093	0.0227506	0.775739	-0.184825	0.0816516	-0.207575	0.0692428
ENSG00000275055.1_4	CTC-471J1.11	antisense	1.0163	0.714587	0.641901	1.57486	1.39548	1.93245	1.0062	1.2893	1.57939	1.12092	1.11414	0.925175	1.23747	1.16326	1.14329	1.66066	1.41944	1.97619	0.626086	1.73786	3.52514	1.8292	1.14712	1.58203	1.46193	1.79587	1.04711	1.52116	1.34064	1.4425	0.85918	1.67693	1.43416	1.22148	1.03602	1.33406	1.37582	1.31846	1.47721	1.37143	0.164022	0.352402	0.0568319	0.86681	-0.10719	0.447849
ENSG00000274259.2_4	XXbac-BPG294E21.9	antisense	2.47663	2.01932	1.84046	1.48048	3.76422	1.15609	2.69036	3.06675	0.825592	1.73714	1.23608	1.90544	2.21561	1.94748	1.57388	2.35792	1.84865	2.75487	1.41968	3.06873	3.62284	2.2499	1.69	2.93244	3.36293	2.80542	2.16953	1.60425	1.74964	0.624268	0.894186	1.00816	0.912093	1.76899	1.62805	1.36478	1.99369	1.28382	2.53504	2.14325	0.981559	0.00126158	0.739352	0.00276651	-0.242207	0.222059
ENSG00000267213.4_4	AC007773.2	antisense	1.51166	1.30475	1.92352	1.32475	1.93794	1.89721	1.07309	2.44153	1.62244	1.3284	1.02438	1.73659	1.19538	1.81804	1.58278	1.23831	1.056	1.15978	1.26912	1.50257	2.94325	1.7664	1.551	1.94188	1.2675	2.72844	1.74055	0.892963	0.97158	0.803033	0.622018	1.29399	1.25398	0.983622	1.18871	0.658248	1.45987	0.963127	1.83263	1.56626	0.928116	0.000432971	0.701527	0.00016085	-0.226589	0.197068
ENSG00000174171.5_4	RP11-23P13.6	antisense	3.8694	3.12218	2.61984	4.42905	4.10691	1.35183	4.41552	1.87492	1.71708	2.01493	4.87618	1.80937	2.38984	1.61175	4.14407	3.91241	1.35446	3.01102	2.54325	3.19365	0.620252	7.20534	1.87761	2.47435	2.39801	3.3903	2.95983	3.26234	1.23648	1.17229	2.49389	1.39256	3.92423	1.77126	2.26507	1.87516	2.7413	2.15481	3.38424	2.80895	0.651272	0.0874788	0.38247	0.243912	-0.268802	0.418583
ENSG00000225439.2_4	AC073263.4	antisense	1.26067	1.00658	0.800544	0.807615	0.887323	1.24612	1.85847	1.19351	1.49309	1.08702	0.802925	1.40846	1.29919	1.05277	1.33581	1.41629	1.30797	1.38325	1.14209	1.35993	1.2609	0.996916	0.898487	1.09436	1.32769	1.29236	0.873436	0.869827	1.01615	0.928281	0.721287	0.911664	0.633867	1.12535	0.743283	0.618613	1.09617	0.840925	1.08054	1.21003	0.361706	0.0284374	0.524988	0.000290128	0.163282	0.306199
ENSG00000271936.1_4	RP11-443B20.1	antisense	1.1361	1.24605	1.6757	1.10049	1.90116	1.10509	1.87066	1.86963	1.53522	1.85247	1.25233	1.28575	1.20329	0.813354	1.64885	1.15644	0.955479	1.43174	1.65631	1.58608	2.15675	1.16002	1.52404	1.24694	0.753293	1.33843	0.971572	0.969939	0.616611	0.962737	0.858355	1.35029	0.999733	1.13175	1.09262	0.826733	1.2845	0.978752	1.16572	1.44947	0.252201	0.18832	0.566514	0.00058681	0.314313	0.0862656
ENSG00000234869.1_4	RP3-439F8.1	antisense	1.00593	2.37136	2.09057	1.32277	1.11427	0.98596	0.880441	0.614858	0.808098	1.0769	1.43158	2.91985	1.41078	1.36633	1.08679	1.47084	1.54909	0.666123	1.31022	2.1959	0.743609	2.33204	1.55842	2.81085	2.47029	1.63067	1.9318	2.61867	3.08453	1.93833	1.72971	2.82024	2.56472	3.5549	3.25425	2.84577	1.82132	2.71235	2.12234	1.35344	-0.353882	0.0699964	-1.00291	2.22071e-05	-0.649027	0.00859957
ENSG00000272588.1_4	RP11-440L14.4	antisense	2.54089	1.45998	1.92311	3.03952	1.11584	0.613892	1.78278	1.4503	1.36029	1.26421	1.33236	1.8014	1.08467	1.67349	1.95518	0.982856	1.05434	0.980724	0.92204	2.8438	1.18446	1.58199	2.68654	2.57234	1.79483	2.90739	1.98331	2.101	1.56665	3.09338	1.35569	2.23474	1.82311	2.0767	2.95011	1.27585	1.78805	2.05303	2.2544	1.54124	0.134992	0.474272	-0.413656	0.0411597	-0.548648	0.0191258
ENSG00000239911.2_4	RP11-796I2.2	antisense	1.10967	0.789721	1.72599	1.42627	1.94889	2.38856	1.32166	1.61495	1.88658	0.777204	1.5772	1.46905	0.778543	1.03685	1.45331	1.34765	2.3623	1.8649	1.04033	2.31751	2.86231	1.78588	0.849913	0.939461	1.2448	1.5831	1.35875	1.71081	1.22385	2.01443	1.27252	1.9671	0.909881	0.608834	1.36368	0.86697	1.46665	1.32645	1.29365	1.57616	-0.0361252	0.965457	0.248845	0.268488	0.28497	0.335569
ENSG00000229931.1_4	RP1-151F17.1	antisense	1.14157	2.33555	3.01448	1.22729	1.69124	1.88906	1.41366	1.58915	2.49357	1.50979	1.72091	2.07216	1.75622	1.46256	1.19331	1.66632	1.41704	1.86032	1.63239	1.71699	0.608492	2.59844	2.02702	2.13584	2.26518	2.38667	1.1231	1.61484	1.32021	1.38217	2.3758	1.59329	1.48922	1.85173	1.30786	3.66905	1.79312	1.84491	2.08937	1.68629	0.179523	0.397416	-0.129697	0.550805	-0.30922	0.137405
ENSG00000235381.1_4	RP11-477D19.2	antisense	1.37407	1.33841	1.21621	1.645	1.64228	1.01916	1.75159	1.2245	1.94782	1.38342	1.5554	1.71276	1.36874	1.3629	1.69034	1.70188	1.56713	1.20177	1.20613	1.55905	1.4363	1.62518	1.93729	1.96722	1.60422	1.34179	1.32773	1.28029	1.82887	0.934305	0.823805	1.76849	1.64059	1.31877	1.49505	0.60776	1.45573	1.29977	1.63391	1.47166	0.330068	0.122139	0.179188	0.0908695	-0.15088	0.177309
ENSG00000273901.1_4	CTD-2619J13.27	antisense	2.45671	1.8864	1.60128	1.70325	0.972462	1.54383	3.35939	1.66119	1.31354	1.29834	1.76648	1.9028	1.69144	1.98312	1.60252	1.35654	1.87164	1.85586	2.17974	1.68089	4.32061	2.17257	3.365	2.56521	1.6389	2.12203	1.82553	2.13167	1.72714	1.0351	1.36505	2.01695	1.63533	2.22519	1.89796	0.603395	1.8982	1.62642	2.28154	1.90514	0.488308	0.0732487	0.2282	0.233014	-0.260108	0.160535
ENSG00000275807.1_4	RP11-1348G14.8	antisense	1.34273	1.67382	1.44137	1.26448	1.44836	1.36244	1.15014	1.69856	1.35606	1.21927	0.816502	1.43083	1.03876	1.36126	1.13149	0.904479	1.24099	1.12628	1.35189	1.27516	0.85631	1.43906	0.982138	1.42757	1.34429	1.83746	1.66748	1.39197	0.72101	1.06322	1.01718	0.59462	1.37386	1.99075	1.34462	1.16202	1.27357	1.18436	1.44967	1.26148	0.291612	0.172082	0.0910138	0.323924	-0.200598	0.147259
ENSG00000259065.1_4	RP5-1021I20.1	antisense	1.27411	1.32302	1.48494	1.58005	1.27382	2.13495	1.66036	1.90519	1.23408	0.860025	2.2434	1.25722	2.1126	1.33291	1.77032	1.62917	2.20596	1.70159	0.594481	2.20064	2.22993	2.02508	1.92455	1.91442	1.81017	2.76263	2.09345	1.42626	1.27096	2.68815	1.76755	0.876771	1.70346	1.27675	2.00291	0.777757	1.67582	1.53229	2.08838	1.61947	0.446702	0.0495184	0.0798324	0.605321	-0.366869	0.0517679
ENSG00000272072.1_4	CTA-363E19.2	antisense	1.73295	1.01935	1.74626	2.2279	2.03029	0.699961	1.23061	1.61714	0.725412	0.849478	1.79093	1.49571	0.916813	1.80231	2.26225	1.57301	1.09673	1.05483	1.13858	1.65826	0.593575	1.47844	1.68562	1.4531	1.28018	1.02358	1.42827	1.05667	0.752457	0.952919	0.771596	1.86371	1.75086	1.61397	0.98522	1.22531	1.34956	1.21919	1.39153	1.39345	0.190751	0.274624	0.192733	0.45115	0.00198252	0.736325
ENSG00000255202.1_4	RP4-541C22.5	antisense	1.84247	2.69065	2.68485	2.98248	1.88486	3.07991	1.85135	1.98522	1.09894	1.93498	2.20065	2.5139	2.53386	2.10855	2.41534	1.62756	3.67757	1.9784	4.22533	4.59645	0.589846	3.18324	2.69776	2.94844	3.17605	3.55666	3.91693	2.06549	3.8866	1.3376	2.24342	2.76351	6.1235	1.53181	3.23666	1.24269	2.6226	2.71459	3.24651	2.40491	0.258159	0.199438	-0.174748	0.689334	-0.432907	0.0552247
ENSG00000273729.1_4	RP11-7F17.8	antisense	1.09791	1.34683	1.24258	1.61204	1.455	0.730236	1.36392	0.952516	0.844276	0.972284	1.35081	1.39353	0.934493	1.17871	1.18649	1.13232	1.10756	0.748821	0.877177	1.09932	0.588745	1.48779	0.871145	1.46933	1.04368	0.946122	1.40744	1.76903	1.16985	1.2822	1.48368	1.38879	1.47535	1.45656	1.40104	1.10178	1.19359	1.39203	1.20425	1.1055	-0.209055	0.125937	-0.332488	0.0102493	-0.123433	0.441545
ENSG00000272288.5_4	RP11-140K17.3	antisense	2.21067	2.12767	2.29114	1.21813	0.588335	2.92119	0.725554	2.01535	1.71607	1.39315	1.28137	1.46324	1.30387	1.67653	1.50675	1.36754	2.59658	2.24022	1.01166	2.54366	5.41744	2.61287	1.70267	1.81909	2.67152	3.88353	2.59431	1.35308	1.46482	1.81259	2.66594	2.29767	1.95234	2.2291	1.67047	1.8533	2.00554	1.92215	2.54733	1.88648	0.406269	0.067742	-0.0270194	0.512745	-0.433289	0.0864193
ENSG00000266903.1_5	CTB-171A8.1	antisense	1.28164	0.781952	2.65193	3.46806	3.37482	3.71759	1.01536	1.11185	0.586023	4.08327	0.915295	3.87248	1.91497	0.998831	1.2956	1.0549	5.9747	1.11458	1.02384	5.29194	5.12067	4.82772	1.2053	1.39804	9.79873	8.27131	7.18731	3.58101	1.22452	3.10511	4.37343	1.37352	9.35769	0.72006	4.13442	3.76535	3.19372	3.51501	5.44807	2.41192	0.632215	0.379659	-0.543348	0.216625	-1.17556	0.0389896
ENSG00000228084.1_4	RP5-884G6.2	antisense	1.21067	0.950779	1.17612	1.06323	1.39354	1.64813	0.944093	0.581858	1.02617	0.953583	1.20512	1.10128	0.881684	0.692755	1.36049	1.29588	2.28433	1.72866	0.793451	1.26193	3.25647	2.46233	2.41257	2.10867	1.39142	3.88935	1.43233	1.80979	1.29693	1.58239	1.07752	1.66113	1.56243	1.45398	1.37768	0.792693	1.4756	1.40162	2.28278	1.27668	0.7037	0.0163356	-0.134697	0.311276	-0.838397	0.00264716
ENSG00000231013.1_4	AC013275.2	antisense	0.934747	1.64891	1.63189	1.44071	0.580957	1.80165	0.618798	0.783461	1.43904	3.4483	2.13762	3.10627	2.03439	1.0561	1.26015	0.834093	1.40776	1.28081	2.3616	1.27775	2.49061	2.33164	2.47112	2.70347	3.53249	2.26953	3.28692	2.98239	2.18069	2.4846	3.48535	2.42667	1.07541	1.68147	3.15859	1.24475	1.96919	2.30221	2.76586	1.59884	0.264707	0.210258	-0.525997	0.0383696	-0.790704	0.00446059
ENSG00000231864.2_4	RP11-229P13.23	antisense	2.15963	2.438	3.2095	2.04732	1.56294	1.02092	1.42986	0.577963	1.05292	1.72141	1.97507	2.72927	0.866226	2.40407	1.57203	0.934121	3.04762	1.19317	0.959998	2.79989	0.881284	4.51202	3.44136	5.12962	3.70356	2.80893	4.03136	2.80464	2.92955	2.55212	2.673	2.5154	2.92809	2.91276	2.55959	1.21278	2.31383	2.56533	3.93781	1.74206	0.618251	0.00602415	-0.55835	0.0127031	-1.1766	0.000198019
ENSG00000258457.5_4	RP11-298I3.4	antisense	1.6169	1.29238	1.42932	1.01699	0.902346	0.589105	0.956334	0.577074	0.888444	0.719913	0.793279	1.00464	0.885761	0.586773	1.03754	0.747173	1.03609	0.825164	1.10552	0.807381	0.735761	1.17868	1.54659	1.72225	0.963826	1.44707	1.06477	1.39286	1.44995	1.22435	0.927379	1.13646	1.24123	0.729179	1.33964	0.900016	1.0505	1.14901	1.32053	0.931138	0.20073	0.268852	-0.303322	0.04186	-0.504052	0.00675243
ENSG00000261286.1_4	RP11-517C16.2	antisense	2.70538	1.88152	1.64957	2.14852	2.29377	1.84769	1.85094	1.37324	1.89213	2.3216	1.6465	1.63418	1.21527	1.97031	1.73425	1.35976	1.40189	1.50176	1.86658	2.08805	1.42095	1.91263	1.82482	2.03953	1.09341	1.52662	2.2112	2.06458	1.75281	1.5606	1.89749	1.89386	2.73045	1.83355	1.69304	0.576887	1.78931	1.77814	1.76804	1.80018	-0.00822271	0.864973	0.0177747	0.620827	0.0259974	0.818167
ENSG00000245498.6_4	RP11-677M14.7	antisense	1.41763	1.50442	1.19118	1.35625	1.68599	0.923856	1.40564	1.18195	1.13945	1.34966	1.84108	1.36387	1.29019	1.10488	1.61888	1.63914	1.8171	1.87317	1.54777	1.00211	1.42276	1.74056	2.20025	1.34161	1.20028	1.7501	2.29753	1.43232	1.13944	0.84923	0.804478	1.12419	1.88837	1.45344	1.27709	0.576539	1.40979	1.17168	1.75506	1.41319	0.582941	0.0258848	0.270379	0.0351032	-0.312561	0.0433197
ENSG00000235280.2_4	RP11-120K24.2	antisense	1.82862	1.12023	1.26347	1.67929	1.30847	1.7486	2.20038	1.3267	1.47986	1.32316	1.02555	1.62727	0.615075	1.36429	1.11704	1.43778	1.73518	1.07267	3.42371	1.69709	0.57366	2.03502	1.44346	1.99214	1.66198	1.52136	1.95285	1.62124	2.27392	2.65984	1.57629	1.25071	1.59163	1.45231	2.01356	0.96905	1.58287	1.71206	1.7678	1.47467	0.0462222	0.644134	-0.215341	0.23234	-0.261563	0.15115
ENSG00000273058.2_4	RP11-385F5.5	antisense	2.6544	1.29883	1.90919	2.11321	1.11658	2.07955	0.732629	1.09664	0.5924	1.79577	1.32823	1.35738	1.3921	1.25983	1.98447	1.03872	1.35119	1.49149	1.47466	1.26087	0.751416	1.87182	0.718044	1.03266	1.65317	0.568072	1.37168	1.39279	1.29397	1.27916	0.879777	1.2038	1.01059	1.0884	0.845952	1.02531	1.3143	1.11331	1.20257	1.43236	0.111277	0.986754	0.363544	0.13222	0.252268	0.284335
ENSG00000261188.1_4	CTA-445C9.14	antisense	1.02697	0.588626	1.36665	1.16003	0.566655	1.7404	1.31897	0.7362	1.17598	0.809585	0.916676	1.13141	0.791293	1.07221	1.06494	1.45636	1.27306	1.17971	1.03508	1.01209	1.47705	1.09846	1.51391	1.23133	1.17201	1.30572	1.36094	1.66286	1.53729	1.20063	1.55654	1.96691	1.56706	1.17877	1.6037	0.950877	1.21686	1.4694	1.2804	1.09047	-0.198642	0.237946	-0.430276	0.00711704	-0.231634	0.12773
ENSG00000258365.1_4	RP11-1105G2.3	antisense	3.17922	1.50427	1.59997	2.06097	1.80398	1.17953	1.52931	1.45221	1.44937	1.55929	3.10751	1.57194	1.76057	1.71443	2.21735	2.65049	0.977371	2.11038	1.55167	1.15731	1.08642	2.4088	2.6585	2.64021	1.95304	2.19987	1.43543	1.08438	2.23382	0.564137	1.05583	0.790837	0.718068	1.65339	1.40883	1.30273	1.70365	1.20134	2.21597	1.77255	0.883302	0.0041984	0.561187	0.00568928	-0.322115	0.0835801
ENSG00000269982.1_4	RP11-1020A11.2	antisense	1.08759	0.949045	1.05	1.05627	1.61609	0.884233	1.7733	0.843764	0.713521	0.685995	1.40428	1.5377	1.061	1.5071	1.48725	1.47621	0.759385	0.984341	1.04442	1.09134	1.06163	1.07062	1.24591	1.18108	1.04882	0.895947	1.15288	1.02304	1.03862	0.924521	0.758006	0.715644	0.976257	1.09853	0.971261	0.563488	1.07609	0.896596	1.09921	1.1464	0.293936	0.0450978	0.354584	0.0362554	0.060648	0.92468
ENSG00000225265.1_4	RP11-378J18.3	antisense	1.26225	0.839768	0.830311	0.889429	0.561983	1.42883	0.793238	0.84807	1.34238	1.1983	0.657867	0.840854	0.944068	0.968326	0.677163	1.03332	2.49061	1.15395	0.912158	1.72951	1.66437	0.891625	1.91826	1.29127	1.20505	1.42863	1.4227	1.13543	2.32589	0.993456	1.01247	1.06235	1.09215	0.623366	0.793292	0.787157	1.14027	1.09173	1.35959	1.09842	0.316556	0.152983	0.00881095	0.954883	-0.307745	0.119624
ENSG00000272668.2_4	RP11-190A12.10	antisense	2.54658	1.18548	1.23342	1.36134	2.68632	0.561897	1.70207	1.03843	1.07131	1.99628	1.09717	1.4016	2.09355	1.51048	2.64054	1.38028	1.68897	0.936609	0.868504	4.386	1.5903	1.05613	1.63244	2.94371	2.57732	2.62139	1.60512	3.2936	2.66524	1.47054	5.09898	1.43265	3.65398	1.61189	1.6059	0.959166	1.92237	2.42133	2.07268	1.66558	-0.224297	0.756888	-0.539776	0.0859382	-0.315478	0.217096
ENSG00000268001.1_5	CTC-241F20.3	antisense	1.49216	1.3016	0.811004	1.72218	2.22532	1.7926	2.7499	3.06199	1.83335	1.28909	1.63651	1.25368	2.83236	1.88517	1.89273	1.36142	0.783242	2.76806	1.41009	1.0503	0.700558	1.14992	0.783234	0.79253	0.9924	1.1316	0.880674	0.645346	0.662973	0.972371	0.558213	0.670605	0.833719	0.773101	0.984725	1.12174	1.35574	0.802533	0.95506	1.7073	0.251031	0.118328	1.08909	7.53545e-05	0.838054	0.00824967
ENSG00000247950.6_4	RP11-264J9.1	antisense	1.35879	1.38295	1.45105	1.43645	2.02136	1.93181	2.36187	1.80409	1.06814	1.02594	1.64883	1.21908	1.17333	1.46018	1.8459	2.71292	1.23313	1.11432	1.77736	1.14388	1.42319	1.57076	1.33018	0.556383	1.47941	2.10719	1.98472	1.13101	1.07921	0.87393	0.849211	1.03485	1.18021	0.621841	1.32122	0.559004	1.39649	0.961165	1.50477	1.55212	0.64669	0.0627087	0.691386	0.000141983	0.0446956	0.614286
ENSG00000240291.1_5	RP11-499P20.2	antisense	2.57848	1.47873	3.15596	2.89058	2.14538	1.17273	2.57111	1.15056	1.8461	1.43491	2.25384	2.3805	1.66979	2.45697	1.61968	1.87063	1.60358	1.72997	1.35002	2.10091	0.555647	1.91394	2.24317	2.13447	1.67307	2.50672	2.49008	2.43683	1.90133	2.45143	1.78108	2.68681	2.01304	1.50189	1.46467	2.12497	1.98165	2.04023	2.16024	1.90553	0.0824625	0.522802	-0.0985398	0.428366	-0.181002	0.287988
ENSG00000257038.1_4	RP11-800A3.7	antisense	1.44659	1.56693	1.80052	1.91193	1.30093	1.36263	0.810298	1.11865	1.3992	1.39878	1.11917	1.5488	0.553631	1.01603	1.08867	0.871812	1.30555	1.31086	1.23043	1.33026	1.33217	1.83801	1.24361	2.36302	1.96874	2.66835	1.91687	1.52181	0.666867	1.27343	1.49852	1.66641	1.48546	1.57308	1.74161	1.97163	1.45059	1.48876	1.99977	1.27733	0.425723	0.0706113	-0.220982	0.201167	-0.646705	0.00145637
ENSG00000229124.6_4	RP11-124N14.4	antisense	1.84687	1.89248	1.25726	2.12776	2.71899	2.1201	3.77823	2.40831	2.66666	1.20829	2.04484	1.14719	2.54555	1.86524	3.64705	2.08401	0.869619	2.90165	1.58388	1.81245	2.40389	0.837313	0.719497	0.99482	0.925597	0.615308	1.00196	0.888004	0.929262	0.540717	0.548601	0.594521	1.06573	1.07611	0.634352	0.851733	1.58761	0.792114	0.849083	2.13954	0.100196	0.514758	1.43352	1.44266e-07	1.33332	1.0056e-05
ENSG00000239213.5_4	RP11-85F14.5	antisense	2.5325	2.62579	1.73859	2.25218	2.6113	3.06987	2.29309	2.80703	2.07446	1.84477	1.86657	2.12798	2.63508	2.53922	3.29124	2.24402	1.68307	2.46542	1.7797	2.36266	4.80026	1.64953	2.41351	1.33469	1.25998	1.62178	1.92966	1.50138	1.24214	1.46948	2.05338	1.19146	1.62949	1.02107	1.33524	0.538674	2.05101	1.33137	1.70152	2.45928	0.353919	0.137401	0.885324	6.1038e-06	0.531405	0.00358456
ENSG00000255026.1_4	RP11-326C3.2	antisense	7.03679	4.88665	3.28761	4.48088	14.4122	2.15499	38.5155	14.179	2.65003	6.47928	5.45201	3.50203	5.21387	6.39864	22.8661	13.7128	0.538268	6.73469	4.53404	4.71347	1.76678	1.47936	0.858478	1.8232	0.628685	1.20429	2.11136	1.18168	0.952054	0.800718	1.98118	2.01352	1.33137	1.38709	1.18547	1.26794	5.38117	1.34456	1.3509	8.26265	0.00678409	0.850855	2.61947	9.45192e-05	2.61269	0.000911737
ENSG00000247934.4_5	RP11-967K21.1	antisense	1.91434	1.97458	2.09853	2.41276	2.16947	1.80071	3.1211	0.53165	1.34237	1.41361	1.52893	2.0222	1.74256	1.90516	1.1133	2.19706	2.26562	1.65115	2.11459	1.90645	3.87848	2.62997	3.37594	2.00884	2.38486	2.97806	2.55167	2.17073	1.7759	2.14765	1.97344	2.42986	2.30294	1.8567	3.19427	1.66047	2.12628	2.168	2.65489	1.95736	0.29229	0.0588688	-0.147451	0.292679	-0.439741	0.0427075
ENSG00000238057.8_4	ZEB2-AS1	antisense	1.17682	1.47462	2.63619	3.04	2.43435	2.87461	1.62375	1.23923	2.30273	0.883918	2.08633	1.9887	3.01108	1.30135	1.8725	2.60587	3.10841	3.46177	0.529254	2.77982	3.04713	2.57808	2.89619	2.33656	1.46843	3.08489	2.56528	2.33107	3.67462	3.25183	3.87443	3.51874	4.44413	1.32655	3.78071	3.34906	2.49886	3.28346	2.48824	2.16564	-0.400092	0.169175	-0.600424	0.0167968	-0.200331	0.329786
ENSG00000262001.1_4	RP11-874J12.1	antisense	2.11318	1.19882	1.49184	2.28477	3.40787	1.22652	4.98611	2.65333	2.0409	1.94373	2.39371	1.27916	2.41789	1.58276	3.01197	3.46299	0.528335	2.11013	3.24328	1.82152	1.1631	0.956524	1.34449	1.09823	0.633495	1.29088	0.986746	1.687	1.12206	1.35388	1.96212	1.46676	1.4052	3.02097	0.891838	6.20412	1.99406	2.12377	1.05173	2.20771	-1.01387	0.0511478	0.0559219	0.592818	1.06979	0.00453104
ENSG00000273306.1_4	RP11-527J8.1	antisense	1.28739	1.64915	1.18805	1.26374	1.19868	1.01409	1.27039	1.12425	1.45487	1.31817	0.896654	1.11223	1.87286	1.42414	1.74739	1.83607	0.791666	1.31871	1.36965	0.91402	1.05004	0.76925	0.722426	0.908339	0.801076	1.28089	0.926602	0.781451	1.00171	0.910599	0.54218	0.847192	0.528176	1.24843	0.616568	0.918724	1.1085	0.82167	0.901431	1.29058	0.133657	0.434606	0.65139	7.32862e-05	0.517733	0.00254445
ENSG00000228412.7_5	RP4-625H18.2	antisense	0.621695	0.679003	0.781328	0.778775	0.897645	1.27696	1.4651	0.869947	0.95303	1.20849	0.876699	0.57226	0.869962	0.565477	1.14117	1.13648	1.09042	1.1054	2.78866	0.625308	1.5677	0.855749	1.39417	0.78714	0.777321	1.50848	1.98935	1.20207	1.15065	0.854697	1.00357	0.578144	0.868706	0.527196	0.775231	0.762568	1.02518	0.858092	1.2187	1.0415	0.50614	0.0918379	0.279458	0.302137	-0.226682	0.356682
ENSG00000233799.1_5	AC139887.4	antisense	1.86819	1.62883	2.65277	1.80699	3.68923	1.56719	2.73284	2.55089	1.87431	1.75867	1.94247	0.894601	2.66996	2.46319	1.14389	3.19762	0.796037	1.93301	3.30808	3.60897	6.5855	1.50884	3.55445	5.19815	2.09838	2.64173	3.74478	1.3651	2.2894	1.03963	1.78045	0.526347	1.12114	1.81277	2.91631	0.568208	2.30108	1.49104	3.12439	2.41301	1.06726	0.0141163	0.694516	0.0207326	-0.372739	0.19998
ENSG00000237886.1_4	RP11-611D20.2	antisense	1.93724	2.08205	1.32423	2.07607	1.31162	0.860914	1.2249	1.58058	1.30142	0.97093	1.31569	2.32277	1.80742	1.99474	1.54449	1.87932	1.50861	1.19412	0.524614	1.81212	3.00635	2.36158	1.44708	1.58126	2.39322	1.29933	2.56957	2.06208	1.59011	0.749286	1.58401	1.4948	1.54239	1.6096	2.20989	2.00813	1.66896	1.65003	1.94201	1.59906	0.235053	0.329173	-0.0452734	0.7016	-0.280327	0.204063
ENSG00000249572.1_4	CTD-2203K17.1	antisense	2.29774	2.50734	2.94916	2.56068	2.96705	1.88434	1.98488	2.99471	2.03189	2.26548	3.09552	2.90391	3.02077	2.3774	0.522799	1.29894	3.59579	2.73932	1.62832	1.80844	4.27462	3.1056	3.96971	3.6722	1.98524	2.16404	3.03346	3.50087	2.39698	1.99269	1.41518	2.09667	2.05348	2.43289	2.76981	1.98868	2.50796	2.29414	2.98838	2.46234	0.381408	0.0816698	0.102076	0.866246	-0.279332	0.228493
ENSG00000254485.5_5	RP11-380O24.1	antisense	1.22605	0.590338	1.11615	0.857962	0.882667	0.96907	1.39601	0.898437	0.797989	1.01867	0.978261	1.09632	1.14726	0.747536	0.529079	0.520874	1.99925	1.08084	0.933222	0.890911	1.89369	1.83667	1.53304	1.6004	1.22385	1.69829	1.29157	1.66099	1.39715	0.975041	1.77751	2.25544	1.83546	1.27839	1.65879	0.800335	1.23315	1.51546	1.53064	1.02717	0.0143797	0.764845	-0.561076	0.00605286	-0.575456	0.0053851
ENSG00000255559.1_4	C8orf77	antisense	1.67964	0.780236	1.23222	1.50616	0.935787	1.26801	1.27317	0.912118	0.868141	1.27128	1.22088	1.41107	0.90807	1.08461	0.96713	1.39273	1.29327	1.03733	1.24376	1.18904	0.95518	1.05724	1.60364	1.54365	0.916136	1.73197	1.10452	1.30884	1.12256	0.603445	0.9118	1.05473	1.21965	0.997028	1.11063	0.520655	1.14545	0.98326	1.32619	1.16333	0.431646	0.0686843	0.24261	0.0580873	-0.189036	0.233419
ENSG00000231113.2_4	RP3-475N16.1	antisense	2.22079	2.33887	1.50608	1.90054	2.33849	1.09955	3.22987	3.57501	1.99043	1.75116	1.7402	1.87073	2.41371	1.88027	2.32453	2.89438	1.03169	1.4806	2.10418	2.04917	1.36976	1.24677	0.844972	1.20521	0.989949	1.04594	1.27862	0.829958	1.67234	0.677521	0.519361	1.01573	0.70462	0.973839	0.890505	1.05985	1.61292	0.92708	1.10191	2.05286	0.24924	0.170604	1.14687	8.47968e-07	0.897627	0.000191447
ENSG00000247498.9_5	RP11-392P7.6	antisense	1.79864	1.50995	1.87642	3.02129	0.965823	1.63995	2.3889	0.674927	6.0916	1.49726	0.826506	2.38169	3.55922	0.721303	1.0839	1.60059	1.2169	2.11	2.92139	1.27161	0.762708	1.90419	2.70999	0.519285	0.619819	1.91937	1.62252	2.11216	2.22702	1.31843	1.47204	1.56613	3.7606	1.52163	1.2678	1.43285	1.8304	1.85318	1.5492	1.90098	-0.258487	0.303658	0.0367368	0.709042	0.295224	0.464575
ENSG00000249307.5_4	RP11-438E5.1	antisense	0.802932	1.84034	1.01991	1.18536	1.47594	0.783811	2.73233	0.88338	1.59491	1.73553	1.61294	1.30219	1.60947	2.17196	1.99906	3.48129	0.720062	1.75768	1.26361	1.55527	2.5734	1.49001	2.16672	1.80727	1.13498	1.00904	1.3453	1.96961	0.51913	1.14397	0.653838	1.30154	0.857157	0.957838	1.34896	1.42377	1.47863	1.13065	1.49222	1.62388	0.400313	0.129473	0.522293	0.045348	0.12198	0.852292
ENSG00000228201.1_4	AL022341.3	antisense	2.00365	1.42857	0.518242	2.48715	2.01978	1.79927	2.18343	1.96443	1.38293	0.525358	0.659076	1.20858	1.26743	1.32341	1.98564	0.806214	3.14388	2.21549	1.50245	2.36017	2.38581	2.29407	1.58955	1.23875	1.39417	3.59063	2.85479	1.73107	1.65014	1.8582	1.71807	1.73209	2.465	1.96324	2.5375	0.625003	1.78926	1.80892	2.16033	1.67481	0.256118	0.47256	-0.111136	0.523158	-0.367254	0.224176
ENSG00000258920.1_4	FOXN3-AS1	antisense	0.891287	0.912675	1.13423	0.970702	1.14363	1.56238	0.916116	1.33615	0.946456	0.919513	0.517961	1.15226	0.714595	0.8411	0.791576	1.06282	2.00256	1.00276	0.74915	1.3613	1.63292	1.04281	1.67585	1.62688	1.55778	1.76669	1.43988	0.85095	1.08362	1.13752	0.887326	0.894903	1.225	1.05027	1.71413	0.932429	1.15134	1.08624	1.51832	1.07439	0.48313	0.00791184	-0.0158265	0.767461	-0.498956	0.00905089
ENSG00000227355.2_5	RP11-162D16.2	antisense	1.57351	1.10597	1.28926	1.13379	1.22379	1.04428	1.10839	0.954607	1.58257	0.968165	0.823959	1.1603	0.979034	1.47651	0.68302	1.38593	1.49388	1.2072	0.762088	2.10441	1.19042	0.965485	0.517134	1.31812	0.61589	1.16686	1.12535	1.85909	0.600623	0.899629	0.827732	2.1275	2.23273	1.20254	1.44191	1.4657	1.21159	1.40638	0.951473	1.20243	-0.563755	0.130694	-0.226034	0.428075	0.337721	0.0693773
ENSG00000255224.1_4	CTD-3065J16.9	antisense	1.37746	1.46975	1.17588	1.02696	1.30553	1.70312	1.46513	1.01452	1.08875	1.31338	1.2626	1.05398	1.0554	1.14893	1.03578	0.744422	1.37397	1.09025	1.19994	1.46457	0.939067	1.23437	1.22585	1.60555	1.31863	1.78388	1.11169	1.08449	0.714976	0.590385	0.76237	0.653861	0.985419	1.44391	1.26081	0.516196	1.1556	0.890269	1.38	1.20521	0.632351	0.00949526	0.436971	0.00170183	-0.19538	0.123228
ENSG00000267270.5_5	PARD6G-AS1	antisense	0.6169	0.947417	2.16486	1.67291	1.37452	0.760823	1.73435	1.01435	0.754422	0.892326	1.51331	2.01852	0.739583	1.80384	1.23413	1.01025	1.77665	0.620067	0.871864	2.52364	2.52719	2.42866	2.67968	2.01616	2.1204	2.39336	1.94639	1.53767	1.13114	1.54587	0.903618	1.22292	1.00883	1.29358	2.57947	0.509094	1.49691	1.30358	2.26411	1.36057	0.796467	0.00510595	0.0617331	0.874651	-0.734734	0.004263
ENSG00000231999.6_4	RP5-1007M22.2	antisense	1.01895	1.56154	1.0277	1.47054	1.36267	0.725955	0.627275	1.39995	0.768683	1.38954	1.3898	1.303	1.00215	1.49288	1.51863	2.16671	0.673491	1.17532	1.07735	1.86551	0.966775	0.508761	1.03499	0.806713	1.84486	1.01205	1.19243	0.889254	1.07763	1.0426	1.2411	1.15764	1.46213	1.07597	0.976767	1.21268	1.18111	1.1262	1.06663	1.23735	-0.0783937	0.44858	0.135799	0.646577	0.214192	0.300645
ENSG00000241313.2_4	RP11-255N4.2	antisense	1.21325	1.31191	0.964191	1.0242	0.92452	1.9728	1.1473	1.06782	1.43387	1.50115	0.501141	1.06226	1.03168	1.13844	1.06055	0.685621	1.81551	1.83106	1.4659	1.56412	1.17416	1.45612	0.65222	1.49094	1.21407	1.73585	1.19181	0.767965	0.862762	1.30087	1.08111	1.80028	0.904217	1.35967	1.25731	1.47555	1.23451	1.20108	1.29017	1.23293	0.103225	0.704228	0.0377525	0.910362	-0.0654727	0.751948
ENSG00000182873.5_4	RP11-181G12.2	antisense	1.34737	1.22772	1.18511	0.911226	1.99595	0.765616	1.08769	1.57331	0.842877	0.999971	1.39165	1.10473	0.750957	1.27542	1.19091	1.0957	0.963143	0.51785	1.52588	1.36249	0.500605	0.62166	1.0927	0.662746	1.00343	0.820586	1.24655	0.771435	1.2199	1.02026	1.09272	1.54853	0.906168	0.852873	1.34038	0.644146	1.06834	1.04405	0.907945	1.12458	-0.201508	0.366182	0.107201	0.668782	0.308709	0.218325
ENSG00000272599.2_4	RP11-152N13.16	antisense	0.886273	0.880142	0.818252	0.915489	1.31607	1.05029	1.34144	1.74625	1.21044	0.977623	0.839765	0.807206	1.00932	0.980711	0.956159	1.22339	0.619521	1.20476	1.16682	1.34942	0.513364	1.4207	1.23108	1.08846	1.10584	0.884238	0.776928	0.87127	1.04154	0.581524	0.500389	0.585784	1.14823	1.31168	0.904191	0.794473	1.00164	0.859898	1.08454	1.0387	0.334847	0.116613	0.272542	0.0960818	-0.0623052	0.63795
ENSG00000229043.2_4	AC091729.9	antisense	3.78927	3.39307	2.94237	3.33125	3.11121	2.66441	1.50187	2.7028	1.86942	1.90529	2.60696	3.4294	2.48893	2.60661	2.93957	1.36179	5.13504	3.6595	2.301	4.01501	3.3293	3.15548	3.8992	3.98204	3.22483	3.25548	4.189	3.47872	2.7976	0.498885	3.21716	3.74218	3.32128	3.19829	2.64039	1.21986	2.96957	2.67937	3.61767	2.90877	0.433166	0.142956	0.118511	0.334313	-0.314655	0.0698537
ENSG00000237080.3_4	XXbac-BPG254B15.10	antisense	0.888471	1.15865	1.62089	1.5942	1.46556	0.495237	1.18617	0.722217	0.542667	1.06275	1.58287	1.83487	1.04762	1.24444	0.992199	1.00844	0.911379	0.734392	0.589998	1.52888	0.573449	1.92403	2.26251	2.07474	1.35831	1.06064	1.8288	1.53231	1.26208	1.05365	1.34948	1.76735	2.63256	1.92049	1.58004	0.605289	1.30549	1.52258	1.7515	1.08502	0.202074	0.379993	-0.488804	0.0423131	-0.690878	0.00654963
ENSG00000263766.5_4	RP11-580I16.2	antisense	1.2476	0.916739	1.43181	1.7758	1.42808	1.63781	1.48826	1.16578	1.4423	0.642814	2.83966	2.36349	1.4553	1.00262	1.68492	2.84791	1.21318	1.13633	1.27749	1.44703	0.830782	1.05636	1.83009	1.99049	0.805252	1.61654	1.60563	1.30402	0.695683	1.44015	0.494938	0.986643	0.551929	1.42896	0.509905	0.633774	1.33961	0.894	1.48406	1.48932	0.731203	0.0256514	0.736306	0.00190484	0.00510333	0.93215
ENSG00000230513.1_5	THAP7-AS1	antisense	1.60726	1.18094	1.73451	1.29901	1.11725	1.74563	1.26502	1.13076	0.820652	1.30796	0.81661	1.2495	1.05638	0.770589	0.494536	0.867265	1.42775	1.46225	1.0095	1.03451	1.80525	1.09602	1.80146	2.41883	0.732762	2.29197	1.5041	1.4685	0.985227	0.868353	0.577248	1.53326	1.23023	1.53831	1.54908	1.18211	1.27724	1.2147	1.64086	1.20015	0.433847	0.216613	-0.0173887	0.924246	-0.451236	0.1002
ENSG00000236514.1_4	RP11-162G10.5	antisense	1.06371	0.852424	0.565813	1.01777	1.18221	1.57602	0.560932	1.64708	0.970271	0.494012	0.536051	0.81582	1.01991	1.36711	1.3444	0.641047	1.28897	2.07299	0.994862	1.2784	1.21043	0.861425	1.29002	0.973026	0.558772	1.58412	0.877515	1.04821	0.526231	1.02838	0.505652	0.789281	0.949392	0.745692	1.23628	0.535227	1.00026	0.818261	1.02415	1.07144	0.32379	0.247986	0.388918	0.116984	0.0651287	0.888311
ENSG00000273361.1_4	RP11-378A13.2	antisense	1.07406	1.10234	1.94624	1.38179	1.66261	1.36112	0.492119	0.747157	0.808971	0.826685	0.757112	1.55921	0.916765	1.31045	0.979727	0.676917	2.41549	1.6655	1.62712	1.52407	1.72447	1.95945	1.05771	2.85553	2.00264	1.63374	1.85649	2.22007	1.65385	1.34036	1.06324	1.14409	0.777657	1.93518	1.59431	0.788897	1.4012	1.39085	1.89426	1.26476	0.445667	0.103878	-0.137106	0.493183	-0.582773	0.0234857
ENSG00000239523.5_4	RP11-202D20.1	antisense	0.68495	0.630449	0.889805	0.977379	1.52915	1.03608	0.830631	1.43782	0.523794	0.902366	1.10782	1.45948	1.81587	1.02177	1.44061	1.50345	1.47277	1.49832	0.491425	1.04102	1.53541	1.51184	0.918768	1.50347	1.03219	1.08288	1.39397	0.72149	0.584284	0.598057	0.608445	1.31166	1.14389	0.83856	1.44139	0.752176	1.09093	0.888884	1.24052	1.13478	0.480878	0.0378411	0.352346	0.119534	-0.128533	0.421664
ENSG00000266473.1_4	RP11-401F2.3	antisense	1.55585	1.3099	2.80339	2.39656	1.80014	2.3931	0.942068	1.4838	1.49195	1.60442	1.57768	2.47111	1.37521	0.690687	1.80217	0.86577	3.76179	1.74146	1.02078	2.14666	0.489749	2.71078	2.72191	2.61226	3.36137	5.32775	2.38788	3.96651	2.42765	2.52903	3.66121	3.60513	4.45156	2.66645	1.83072	4.24742	2.33977	3.26508	3.18699	1.70115	-0.0349211	0.876316	-0.940602	0.000336319	-0.905681	0.00290853
ENSG00000248309.7_5	CTC-454M9.1	antisense	0.706382	1.07619	1.45281	1.14051	1.43485	0.520329	1.63244	2.71105	1.36851	0.614284	2.06002	1.82911	1.38498	1.75781	2.27814	2.25394	1.03882	1.78527	1.46776	1.05094	3.43721	1.33228	1.71416	0.879339	1.42121	0.989181	0.487802	1.49186	1.82034	1.56504	1.35307	0.91107	0.974533	0.732645	1.24311	1.2789	1.42211	1.2634	1.13733	1.57149	-0.151658	0.458843	0.314829	0.37532	0.466487	0.180582
ENSG00000239415.1_5	AP001469.9	antisense	1.07688	1.45509	1.24115	1.28484	1.44749	0.69039	1.69371	0.981803	1.21748	1.03128	1.50088	1.03385	1.16571	1.27892	1.59142	1.50871	0.487499	1.03786	1.48169	1.14716	1.08747	1.1994	1.379	1.54654	1.33711	1.11858	1.40454	0.974473	1.38846	0.808198	0.756473	1.11409	0.983727	1.09444	0.672531	0.652857	1.1631	0.938361	1.33086	1.21149	0.504146	0.00530484	0.368567	0.0328183	-0.135579	0.321497
ENSG00000240990.9_4	HOXA11-AS1	antisense	1.08053	1.19583	0.518455	1.51244	1.96595	1.01445	1.49631	1.96676	1.47754	1.27768	1.6205	0.963528	1.29483	1.34832	2.49705	1.52591	1.23049	1.39005	1.73599	1.14206	0.87085	1.2174	0.694811	1.2922	0.876396	1.44651	1.34294	0.761124	0.589503	0.851131	0.553855	0.827356	1.00561	0.562522	1.06626	0.487087	1.18612	0.744939	1.14504	1.38693	0.620208	0.0126521	0.896701	4.93948e-05	0.276493	0.254567
ENSG00000277496.1_4	RP11-93B14.9	antisense	1.86432	1.08751	0.908637	1.50288	1.57006	1.37338	1.39703	2.52695	1.84531	0.878235	1.11475	1.1151	1.65122	1.38559	2.16404	1.25555	1.26105	1.93862	1.04248	1.05035	0.874365	0.696832	0.486135	0.990091	0.726865	0.621599	1.00473	0.776534	0.834672	1.06809	0.664231	1.49321	0.660229	1.4657	0.843865	1.10247	1.20119	0.989889	0.754375	1.4194	-0.391984	0.120556	0.519944	0.0059743	0.911928	0.000132788
ENSG00000235078.1_4	AC142528.1	antisense	1.05096	0.87777	0.92384	1.20819	1.12768	1.31425	1.60567	0.48069	0.654248	0.72016	0.875863	1.16596	0.953953	1.31131	1.23563	0.598908	1.23398	1.42596	0.51243	0.941151	1.02584	1.02786	1.16984	0.795592	1.159	1.29447	1.0191	1.13056	1.32814	1.60211	0.482601	0.887422	1.46656	0.676679	1.36144	0.569077	1.03375	1.05607	1.07764	1.01164	0.029181	0.648348	-0.0620031	0.93837	-0.091184	0.485334
ENSG00000244383.1_4	RP11-475O23.3	antisense	0.620519	0.634867	2.28058	1.30528	0.942997	1.03707	0.51807	0.474198	0.510081	1.17338	0.855127	1.1097	1.10103	0.516589	0.550329	1.19956	1.70697	0.596777	0.51976	1.28808	2.30851	1.55498	2.73871	2.04608	1.77571	1.39153	1.72185	1.47867	1.54642	1.97366	1.61335	2.68404	1.96627	0.960049	2.43723	1.72571	1.35733	1.8206	1.87148	1.01188	0.0397632	0.781545	-0.847376	0.00086288	-0.887139	0.00253261
ENSG00000231806.3_4	PCAT7	antisense	1.65889	1.71222	1.46552	1.58942	0.987071	1.69417	0.472621	1.29022	1.37322	1.49405	0.934851	1.51028	1.54182	1.36884	0.922103	1.27779	2.44226	0.96637	0.713236	1.38597	1.6765	1.8373	1.81979	1.63248	1.02491	1.68785	1.34371	1.69701	1.55139	1.41099	1.3387	1.39677	1.40109	1.45565	0.912163	0.723743	1.38086	1.32083	1.55767	1.35607	0.237944	0.217856	0.0379801	0.991293	-0.199963	0.275705
ENSG00000256690.1_4	RP11-727F15.9	antisense	1.11416	1.22692	1.08204	1.30495	1.62394	0.84981	1.46236	1.16598	1.25904	0.818891	0.959599	0.472511	2.15425	2.26638	0.833452	2.11478	1.45948	0.759256	1.69749	2.03385	1.13699	2.12425	1.88675	2.02223	1.20725	1.14055	1.67771	0.83134	0.936003	1.04819	0.831951	1.05679	1.47669	0.959686	1.51005	0.969431	1.31875	1.0689	1.67646	1.32363	0.649284	0.00369738	0.308363	0.257556	-0.340921	0.120275
ENSG00000251141.5_4	RP11-53O19.1	antisense	1.09107	1.05522	0.978065	1.17511	0.989546	0.470506	1.01948	0.711317	1.11387	0.539048	1.05809	1.31649	1.0412	0.510518	1.12769	0.656598	1.20343	0.762963	0.76052	0.747049	2.83291	0.979211	1.0061	0.551267	1.07162	1.10881	1.68601	1.57953	2.06186	0.919973	1.04994	1.12724	1.50215	1.13718	0.695935	0.795509	1.06758	1.2077	1.06717	1.00765	-0.178475	0.526549	-0.261267	0.181968	-0.0827922	0.631477
ENSG00000234626.1_4	RP1-149A16.12	antisense	0.956087	1.75971	1.48317	3.16575	2.1397	0.540805	2.64497	2.50801	1.0077	0.481128	2.10868	1.52038	0.721471	3.03026	2.26932	1.99367	1.11425	0.659278	2.56802	1.69888	5.00521	1.18761	2.10762	2.6849	3.18555	0.957048	0.465753	1.5539	1.30019	4.72556	2.79672	2.30487	2.63486	1.40301	2.71792	2.49384	1.99711	2.43676	1.76475	1.87507	-0.465505	0.155117	-0.378022	0.127968	0.0874825	0.787308
ENSG00000205930.8_5	C21orf62-AS1	antisense	1.69152	1.16501	1.47898	1.25077	1.81217	0.911348	1.91154	1.48491	1.01997	1.10747	1.29032	1.55306	1.5993	1.34807	1.29816	1.49782	1.49079	1.56351	0.973335	1.59522	1.15566	1.39735	2.17715	1.66686	1.60224	1.64364	1.54915	1.28422	1.55665	1.32096	1.40671	1.24369	1.407	1.13528	1.50625	0.4657	1.40449	1.2585	1.67273	1.39043	0.410506	0.0647209	0.143826	0.229782	-0.26668	0.0396044
ENSG00000255145.2_4	RP11-60I3.5	antisense	0.873045	1.08935	2.26089	0.962456	0.593433	2.05218	1.20526	1.35293	0.584598	0.794404	0.69383	1.4101	0.936817	0.828709	0.725384	1.02522	2.73068	0.962561	1.07583	2.19632	1.40924	1.47802	1.33861	1.16488	1.26078	2.17202	1.1149	1.01287	1.95362	1.43097	1.30264	1.18819	2.08571	1.28878	0.463838	0.55203	1.26586	1.25318	1.42154	1.22682	0.181852	0.385792	-0.0306727	0.932056	-0.212525	0.258054
ENSG00000214999.3_4	AC129492.6	antisense	0.810106	0.970102	0.875291	0.687761	0.537585	0.99947	0.661963	0.806939	0.525774	0.894037	1.02672	1.70857	1.12251	1.26443	0.660563	0.462443	1.90246	0.91787	0.611712	1.56977	0.893479	1.20714	1.31121	1.16292	1.26567	0.868553	1.02521	1.13311	1.26319	0.653913	1.16026	1.81508	1.17351	1.5685	0.953796	0.628038	1.03055	1.14993	1.14012	0.948074	-0.0123677	0.823249	-0.278478	0.16746	-0.26611	0.138382
ENSG00000248367.1_4	CTB-129O4.1	antisense	1.31198	0.647697	1.01808	1.22139	1.13415	1.30261	2.01163	0.908264	1.11136	0.825645	0.647521	1.06854	1.45341	1.59987	1.82886	1.05626	0.639098	1.13588	1.79303	1.46496	1.72785	0.819914	2.08364	1.82593	1.24524	0.940749	1.60281	0.728897	1.24771	1.40472	0.844265	0.851052	1.21122	1.56703	1.40233	0.460665	1.22623	1.07977	1.41971	1.23372	0.394882	0.192839	0.192295	0.324826	-0.202587	0.400461
ENSG00000272159.1_4	RP11-350N15.6	antisense	1.81777	1.29503	0.923827	1.2713	1.28886	1.6041	1.10614	2.24947	1.89637	1.89456	0.891325	1.27243	1.22384	1.15226	1.57214	1.54081	1.46934	1.06591	2.2939	1.9103	2.47512	0.938139	1.03083	1.10693	1.44726	0.962331	1.15165	0.679748	1.47304	0.792874	0.734515	0.614575	0.459858	0.775349	1.00555	2.26648	1.32372	0.977999	1.10619	1.53404	0.177695	0.289242	0.64943	0.000992805	0.471735	0.0266902
ENSG00000260572.1_4	RP11-16N11.2	antisense	1.14231	1.15212	1.1478	1.15984	1.24206	1.46858	1.05982	1.45556	1.21968	0.945475	0.742833	1.38982	1.26479	1.20637	1.19999	0.801901	1.77591	1.33617	0.867572	1.20371	1.92625	1.32234	1.70287	1.44656	1.375	2.14873	1.7936	1.64524	1.24136	0.942778	0.865898	0.970097	1.46634	1.00577	1.23778	0.457941	1.25919	1.09258	1.63152	1.22422	0.578477	0.0195272	0.164123	0.207525	-0.414354	0.00795019
ENSG00000248015.6_4	AC005329.7	antisense	1.17897	1.06954	2.11243	1.42931	1.36161	0.456077	1.52166	0.753883	0.7256	1.02333	1.54285	1.80166	0.982696	2.14066	0.733455	0.997535	1.47375	1.19806	0.589554	1.48783	0.945839	1.99096	2.39548	2.69329	1.48519	1.56166	2.75446	2.14862	1.6644	2.22436	2.99294	2.62267	2.77522	2.1189	2.22185	1.6902	1.63518	2.27324	2.14684	1.21554	-0.0825353	0.581524	-0.903155	5.51678e-05	-0.82062	0.00196992
ENSG00000247679.2_4	RP11-1277A3.1	antisense	0.953523	1.17222	1.17597	0.998967	1.21392	0.952372	1.68077	1.45523	1.05171	1.07063	1.20995	0.984725	1.58721	0.951671	1.15524	1.14691	0.829409	0.98973	1.5417	1.26559	0.452567	0.961806	1.10317	1.44913	0.824196	0.93144	1.48323	0.838904	0.680186	0.900952	1.00498	0.886283	1.05831	0.913944	0.873662	0.514706	1.06291	0.852436	1.1255	1.13524	0.400896	0.0415619	0.413332	0.0137748	0.0124357	0.994715
ENSG00000261251.1_4	RP3-388M5.9	antisense	1.82987	1.33708	1.7023	1.2514	2.34843	2.20758	1.65528	1.45171	1.9096	1.73356	2.01148	2.12997	1.58053	1.6587	1.45062	2.07294	2.09569	2.03987	1.73892	1.91674	2.64063	1.8882	2.92904	2.10244	1.62385	2.02984	1.75853	1.24449	2.17729	0.446758	0.818248	1.39932	1.20849	1.31569	1.40884	0.461071	1.71042	1.16447	2.05532	1.84585	0.819692	0.013014	0.664618	0.000199307	-0.155074	0.246593
ENSG00000276259.1_4	RP11-481J2.4	antisense	2.08985	1.52222	1.13743	1.20885	0.965982	1.1712	2.40107	1.39135	1.53542	1.28442	2.08504	1.56108	1.8375	1.40353	1.60811	2.09512	1.71928	1.41351	1.30781	2.14925	0.444199	1.47513	1.11936	1.46177	1.52494	1.32732	1.68178	1.64411	1.5568	1.32636	1.06267	1.56633	1.37922	1.31477	1.80658	1.59961	1.50497	1.47294	1.43172	1.53963	-0.0409516	0.755041	0.0638857	0.990841	0.104837	0.862115
ENSG00000272323.1_4	CTD-2517O10.6	antisense	0.948763	0.996106	1.16854	1.00145	0.442765	1.64104	0.575474	0.944651	1.44999	1.09686	1.03331	1.42346	0.950433	0.676009	0.793194	0.64954	1.75729	1.7593	0.628515	1.09006	1.86536	1.15717	1.09544	1.74138	1.21785	1.55395	1.48379	1.46512	1.35293	0.973958	1.13807	1.35395	1.27348	1.0941	1.29427	0.937725	1.16737	1.20929	1.37493	1.0901	0.185199	0.182024	-0.149698	0.239401	-0.334897	0.0981306
ENSG00000240057.5_4	RP11-572M11.4	antisense	1.05513	1.41518	1.82743	0.975734	1.32793	0.761932	1.46702	1.91501	0.438809	0.609515	0.977263	1.98575	1.77907	1.75224	1.55233	1.31002	0.734073	1.25509	1.35749	1.82576	1.01943	1.06887	2.39691	1.00935	1.9447	1.05824	1.51816	0.907729	0.645605	1.17873	0.796175	0.88727	1.06157	1.27178	0.73149	0.967029	1.24405	0.938598	1.49937	1.30201	0.675779	0.0126437	0.472162	0.0659201	-0.203618	0.410684
ENSG00000246022.2_4	RP11-124N2.3	antisense	0.76543	1.09823	1.26025	0.514607	0.583208	0.821881	0.554074	0.438292	0.831843	0.797078	0.641485	1.13094	0.783763	0.608861	0.576362	0.732134	1.58812	1.011	0.519829	1.37957	1.13769	1.18634	1.82547	1.36743	1.61917	1.58236	1.77042	1.40538	2.05744	1.72585	1.64836	1.91071	1.43593	1.65041	1.69838	1.08026	1.1594	1.62364	1.55853	0.846412	-0.0590404	0.707561	-0.939796	7.70045e-06	-0.880756	0.000209238
ENSG00000231050.1_4	RP1-140A9.1	antisense	0.948253	0.925448	1.39702	1.4434	0.967066	1.00431	1.3768	1.11952	0.676953	0.912369	0.438279	1.27317	0.552918	0.975093	1.12423	0.776304	0.887111	0.910314	0.953883	0.836843	1.54385	1.24969	2.01674	1.84995	0.996927	1.6306	1.27734	1.79533	1.21397	1.35501	0.940396	1.23269	1.03563	0.849722	0.958955	0.477726	1.10899	1.09549	1.50354	1.00205	0.456785	0.0730275	-0.128619	0.56308	-0.585404	0.00601974
ENSG00000267121.5_4	CTD-2020K17.1	antisense	2.96703	2.25642	1.79848	4.50834	6.79512	1.95374	5.92494	5.21091	2.58992	1.63885	2.6735	1.73827	5.37045	4.61607	4.48256	4.39386	0.543114	4.09	1.84446	2.18091	1.62981	0.666495	0.70908	0.453642	0.644548	0.680807	0.529184	0.860659	0.437877	1.04935	0.772118	0.608369	0.650381	0.890826	0.869467	1.95948	2.2497	0.899836	0.613959	3.29556	-0.55152	0.108031	1.87279	6.35552e-06	2.42431	2.30128e-06
ENSG00000253944.1_5	RP11-156K13.1	antisense	1.50925	1.35225	2.17714	1.51546	1.88092	1.04653	1.87127	2.77823	1.62406	1.15429	1.88287	1.01794	1.52273	1.51281	1.04698	0.437513	0.98676	0.753713	1.96463	1.62356	0.657712	1.43355	0.523157	1.45375	1.39956	1.3999	2.12127	0.562191	0.499551	1.12017	1.68498	1.88283	1.30744	1.82887	1.54479	0.918293	1.3888	1.26101	1.38853	1.44365	0.138977	0.657001	0.195137	0.411295	0.0561599	0.868058
ENSG00000223392.1_4	RP11-694F24.2	antisense	3.79979	2.11387	1.53634	1.59091	2.14173	2.00974	5.67447	2.16636	2.67245	1.75655	3.72087	1.25546	2.67387	1.20639	5.28748	4.39605	2.60134	1.34126	6.10948	1.66031	1.41036	2.30911	2.08853	1.4562	2.14066	3.38419	2.88589	1.78441	2.66313	0.931668	1.67989	1.07257	3.20127	0.93756	2.09282	0.4364	2.39415	1.64441	2.37743	2.72024	0.53183	0.0985656	0.726162	0.0220476	0.194332	0.864103
ENSG00000255435.6_4	RP11-770J1.3	antisense	2.55695	0.533358	2.38388	2.12528	1.71589	2.32357	2.21221	1.78344	1.89751	0.847467	1.19658	1.449	1.02757	1.41622	2.20729	0.855356	3.79275	0.628908	0.431682	1.2879	0.755575	1.88531	1.05682	1.5237	2.58052	4.0692	2.35791	1.39287	1.14352	1.13072	1.64522	0.94271	2.41528	1.51386	2.01896	1.70352	1.68913	1.54518	2.24558	1.59183	0.539307	0.121014	0.0429053	0.71555	-0.496402	0.132617
ENSG00000254560.5_4	RP11-1L12.3	antisense	2.30963	1.07958	1.69516	1.07206	2.24642	1.99367	0.476376	1.27399	1.43244	2.2404	0.724169	2.44015	1.57787	1.88192	0.430955	1.83866	1.43716	1.63604	0.533845	2.16639	3.44197	2.40071	2.30817	4.06378	1.23464	2.26007	1.08232	1.61405	2.21424	4.43246	1.42311	1.53936	1.1987	2.50412	1.64255	1.87333	1.82557	2.0491	2.22495	1.61566	0.11878	0.787401	-0.342869	0.171812	-0.461648	0.178067
ENSG00000264672.5_4	RP11-112H10.4	antisense	1.83614	1.35014	0.998671	0.768091	1.49019	1.55811	1.5989	1.44136	1.10327	1.58106	1.03316	1.01953	1.12799	1.08293	1.52974	1.34895	1.99768	1.49401	1.42154	0.950793	0.651348	1.14706	1.71929	1.0801	1.23416	2.27445	1.62863	1.15316	1.30371	1.32132	1.26197	1.53454	1.70418	0.925558	1.62587	0.427293	1.32569	1.25084	1.51395	1.30398	0.275413	0.288104	0.0600204	0.598935	-0.215393	0.264074
ENSG00000254682.1_4	RP11-660L16.2	antisense	2.08698	1.23766	2.23738	0.71379	0.75784	1.52694	0.958415	1.30842	1.95197	0.634909	1.49059	1.10006	1.63213	1.09818	1.56403	2.05531	0.897793	0.843684	0.424826	1.09193	1.88216	1.42479	0.589077	1.13901	0.827441	1.8243	1.89623	0.914783	0.841888	0.878556	1.56543	2.08684	1.2843	1.48958	1.86272	0.89166	1.30588	1.31286	1.28347	1.30929	-0.0326603	0.819481	-0.00393535	0.840995	0.028725	0.943226
ENSG00000256116.1_4	RP11-783K16.14	antisense	1.31715	2.48778	1.36557	1.49147	1.6331	0.420776	1.50923	1.12863	1.21312	1.47618	1.51905	1.70686	1.08123	1.31056	1.42871	1.23826	1.47751	0.430631	1.76875	1.56198	0.943422	1.78579	1.36836	3.02665	1.49935	1.09812	2.37659	1.13348	1.22527	1.32476	1.39764	1.29124	1.24263	1.66126	1.68741	1.12095	1.43749	1.34274	1.85914	1.35762	0.46946	0.0640278	0.0158996	0.750887	-0.453561	0.099237
ENSG00000280195.1_4	XX-FW83563B9.5	antisense	1.39273	1.24091	1.21286	1.49382	1.28796	1.11539	1.34573	2.10508	1.22205	1.0752	1.13165	0.971352	1.58337	1.30769	1.424	1.0256	1.1398	1.22917	1.26843	1.97663	1.87812	1.20963	1.19462	1.72248	1.13733	1.5141	1.24001	0.828151	1.05232	0.988821	1.10372	0.866232	1.67587	0.878677	1.40195	0.420248	1.26838	1.024	1.33636	1.35369	0.384097	0.0846168	0.402686	0.0064498	0.0185895	0.975965
ENSG00000280832.1_4	ST3GAL4-AS1	antisense	1.62544	1.52596	1.00986	1.71323	1.55011	1.02718	2.66703	2.28192	1.30016	1.18056	1.18543	1.1381	1.15531	1.56088	1.90089	2.17404	0.939216	1.44748	1.40969	1.27573	1.5152	0.900561	1.25214	0.781171	1.18146	1.61923	2.09937	1.31675	1.42452	0.683192	1.22274	0.609652	1.31272	0.742697	1.46074	0.41938	1.35027	1.02138	1.30566	1.50397	0.354259	0.242406	0.558263	0.00325745	0.204004	0.255778
ENSG00000233509.2_5	RP11-944L7.1	antisense	1.21489	1.12452	0.755296	0.736474	0.709718	0.417569	1.88434	1.13168	1.15937	1.27584	0.838062	1.11954	0.733044	1.63127	1.15239	0.924041	1.11558	0.805871	0.848332	0.797295	1.492	1.03231	0.925361	1.34091	1.55062	2.05111	0.866085	1.75465	1.70129	0.705013	0.788257	1.208	1.06322	1.1968	0.93091	0.693521	1.10209	1.11574	1.2944	1.04129	0.214282	0.405748	-0.099627	0.621793	-0.313909	0.167445
ENSG00000227954.6_5	TARID	antisense	1.18281	0.528282	1.32366	1.36218	0.771582	0.512625	1.52143	0.906351	1.01375	1.11437	0.845332	1.17232	0.853583	1.04225	0.778868	1.13701	0.724089	0.757602	0.648233	1.11098	0.822987	1.60051	1.98295	0.803273	0.417543	1.59075	0.918652	1.94781	1.78542	2.26588	1.03576	1.43651	1.06118	2.20232	1.52206	2.57279	1.20205	1.75886	1.21895	0.958585	-0.529005	0.0779079	-0.875661	3.12726e-05	-0.346656	0.371764
ENSG00000214184.3_4	GCC2-AS1	antisense	1.48534	0.673463	1.21984	1.30007	1.22369	1.47715	1.66755	0.903126	1.18682	0.751879	0.517754	1.14736	0.658355	0.624663	0.769295	0.826887	0.856429	0.961356	0.848575	1.26709	0.417104	1.76	0.748408	0.966592	0.637901	1.1475	1.67925	0.692854	1.15348	0.7222	1.04715	0.886682	0.955663	1.17373	1.06404	1.49753	1.02547	1.02148	1.15661	0.989705	0.179238	0.645674	-0.0455925	0.621664	-0.224831	0.410605
ENSG00000229065.1_4	RP11-80I15.4	antisense	2.55299	1.21401	0.793292	0.928911	1.87259	1.34213	0.929636	1.42346	0.769247	1.47948	1.13564	1.18733	0.722274	1.55791	1.52664	2.65472	0.601306	0.416885	1.53062	1.30881	1.0918	2.7196	1.65512	0.84242	1.17049	1.84295	0.921614	1.37021	1.7378	1.23933	1.52205	2.58872	1.52595	1.58243	1.56176	2.41899	1.4372	1.72747	1.52537	1.2876	-0.179506	0.327829	-0.423973	0.0335335	-0.244466	0.404972
ENSG00000262429.1_4	RP5-1050D4.3	antisense	2.16924	1.19261	2.33968	0.697692	1.15405	0.618455	2.38484	0.670614	0.998448	0.986572	1.91118	0.96216	1.07983	1.10276	1.07919	1.07399	0.944082	1.33124	0.625809	1.17663	0.824647	1.826	1.16476	1.80189	0.551496	0.955042	1.87446	1.07599	1.29857	0.4164	0.715628	1.36514	0.785123	1.15468	2.29969	0.56893	1.19938	1.07557	1.36227	1.20589	0.340913	0.336335	0.164995	0.398232	-0.175918	0.556128
ENSG00000229848.1_4	RP13-766D20.2	antisense	1.3777	2.22026	0.977908	1.53458	1.63279	0.92877	3.54831	1.76159	1.1735	0.9061	1.8632	1.83258	1.16806	1.97467	2.06713	1.81172	0.63019	1.19626	1.93021	2.1868	0.415903	1.57302	1.37848	1.3571	1.33319	1.3467	2.12395	2.01802	0.937425	0.942434	1.17126	1.42416	0.84587	1.01921	1.2648	1.54507	1.48386	1.24092	1.51874	1.57801	0.291469	0.110682	0.346701	0.311683	0.0552324	0.822838
ENSG00000230424.1_4	RP1-43E13.2	antisense	1.52263	1.50777	1.35163	1.34905	1.6127	1.92508	1.34822	2.72682	1.4746	0.616506	1.55405	1.1059	1.60567	1.39349	1.94987	1.58879	1.56419	1.90068	1.20314	1.88328	8.12659	1.72135	0.967317	1.05907	1.24574	2.82433	1.69403	1.21526	1.59552	1.60067	1.29491	1.99417	1.62314	1.28346	0.415557	1.23502	1.69667	1.36197	1.58531	1.87194	0.219069	0.510236	0.458839	0.183943	0.23977	0.648977
ENSG00000260093.1_4	RP11-1E4.1	antisense	1.00141	0.820588	0.858717	1.20685	0.833508	0.690631	0.619868	0.661911	0.85496	1.01191	0.663328	0.940669	0.753599	0.917566	0.623666	0.807856	1.41267	0.817201	0.414391	0.918874	1.42831	1.55002	1.82795	1.73538	1.24555	1.55742	1.2546	1.13035	1.4673	1.1185	0.994438	1.47047	1.02944	0.75829	1.46845	0.630912	1.0416	1.11868	1.52849	0.869452	0.450302	0.0250941	-0.363624	0.0362759	-0.813926	5.8174e-05
ENSG00000162913.9_5	RP11-520H14.6	antisense	1.66951	1.49	1.42058	1.13663	1.59901	0.751863	1.40709	1.23104	0.661802	1.12388	1.05542	1.86899	0.497666	1.10526	2.09409	1.73446	1.03548	0.798494	1.00675	1.50894	0.413821	1.58536	1.615	1.72118	1.91779	1.11421	1.42045	1.40964	1.5526	2.04449	1.36552	1.64658	1.67414	1.70929	1.62557	1.69355	1.38073	1.63571	1.56233	1.21956	-0.0662153	0.504485	-0.423554	0.0184953	-0.357339	0.0977114
ENSG00000257285.5_4	RP11-298I3.1	antisense	3.45477	0.413543	1.84578	2.12797	1.58308	1.60853	1.51849	0.875088	2.47616	1.59596	0.423398	2.27484	0.970927	1.25179	4.30796	1.2329	1.97849	0.778817	1.33961	1.86938	0.581391	1.54109	0.993456	1.70417	1.5635	3.50534	0.728971	4.08642	3.4728	1.92079	4.06938	1.72749	3.36347	4.35695	1.47012	2.21147	1.97845	2.96432	1.67275	1.64328	-0.825476	0.0250472	-0.851124	0.00528723	-0.0256477	0.831915
ENSG00000261335.1_4	RP11-318A15.2	antisense	1.3072	1.26097	1.55308	0.981644	1.47174	1.52152	1.49782	0.952413	1.63011	1.19905	1.17939	1.11042	0.96687	0.76934	1.21633	1.15247	1.8364	1.54516	0.96098	1.80325	1.09137	1.47421	2.05665	1.55306	1.37323	2.71707	1.59444	1.03588	0.695029	0.585864	0.79272	1.39009	1.66722	0.82825	1.14462	0.411617	1.28687	0.950143	1.79478	1.28607	0.917587	0.00425924	0.436755	0.006431	-0.480832	0.00628617
ENSG00000270006.2_4	RP11-178L8.7	antisense	1.74193	1.98108	1.22895	1.96549	0.411048	3.23643	2.33349	1.75537	2.50408	1.19598	0.625581	1.14681	2.10814	2.51055	1.29566	0.510376	2.4701	2.47013	1.32558	2.47834	3.93791	1.38731	1.6377	2.82361	1.20309	2.95406	2.8393	1.29108	1.08592	0.543149	0.816195	0.959661	1.02443	0.698621	1.80647	0.445297	1.68747	0.963425	2.14085	1.86824	1.15194	0.0029083	0.955435	0.0101021	-0.196501	0.426093
ENSG00000276261.1_4	RP11-1060J15.9	antisense	2.48676	2.35551	1.59565	3.6657	2.54657	1.85217	1.69792	2.03324	1.87315	4.08593	3.26169	3.21979	1.52709	2.11095	1.53466	1.84287	1.62581	1.3228	2.46283	1.95387	0.659595	1.57457	1.22416	1.45794	1.56876	1.55996	2.03878	0.724917	0.918456	1.217	1.20701	1.32178	1.10948	0.717733	0.929568	0.409304	1.76928	0.950583	1.57069	2.17688	0.724518	0.00506917	1.19538	1.60649e-05	0.470861	0.127384
ENSG00000229380.1_4	AC147651.5	antisense	2.37207	1.02485	0.921522	1.20683	1.43654	1.09619	2.04276	1.08235	1.09968	1.03458	1.16073	2.38798	2.00007	0.61243	1.70642	1.11361	1.49417	1.54592	1.66859	1.24087	0.838253	1.85599	1.18728	1.71348	1.8844	3.0991	2.69829	0.408575	1.48637	0.871812	0.681478	1.91764	1.62231	1.01044	1.74594	1.64593	1.46987	1.26561	2.07309	1.38507	0.711949	0.041719	0.130123	0.406206	-0.581827	0.0166394
ENSG00000227252.1_4	AC105760.2	antisense	1.11806	0.820426	1.0412	0.993449	1.44026	1.26136	1.39685	1.02499	0.995936	0.897453	1.35673	0.927869	0.968749	1.04506	1.00779	0.72471	1.10844	0.731731	0.978349	0.949095	0.779183	1.32657	1.49757	1.0438	1.07089	1.3332	1.17951	1.2484	0.979232	1.01549	1.00312	1.26252	1.15772	0.980128	1.22457	0.408024	1.06385	1.03102	1.24192	1.02703	0.2685	0.166913	-0.00559371	0.827579	-0.274094	0.0269208
ENSG00000256341.1_5	RP11-21A7A.3	antisense	1.72074	1.25671	3.58857	2.32096	0.713049	0.414864	1.50213	1.20074	0.47761	1.08401	1.80037	3.22661	1.63524	2.26587	0.406552	1.17909	1.24612	1.69374	1.83409	2.05333	1.66441	3.2821	4.78906	5.51131	2.70202	3.46919	2.60407	3.78481	3.30269	2.5178	3.2476	3.01426	3.30569	2.47429	1.47322	1.71999	2.23564	2.76004	3.72629	1.58499	0.433052	0.0904468	-0.800214	0.00436519	-1.23327	0.000918992
ENSG00000271133.5_4	CTA-293F17.1	antisense	1.03587	0.83193	0.805097	0.733901	0.843821	1.69681	0.430939	0.879387	0.780454	1.16565	1.35545	1.13088	0.670877	0.406462	0.554402	0.422505	1.35998	1.51748	0.824675	1.17831	2.67374	0.802943	1.33154	1.11492	1.47429	1.87523	1.03547	1.21691	0.692084	0.644947	1.05403	1.10491	0.764176	0.65628	0.425505	1.05738	1.01526	0.846247	1.2724	1.01422	0.5884	0.0291148	0.26122	0.503195	-0.32718	0.158638
ENSG00000272927.1_4	RP11-1191J2.5	antisense	0.453235	1.58527	0.905972	0.695669	1.4222	0.929041	1.67306	1.40474	1.65873	0.938558	1.39368	1.32022	0.798642	1.10674	1.7965	1.1107	0.5957	1.36801	1.19099	1.32828	1.89593	1.28412	1.06258	0.830587	0.695358	0.844792	1.01385	0.823661	0.404778	0.62195	1.26472	0.911495	0.974386	0.814054	0.68326	0.988763	1.07751	0.831896	0.955214	1.21771	0.199421	0.307442	0.549693	0.0181304	0.350272	0.227072
ENSG00000261189.1_4	RP3-512B11.3	antisense	0.665039	1.21955	0.954631	0.549542	0.855914	1.85273	0.983359	1.07566	1.00228	0.709448	0.490027	0.969374	0.866519	0.68714	0.960199	0.711835	1.34692	0.9028	0.404477	0.974498	3.28266	0.755211	0.54821	1.19941	1.13963	1.15125	0.548977	0.84334	1.04328	2.01566	1.58041	0.902331	0.627128	0.605855	1.03197	0.73434	1.00532	1.0427	0.890448	1.02212	-0.227723	0.520686	-0.0287562	0.759841	0.198967	0.686273
ENSG00000260740.2_4	AC026471.6	antisense	2.2475	2.07921	7.89308	2.89863	2.83195	4.11542	0.67109	3.76435	3.65707	1.92561	2.57369	5.49072	2.78319	2.79787	0.403586	2.1949	5.30152	3.99266	1.64461	3.32935	15.2166	4.45953	3.9498	8.57881	3.71427	7.60302	5.31824	4.15989	4.6047	3.28087	3.15705	2.91375	3.28244	4.64694	4.388	4.95209	4.07839	3.93175	5.60395	3.70536	0.511272	0.0404563	-0.0855562	0.258262	-0.596828	0.0670684
ENSG00000272155.1_4	RP11-707M3.3	antisense	2.26366	0.702323	1.7575	1.76233	1.73523	0.682319	1.86196	2.03476	0.401131	0.838369	0.843654	1.93146	2.97304	1.94924	0.893327	2.04593	0.781185	2.24027	1.20677	1.79543	0.908435	1.67631	2.02921	0.993387	1.62278	0.766375	1.41496	1.87995	1.42993	1.26207	0.689986	1.62084	1.85453	1.86318	1.9034	1.50496	1.50334	1.55654	1.41717	1.50516	-0.135328	0.565465	-0.048426	0.559249	0.086902	0.975755
ENSG00000249201.2_4	CTD-3080P12.3	antisense	4.3789	3.62631	5.42511	4.36353	1.41432	0.734974	0.739872	1.31943	1.13505	2.84911	1.92863	6.83325	1.18594	3.28289	8.7014	1.75197	4.39155	2.60196	0.399335	2.84131	2.32647	3.713	5.86155	7.42965	7.42551	4.72401	6.17923	9.48917	5.01815	13.8919	7.64076	11.4578	10.8288	4.60402	8.4582	7.5132	4.90184	8.76689	5.88882	2.9634	-0.574085	0.0549568	-1.56481	7.18341e-05	-0.990728	0.0102857
ENSG00000274904.1_4	CTD-2515O10.5	antisense	1.36156	0.968817	0.4882	1.5596	1.46334	0.957279	0.606364	1.31447	1.42093	0.990541	0.748564	1.44569	1.61587	0.894665	0.939192	0.765882	1.78168	1.16008	1.22908	0.868157	2.15838	1.46067	1.44183	1.64916	1.20087	1.73898	1.46108	0.780735	0.567361	1.45222	0.936456	1.37287	1.07606	1.46931	1.30164	0.397725	1.1957	1.03938	1.4921	1.17802	0.521626	0.0424685	0.180643	0.367246	-0.340983	0.0720975
ENSG00000230091.6_4	TMEM254-AS1	antisense	1.33373	0.463204	1.93001	1.27658	0.397703	1.17335	0.818777	1.07043	1.38112	0.64467	1.23842	2.1398	1.12338	1.46948	0.647929	0.677264	1.93705	1.47623	1.15956	0.641557	1.50785	1.73628	2.16558	1.61314	1.07675	0.954198	2.60509	2.23187	0.919072	2.3536	1.51555	0.807957	1.20277	1.47976	1.88701	1.5265	1.34953	1.54712	1.69184	1.16705	0.129007	0.673395	-0.406717	0.0800239	-0.535724	0.0652889
ENSG00000262445.3_4	CTD-2545H1.2	antisense	3.51547	4.30819	4.56917	0.780445	2.3559	2.47299	0.876814	1.58112	0.395382	4.26662	3.39214	6.50037	1.9136	2.69092	1.14228	2.74809	5.55962	1.97496	1.10597	6.23521	4.01467	7.97915	4.49623	10.9106	6.04511	5.10334	10.48	6.05407	3.66157	3.53662	1.22526	2.59077	5.49076	2.83492	6.45072	4.01596	3.97986	3.98452	7.50241	2.97143	0.912948	0.0161258	-0.42325	0.143986	-1.3362	0.0021627
ENSG00000231663.1_4	RP5-827C21.4	antisense	1.44896	0.95748	0.844366	1.19791	0.950731	2.12456	0.525741	2.21189	0.477558	0.741691	0.576117	0.395074	1.10962	0.607913	1.28738	0.736934	2.19522	2.54001	1.30155	0.68438	1.31765	1.4971	1.10502	0.81649	1.31636	2.22552	1.04163	1.21654	0.42162	0.708129	0.473582	0.872523	1.18666	0.735552	0.953241	0.601997	1.09457	0.796649	1.33369	1.15394	0.743403	0.017058	0.534551	0.150928	-0.208852	0.333729
ENSG00000228401.4_5	RP11-251M1.1	antisense	1.13708	1.06423	1.10429	0.705094	0.911265	0.867094	0.392614	0.925334	1.99871	1.25357	0.979186	1.44649	1.03772	1.50341	1.41743	0.770611	1.67532	1.54924	0.989556	1.28785	2.68217	0.662082	1.15462	0.711445	1.73909	0.616127	1.32279	1.34307	0.440656	1.6452	1.13162	0.829362	0.797573	0.489646	0.906376	0.629385	1.11437	0.912543	1.03436	1.22373	0.180772	0.571526	0.423317	0.0757714	0.242545	0.374205
ENSG00000260121.1_4	RP5-1142A6.9	antisense	1.31716	1.32504	1.50285	1.14241	2.05909	0.392568	2.49112	1.29666	0.860377	1.30135	1.0544	1.63479	0.648498	1.32737	1.70198	1.3896	0.580018	0.765728	1.04808	1.90182	0.478608	1.06425	1.51699	2.21911	0.778089	0.911318	1.20028	1.35296	0.954738	1.17932	1.49826	1.2649	0.791047	1.25345	1.37463	1.24662	1.24515	1.21288	1.28167	1.24855	0.0795906	0.95185	0.0418143	0.747642	-0.0377763	0.769063
ENSG00000251599.1_4	RP11-232L2.2	antisense	3.15017	3.37533	7.43951	2.60572	2.85168	3.36367	0.972038	1.00308	2.27363	2.14873	2.80722	1.6185	1.75922	1.12086	0.391435	2.22965	4.9636	2.20902	0.595018	2.0656	13.3387	4.62877	7.90069	4.70172	4.79984	8.12269	2.79019	4.2923	5.43953	4.18611	4.47133	5.36553	1.95064	2.3202	3.00255	3.83375	3.61356	3.87355	5.49065	2.96583	0.503321	0.110549	-0.385221	0.0717935	-0.888542	0.01799
ENSG00000278709.1_4	RP5-1059L7.1	antisense	0.969485	1.01513	0.959714	0.643221	0.684208	1.0391	1.45978	0.863441	0.867752	1.21335	0.87366	1.03741	0.742151	0.9253	2.083	1.09634	0.390549	1.4794	1.20716	0.790862	1.72353	0.624197	0.505649	0.812962	0.676958	1.46841	0.477247	0.421551	1.06809	1.56576	0.873772	1.15831	1.8776	1.25824	0.744767	0.963571	1.0156	1.10352	0.760904	1.05069	-0.536324	0.121615	-0.0707695	0.830081	0.465555	0.0612012
ENSG00000259049.1_4	RP11-589M4.1	antisense	1.92328	0.93957	1.18781	1.4227	1.77906	0.66917	1.94156	1.66668	1.18633	0.925939	1.33389	1.73952	1.41404	1.73472	1.21459	1.65328	1.19855	1.10076	1.4311	1.11597	0.390147	1.42636	1.37103	1.06999	0.972665	1.28274	0.708111	2.12452	1.90054	1.28294	0.87481	0.935579	1.09631	1.3115	0.973173	0.918421	1.28382	1.26864	1.13848	1.33184	-0.156175	0.598106	0.0701352	0.784294	0.22631	0.456199
ENSG00000250451.5_4	HOXC-AS1	antisense	0.388077	1.08937	1.50733	0.641807	1.61077	1.83037	0.964222	1.62358	0.511635	0.977791	0.693863	0.775638	1.49893	0.591996	1.37827	0.946378	2.3497	1.30229	0.885989	0.80533	3.93105	2.03229	1.57485	2.03866	1.40923	2.94274	0.955726	1.22999	0.526065	1.93601	1.66448	1.78231	1.90446	1.14566	1.66985	0.828044	1.38735	1.40965	1.82558	1.25259	0.373018	0.239639	-0.170425	0.360093	-0.543443	0.0625315
ENSG00000238287.1_4	RP11-656D10.3	antisense	1.09634	0.891963	1.37621	2.09152	1.18171	1.11071	1.61063	1.11896	1.46131	0.850188	1.27497	0.7361	1.14394	1.08086	1.51519	1.23642	1.76935	1.97324	0.606857	1.08487	0.388074	1.07403	1.30618	1.0783	0.581056	1.28097	0.970742	1.13363	1.5732	1.02706	0.820149	1.55289	1.10639	1.3705	0.968994	0.721659	1.17125	1.14161	1.04855	1.21902	-0.122677	0.570713	0.094654	0.828489	0.217331	0.505714
ENSG00000250220.1_4	RP11-692D12.1	antisense	1.42536	0.801436	0.77551	1.17812	0.938236	0.776578	1.48323	0.897124	0.698055	0.718592	0.908465	0.933814	1.57042	0.43502	0.480717	0.697925	0.98277	0.877394	1.21557	1.29782	0.383816	1.45676	1.45877	1.61158	1.25655	1.29055	1.46721	1.06587	0.889488	1.49172	1.7109	1.44056	2.07542	1.10642	1.2982	0.679343	1.10487	1.30644	1.42357	0.927427	0.123877	0.376201	-0.49433	0.022346	-0.618207	0.00508604
ENSG00000273391.1_4	RP11-634H22.1	antisense	1.80817	1.92391	1.40458	1.66108	1.2283	3.10016	1.33044	2.10065	1.51332	1.77165	1.27691	1.75184	2.06765	1.77748	1.27664	1.30592	2.03767	1.93374	1.70262	2.34838	4.14393	1.84782	1.79175	2.26041	2.68698	2.53839	1.6486	1.12333	1.63238	1.13238	1.27311	2.02008	1.40771	1.18612	1.24835	0.380824	1.76787	1.26714	2.12899	1.87929	0.748591	0.0135158	0.568607	0.00578057	-0.179984	0.246281
ENSG00000256542.2_5	RP13-895J2.3	antisense	1.2158	0.927333	0.921936	0.37904	0.948364	0.957426	1.01187	0.559249	0.781848	1.07269	0.88008	1.47816	0.665751	1.09084	0.902436	0.47529	0.778703	0.675649	1.13488	1.08851	0.480245	0.90689	0.88828	2.01679	1.12071	1.63443	1.7004	1.39267	0.910365	1.20478	1.49261	1.36176	1.73696	1.09718	1.3048	1.36931	1.07122	1.31894	1.37792	0.877433	0.0631127	0.953315	-0.588014	0.00113199	-0.651127	0.00908046
ENSG00000250167.1_4	CTC-321K16.1	antisense	3.86689	3.20793	3.88511	1.20295	1.99173	2.78764	1.09022	0.677119	0.999936	1.9967	1.52487	2.76199	3.05164	1.76971	2.76005	1.13088	2.57493	2.13349	1.29547	3.47764	2.12774	1.53106	4.33301	2.06657	2.50092	2.09424	3.00759	2.14597	1.6247	2.19983	3.17842	3.10809	1.85757	0.378549	3.7668	1.43118	2.26498	2.1879	2.5889	2.20546	0.242791	0.397705	0.0115314	0.800458	-0.231259	0.341038
ENSG00000231185.6_5	AC005592.2	antisense	2.21604	1.52202	1.60615	1.83992	3.14491	1.82558	3.2137	1.23876	1.63917	1.41205	2.08395	1.66728	0.622373	1.65048	1.87887	3.81883	1.32854	2.90058	1.83034	1.8039	5.54883	1.68441	0.558913	2.24011	1.79354	2.1571	1.79225	1.47092	0.373223	2.26823	1.48457	0.573425	0.462946	0.939826	1.85741	1.35542	1.8279	1.19844	1.70439	2.13297	0.508094	0.195673	0.831702	0.00436284	0.323607	0.345888
ENSG00000226812.2_4	RP5-881L22.5	antisense	1.94889	1.99705	5.8157	3.16937	1.21556	1.33535	1.04843	1.05615	0.900027	1.42642	3.30837	5.99801	2.16414	2.76323	1.98037	1.59243	4.95883	3.35867	0.371854	3.87064	5.52513	7.52459	8.62032	9.82301	5.06465	6.06205	8.39529	6.35204	3.29327	4.94273	4.77222	5.31178	6.8616	2.88302	4.28284	1.26053	3.92374	4.44	7.58165	2.65736	0.771951	0.0196964	-0.740565	0.0235065	-1.51252	0.000353565
ENSG00000272789.1_4	RP11-286H15.1	antisense	1.50785	1.31927	1.46544	1.69103	1.4694	0.371373	2.47408	0.565995	1.50143	1.42569	1.67605	1.96207	0.420706	1.6439	0.970121	2.24711	0.673275	0.664946	0.815609	1.55839	0.790522	1.89985	1.50794	1.13989	1.86103	0.977045	1.91089	3.22735	1.05522	2.45061	1.94656	2.08872	1.92872	2.03256	3.25815	3.24499	1.60399	2.35921	1.54944	1.29592	-0.606555	0.0411531	-0.86433	0.0021252	-0.257774	0.259026
ENSG00000177822.7_5	AC108142.1	antisense	1.41866	1.44838	1.15687	1.54843	2.4586	1.10474	2.17159	1.21356	1.07809	0.908399	0.888594	0.857551	1.45502	1.10511	1.64005	1.52757	0.369032	1.4609	1.70995	0.917971	1.74979	0.867043	1.24929	0.503323	0.637337	1.0037	0.929638	0.815776	0.614007	0.597827	1.46286	1.49179	0.781344	1.36714	1.16095	1.02968	1.18613	1.03571	0.865055	1.34233	-0.259754	0.376029	0.374118	0.122725	0.633872	0.0294578
ENSG00000253978.1_4	CTB-178M22.2	antisense	3.63199	2.9061	1.36777	3.36751	1.24773	2.82746	0.363743	2.37585	1.49223	5.47619	2.70809	3.67684	2.68369	1.54444	2.3018	0.714438	3.95665	1.3461	2.64918	1.90529	7.80176	3.55246	2.84645	2.96725	3.44528	2.46081	2.52594	2.45926	4.07758	2.95304	4.01198	2.11365	2.66849	3.00327	4.62523	1.66597	2.8256	3.06427	2.96637	2.68309	-0.0468494	0.970753	-0.191651	0.256587	-0.144802	0.327628
ENSG00000258824.2_5	CTD-2555O16.2	antisense	2.12294	2.03984	2.17409	2.55307	2.53016	1.37942	2.39811	1.5478	1.81729	1.64127	1.99398	2.31453	0.994161	2.23757	2.52564	2.66749	1.70572	2.7038	1.88883	1.67519	3.54196	1.89933	1.09679	0.362147	1.7707	1.39404	1.82213	1.43945	1.49511	1.08864	1.58394	1.43536	1.98476	2.208	1.75343	2.19676	1.88843	1.68727	1.39086	2.1168	-0.27872	0.21586	0.327194	0.0510481	0.605914	0.00702643
ENSG00000254966.1_4	RP11-1081L13.4	antisense	1.30431	0.760056	1.33865	1.68137	1.05649	0.359861	1.48222	0.694699	0.589717	0.65777	1.29093	1.02661	0.849505	1.65643	0.47004	1.02474	0.995783	0.398912	0.893566	1.07312	1.16944	1.23872	1.20379	1.30192	0.440838	0.605923	1.55024	1.75907	1.10461	1.09614	2.35818	1.70215	1.32816	1.81491	1.65369	1.04827	1.13836	1.54058	1.05691	0.989249	-0.543624	0.0498128	-0.639065	0.00468915	-0.095441	0.782196
ENSG00000227782.2_5	CTC-529I10.2	antisense	1.56878	1.26924	1.21963	1.10438	1.63539	1.33496	2.18223	1.58701	0.919409	1.09868	1.34413	1.10054	1.5114	1.59622	1.04632	1.61531	0.917125	1.22901	1.64369	0.839957	0.358758	1.37757	1.38572	1.58015	1.29344	1.05368	1.38976	1.34873	1.45561	1.27012	1.13657	0.921247	1.03965	0.988746	1.05975	1.33267	1.27099	1.17257	1.34672	1.29153	0.199781	0.0937765	0.139414	0.680186	-0.0603667	0.571691
ENSG00000272146.5_4	ARF4-AS1	antisense	1.72787	1.01463	1.49156	1.26987	1.34249	1.59187	1.59056	0.73643	0.867753	1.75367	1.14443	1.18615	1.91638	1.40584	0.933243	1.09273	1.31983	1.56912	0.751646	0.797082	1.9822	1.46295	1.09125	2.30584	1.02757	0.970788	1.49747	0.501205	0.892507	0.416563	0.358146	0.839998	0.807787	0.637707	0.826278	0.364251	1.15238	0.62716	1.39264	1.30883	1.15092	0.000880663	1.06137	3.42399e-06	-0.0895535	0.690695
ENSG00000248429.5_5	RP11-597D13.9	antisense	1.62191	1.68917	0.915091	1.53649	2.11436	1.47445	2.02907	1.93778	1.02455	1.35266	0.926324	0.79298	1.0343	1.84928	2.35943	2.45636	0.398534	1.31577	0.980787	0.977396	1.13369	0.763349	0.799189	0.704375	0.437503	0.735501	0.488288	0.815439	0.730942	1.07647	0.758335	0.35579	0.540336	0.847922	0.920048	0.796267	1.13028	0.760172	0.654701	1.42478	-0.21549	0.417539	0.906341	0.00115669	1.12183	0.000761993
ENSG00000197301.7_4	RP11-366L20.2	antisense	1.7296	0.529482	0.42806	0.533151	0.417306	0.610615	1.39256	0.706361	0.567518	0.782718	1.35007	1.26498	0.393218	0.353767	1.45928	0.605018	0.80009	0.498785	0.966766	0.544483	0.703163	1.05391	1.72009	1.23127	0.624643	1.12867	1.24963	1.37936	1.57047	1.54327	1.86749	1.81533	1.86767	0.536812	1.27027	0.842731	1.00941	1.41038	1.16804	0.792238	-0.271998	0.434979	-0.832077	0.00199902	-0.560079	0.0368625
ENSG00000267546.2_5	RP11-666A8.8	antisense	1.84886	0.624766	1.36692	1.12889	1.66527	0.658318	1.8246	1.42687	0.897934	1.53028	1.42576	2.3034	1.11861	1.38134	0.955017	1.30437	1.37486	1.02057	1.59353	2.4415	2.64381	1.35992	1.5348	1.51261	1.68142	2.08716	2.58551	1.73623	1.87878	0.956338	1.08021	2.02589	1.71601	2.42331	2.0196	0.348207	1.54115	1.57606	1.79357	1.45407	0.186508	0.400745	-0.116229	0.890809	-0.302737	0.141214
ENSG00000251314.2_5	CTD-2337A12.1	antisense	1.05207	0.656464	0.347731	1.36945	0.682461	1.78751	0.617912	0.924223	0.453038	0.528419	1.12169	1.35489	0.77337	1.35735	0.650835	0.734954	1.1018	0.77099	0.999917	0.659312	1.36016	1.31868	1.60572	1.17218	1.23864	0.954443	1.06016	1.57102	0.998578	1.382	0.898256	1.44449	1.2322	0.864308	1.1235	0.514437	1.01898	1.11431	1.22497	0.919264	0.136597	0.419373	-0.277599	0.165888	-0.414196	0.0563857
ENSG00000272277.1_4	RP1-40E16.12	antisense	2.26841	2.2529	2.01564	0.981895	2.23428	1.45878	1.21808	1.74078	1.62793	0.476625	0.344809	1.29876	1.30093	0.725437	1.13511	0.441892	1.84802	1.71483	0.924667	1.19275	0.834539	2.14785	1.02301	1.2657	1.03693	3.44923	1.51534	1.09241	0.677294	0.898015	0.894761	0.761743	2.18884	1.6388	0.518677	1.44641	1.34978	1.12411	1.73968	1.3351	0.630042	0.102079	0.248168	0.490549	-0.381873	0.258191
ENSG00000248587.7_5	GDNF-AS1	antisense	1.05056	0.704478	0.748106	1.00035	1.23653	1.21299	1.34389	1.04405	0.815461	0.655656	1.33732	1.34861	1.20391	1.1251	0.780604	1.3281	1.41296	1.36969	0.343881	2.17584	1.95837	0.808599	4.17129	0.863353	0.88627	1.50388	0.467146	1.80575	1.6762	2.22135	3.86292	1.3035	0.930195	2.23695	0.725823	2.22153	1.38559	1.88714	1.45009	1.15221	-0.380056	0.2084	-0.711791	0.0141928	-0.331736	0.904024
ENSG00000237945.7_4	LINC00649	antisense	1.04929	0.790702	1.0625	1.17209	2.41708	0.828995	3.55273	1.90295	1.06472	0.991954	1.47277	1.04573	1.95113	1.83622	1.46967	1.94548	0.610814	2.32052	1.26996	1.18507	0.478844	0.763056	1.04497	1.04066	1.72481	1.82576	1.20679	0.613917	1.6532	0.579535	0.342644	0.728406	0.730548	0.903404	0.605776	0.649513	1.24534	0.756327	1.26767	1.44853	0.745102	0.0176002	0.937512	0.00219651	0.19241	0.745517
ENSG00000273064.1_4	RP11-474G23.3	antisense	1.1353	1.26343	1.34191	1.3133	1.1608	1.25394	1.40588	1.05103	1.19776	1.00202	1.342	1.35744	1.09628	1.22004	1.3986	1.45089	1.52553	1.65789	1.34815	1.14327	0.421896	1.16754	1.61282	0.756343	1.25661	1.18756	0.975346	1.22577	0.642183	0.636925	0.34261	0.8419	0.557316	0.369887	0.698389	0.783136	1.08727	0.677568	1.15937	1.24226	0.774902	0.00765397	0.874523	1.59886e-05	0.0996206	0.590402
ENSG00000255893.1_5	RP11-685N10.1	antisense	1.16015	1.76928	1.24815	2.50849	3.51414	1.27682	1.33258	1.24574	1.94968	1.01204	0.780734	0.843606	1.84228	3.54	1.93658	4.72129	1.34495	1.40829	1.63291	3.4405	0.341819	1.24874	2.75987	1.60957	1.50225	1.16124	1.31996	3.46381	1.2469	1.47359	2.60088	2.50189	1.50389	1.97703	1.36655	0.8477	1.81761	1.88692	1.60027	1.85	-0.237713	0.55175	-0.0285035	0.661497	0.20921	0.91303
ENSG00000273141.1_4	RP11-820I16.4	antisense	0.750228	0.566073	0.998994	1.77269	1.02859	2.32585	0.797495	1.71708	1.53389	0.877709	0.340367	0.778508	0.619416	1.30784	0.960872	0.696008	1.68186	1.18657	0.767433	1.77585	0.899222	1.22178	0.52022	1.84694	1.14594	3.093	2.02119	0.558952	0.579514	0.835335	1.19672	0.748831	1.10001	1.58112	1.4335	1.01453	1.17445	1.00539	1.64151	1.11345	0.707269	0.12905	0.147287	0.729116	-0.559982	0.145185
ENSG00000260060.1_4	RP11-388M20.1	antisense	2.21567	2.45706	2.28249	3.70773	3.07082	2.32337	4.3943	3.88055	2.96349	2.5488	2.47509	2.8252	2.12678	3.38176	3.40891	3.62485	2.04077	2.05135	2.4795	2.488	1.88233	2.06001	2.46217	2.59556	2.67953	3.05464	1.82807	0.373401	1.34532	0.339221	0.375292	0.781046	0.678498	1.76257	0.585065	1.80081	2.25972	0.893469	2.44666	2.79185	1.45333	0.000970576	1.64373	9.42519e-09	0.190405	0.278956
ENSG00000225335.3_4	XXbac-B476C20.9	antisense	0.726671	1.58834	0.991081	0.981646	0.871052	1.27792	0.338994	1.527	1.13423	1.13324	0.695308	1.20341	1.01608	0.549485	1.09401	0.919047	1.59877	1.57662	0.790636	0.962812	1.86586	1.56191	1.6911	2.02647	1.20476	1.13863	1.52043	0.997717	1.26743	1.04993	0.742104	0.840953	0.855928	0.911753	0.719086	1.08204	1.12368	0.940771	1.52388	1.08772	0.695837	0.000486114	0.209397	0.515094	-0.486439	0.0330076
ENSG00000249898.7_4	CTD-2541M15.1	antisense	1.16346	1.11763	1.60869	1.18371	0.554387	0.752868	1.35398	0.894973	0.338176	1.69062	1.58858	1.1758	0.684401	0.818044	0.702578	1.23672	1.21099	0.721296	0.847592	0.897295	1.73736	1.16768	1.54486	1.20154	1.26066	1.23963	1.69793	1.77724	1.23919	1.12298	1.0792	1.35556	0.625748	0.689922	1.35656	1.08349	1.13115	1.14777	1.35205	1.06091	0.236321	0.193032	-0.113523	0.498843	-0.349844	0.0889051
ENSG00000237975.6_5	RP1-14N1.2	antisense	3.01447	2.62252	1.83122	1.77414	3.81629	1.76541	2.39143	1.54711	1.99559	3.45187	1.78515	0.493221	3.58911	2.6531	1.85227	2.52915	2.97891	1.64209	2.91972	2.34132	3.88371	2.65904	1.83439	2.70178	0.545033	2.86283	2.22057	2.77554	2.44387	1.82018	2.63045	3.65869	3.12294	2.44847	0.332158	1.76403	2.35272	2.33293	2.13727	2.42275	-0.126368	0.868892	0.0545069	0.617396	0.180875	0.465192
ENSG00000270016.1_4	RP11-932O9.8	antisense	1.5595	1.02938	1.3843	1.19753	1.74816	0.95375	1.6562	0.698012	0.503428	1.47329	1.32606	1.69875	0.928906	0.815536	2.07982	1.35552	1.45597	0.324307	1.08668	1.92783	2.80099	1.48002	2.06974	2.25188	1.36059	2.08859	1.36935	1.57618	1.37515	1.44581	1.32552	1.65267	1.45391	1.06789	2.44669	0.526783	1.43041	1.43007	1.77003	1.33352	0.30769	0.193066	-0.100843	0.583935	-0.408533	0.0974729
ENSG00000237950.1_4	RP11-7O11.3	antisense	2.3752	1.75874	1.49337	1.59009	1.87311	1.09731	2.52163	1.96835	1.53347	1.56713	1.61546	2.59993	2.68026	1.41735	2.36484	1.88241	1.33024	1.67956	1.98536	2.46722	2.32598	2.46262	2.55695	2.62625	1.12227	0.859199	2.29938	2.16323	1.99139	1.85873	2.10062	1.08549	1.9994	2.07547	1.51192	0.320821	1.86558	1.67856	1.98778	1.91081	0.24393	0.518243	0.186957	0.171862	-0.0569724	0.899182
ENSG00000269194.1_4	AC006942.4	antisense	2.0947	4.70271	3.66108	2.68474	2.74246	3.88894	2.33887	2.0433	3.39243	2.70479	1.99617	3.72832	2.42273	2.87575	2.11329	2.29637	4.52112	2.6253	1.0232	4.10379	0.319871	4.18131	2.88313	5.96642	3.60048	3.93043	2.31937	3.66846	2.75252	3.62985	4.4463	3.66045	3.12854	4.79063	4.90419	3.57076	3.21424	3.83908	3.81352	2.77523	-0.00963526	0.798121	-0.46815	0.0440346	-0.458515	0.133766
ENSG00000274383.1_4	CTD-2017F17.2	antisense	2.22477	2.58811	2.30421	2.89092	0.739689	0.726212	2.19001	1.25471	1.27682	1.06766	0.841218	1.23139	0.884712	1.03423	0.949953	0.860184	1.10854	0.432238	0.758789	0.319227	2.18244	1.47653	1.11465	1.27042	0.56651	1.14677	1.04258	0.868378	1.55542	1.19301	0.394441	1.38821	1.48306	0.547061	1.41716	1.20371	1.23705	1.11672	1.10291	1.32695	-0.0179481	0.877691	0.248855	0.632022	0.266803	0.777666
ENSG00000224418.1_4	RP11-295B17.5	antisense	0.995177	0.747607	1.03205	1.06881	0.820368	1.94926	0.779025	1.28132	0.950012	0.878489	0.76925	1.06491	1.12905	0.972374	0.947907	1.44292	1.26917	1.3506	0.81188	1.21786	2.42131	1.17614	1.48568	1.40924	1.14886	1.90622	1.1526	0.622586	0.601438	0.582984	0.401504	0.733702	0.847505	1.08159	0.861891	0.318577	1.06194	0.67242	1.37979	1.13806	1.03701	0.000660019	0.759148	0.000287188	-0.277867	0.101978
ENSG00000185837.3_4	CECR4	antisense	1.6452	0.435059	1.0228	1.15601	1.15304	1.03654	1.16166	1.09169	0.867632	0.984783	1.24387	1.55586	1.16957	1.35574	1.35502	1.07235	1.61838	1.68472	1.02288	1.68138	1.89367	1.72944	1.87887	1.54727	1.76363	3.0949	1.96187	1.65899	1.08757	0.715865	0.923472	0.865858	1.15683	1.09388	1.57572	0.312977	1.32153	1.04346	1.996	1.24799	0.935731	0.00637651	0.258231	0.138847	-0.677499	0.001948
ENSG00000227591.5_4	RP1-28O10.1	antisense	0.656285	1.21166	1.8344	0.434286	0.798501	1.27083	0.432017	0.638374	0.790872	0.495941	0.311914	1.04726	1.42419	0.640518	0.880757	0.637043	1.62604	1.44729	0.425057	1.18051	2.28964	1.32255	1.89633	1.1756	1.39995	3.4002	2.68287	1.07325	1.81334	3.73356	0.777784	1.14177	1.5849	0.386699	0.75069	0.494842	1.22521	1.30632	1.97958	0.974923	0.599694	0.101367	-0.422143	0.387155	-1.02184	0.00404407
ENSG00000263345.1_4	RP1-59D14.5	antisense	2.3265	1.28551	1.80981	2.14615	1.1797	0.309365	0.720548	0.979651	0.569282	1.05474	2.55278	1.49357	0.626297	1.5508	0.708786	1.25536	0.458185	1.04343	1.24908	1.55113	1.04399	1.23997	2.24236	2.43689	1.40426	0.903332	1.08394	2.43973	1.44634	0.570481	1.17574	1.39376	1.69392	3.13261	0.77393	1.29269	1.36513	1.54658	1.55179	1.23403	0.0048557	0.834266	-0.3257	0.280933	-0.330556	0.238218
ENSG00000266036.1_4	RP11-452I5.2	antisense	0.557068	2.33152	3.02972	2.37986	0.893154	1.22157	0.307866	1.23072	0.839474	1.05291	1.32878	3.98237	1.37631	1.92636	1.04179	0.679773	4.74351	1.30154	0.424462	2.66518	2.27399	4.4251	2.64164	7.11264	4.1904	3.89128	4.42387	3.1872	2.23239	2.58051	3.46702	4.1459	4.95114	4.59262	3.64182	3.26118	2.62035	3.5622	4.44749	1.69466	0.320223	0.18472	-1.07177	0.000683712	-1.39199	0.000834207
ENSG00000258708.1_4	SLC25A21-AS1	antisense	1.19498	0.820426	0.848096	1.16024	0.556626	1.4393	1.14567	1.32689	0.900668	0.951929	1.3427	1.1174	1.12879	0.973144	0.946907	1.12041	1.49574	1.3636	0.834273	0.980648	1.40418	1.34191	1.64126	1.45025	1.2278	2.25997	0.937931	1.56009	0.829109	0.775596	0.90639	1.24535	1.61059	1.43032	1.00992	0.302732	1.15505	1.07446	1.47652	1.09774	0.458596	0.130399	0.0309359	0.502646	-0.42766	0.0216006
ENSG00000267042.1_4	CTD-3193K9.4	antisense	1.77415	2.27863	2.37373	2.85233	2.84184	0.394418	3.91762	3.36737	2.30169	2.66981	2.19294	2.36383	1.26866	1.9246	2.35821	1.20168	1.22574	2.1281	1.15703	2.75143	0.301338	2.25183	1.11951	2.29263	1.95893	1.49476	2.18431	2.27847	0.839456	2.65053	1.1026	1.46559	1.56593	2.32776	1.79064	1.30837	1.95212	1.70326	1.88366	2.07834	0.145241	0.488507	0.287133	0.624342	0.141892	0.956084
ENSG00000255120.5_4	RP11-770G2.4	antisense	1.24414	2.53808	1.75733	1.02888	2.07027	1.03276	0.466968	2.04708	1.2779	0.783563	1.79496	3.44934	1.81301	0.897056	0.675661	1.19253	3.76902	4.08202	0.29412	2.8926	6.11634	4.22034	2.00902	2.96312	1.64024	0.978574	3.4298	2.44228	2.44236	2.4459	1.8499	2.76305	1.26495	2.75216	3.34783	1.39022	2.14343	2.29985	2.54018	1.96303	0.143392	0.884166	-0.228458	0.176653	-0.37185	0.241161
ENSG00000227039.6_4	AL844908.5	antisense	3.91798	2.15387	1.27347	3.98012	5.18613	2.08042	6.31511	4.48996	3.30769	1.62536	2.83093	2.03466	4.14102	3.45535	6.69325	3.19757	0.384599	4.34841	0.959325	1.79347	1.85961	0.946542	0.440363	0.384107	0.471239	0.819349	0.303098	1.0138	0.289523	1.04375	0.449419	0.463451	0.512332	0.723306	0.788784	0.939403	2.10047	0.69153	0.560783	3.1442	-0.302349	0.377019	2.18483	3.86762e-06	2.48718	1.01504e-05
ENSG00000234026.1_4	RP11-310E22.4	antisense	1.1166	1.77238	2.08279	1.8459	1.56716	1.74969	1.796	1.24896	1.73863	0.844352	1.18575	1.95037	1.9282	1.04503	2.90027	1.518	1.22157	2.26806	1.3176	1.07246	0.286135	2.47071	1.82648	2.74793	1.36908	0.754606	1.53191	1.22424	0.986281	1.16785	2.6229	1.96152	1.32784	2.31085	1.56958	1.5601	1.60799	1.6368	1.78345	1.54552	0.123799	0.802947	-0.0827825	0.595024	-0.206581	0.511809
ENSG00000275734.1_5	RP11-368I7.6	antisense	0.446641	0.787733	1.44639	2.09203	0.84888	0.682816	1.11477	0.520411	0.336512	1.0789	1.06718	1.78785	0.771353	1.09048	1.84056	1.03228	0.830671	0.654247	1.6592	0.903128	0.286135	0.997789	0.974126	1.73852	2.16776	0.808512	1.3481	0.946005	0.87025	0.973208	0.8371	1.17691	1.11818	0.935348	1.28421	0.850964	1.06403	0.999131	1.33913	1.01325	0.422556	0.105319	0.0202394	0.582812	-0.402316	0.156548
ENSG00000259319.1_4	RP11-293M10.6	antisense	1.30526	1.26815	1.67535	0.998442	0.511663	1.21106	0.664277	0.739621	1.24928	1.30637	0.674749	1.44176	1.23416	1.06628	0.656192	0.544707	2.61143	0.897987	0.284632	0.705321	1.05648	1.24015	2.2556	2.43879	2.45599	2.19795	2.00338	0.711879	1.4001	1.84519	1.59364	1.75855	2.04892	1.2384	1.03492	0.903537	1.31195	1.39279	2.09864	1.05253	0.591476	0.0225342	-0.404117	0.0748303	-0.995593	0.0010308
ENSG00000267436.1_4	AC005786.7	antisense	3.34241	2.88321	3.9675	3.1472	4.38459	0.74357	3.9253	2.13758	2.16822	2.98303	4.13367	2.96991	1.1968	3.11618	4.51442	3.70084	1.58107	0.97617	2.90996	3.9975	0.284251	4.13009	4.45268	3.83521	2.69852	2.54947	3.6604	4.01794	2.66394	3.2252	5.06088	3.8206	4.86427	3.42729	4.2636	3.34895	3.19673	3.85474	3.55439	2.81254	-0.11703	0.47419	-0.454759	0.0643844	-0.337729	0.209752
ENSG00000234601.1_4	RP11-35L17.2	antisense	4.1744	2.75472	0.900552	1.43844	2.42454	4.96143	1.05265	3.14704	1.74678	1.16841	5.51911	5.97702	2.67461	5.44708	2.16415	0.282021	3.10533	1.55173	0.753393	5.92754	10.8559	3.66424	3.36719	4.33768	5.22023	2.25663	8.35801	4.91993	3.84235	10.4256	1.80923	2.2246	3.13235	5.89854	1.10686	3.06811	3.65718	4.04751	4.534	3.23937	0.163749	0.479613	-0.321319	0.312171	-0.485068	0.142103
ENSG00000224805.2_4	RP1-18D14.4	antisense	1.19587	2.22444	2.61406	0.988481	0.590082	2.52799	0.559609	0.94051	1.29521	0.847779	1.07148	2.12145	1.40351	2.23541	0.28	0.853502	2.50203	2.18958	0.440958	1.75679	4.59643	1.24028	3.05619	2.30851	2.5201	3.24705	1.90722	2.51421	1.2232	4.5598	1.00857	1.24728	2.03483	2.04398	1.36102	3.20388	1.85309	2.13297	2.37989	1.58263	0.158029	0.46512	-0.430545	0.140144	-0.588574	0.0663845
ENSG00000234678.1_4	RP11-465N4.4	antisense	1.24775	0.943892	0.865389	0.681091	1.57976	2.15415	2.60635	1.60054	1.47744	2.47342	1.32695	0.906662	1.41178	0.507825	1.5358	1.37844	0.502365	0.881804	3.02701	1.02585	1.467	0.494794	0.732633	1.09028	0.592851	0.929771	1.14422	0.35588	0.325504	0.407741	0.580973	0.575582	0.279706	0.703313	0.342185	1.01541	1.08811	0.509588	0.830758	1.40958	0.705097	0.0246662	1.46787	1.33806e-05	0.762769	0.0404739
ENSG00000269318.1_4	AC007292.3	antisense	2.86635	3.49024	2.7873	2.79314	2.95228	0.620021	4.06546	2.23586	1.24897	2.61257	2.11517	3.85828	1.35226	3.28247	2.44401	2.61393	1.30159	0.860468	2.0935	3.4505	0.278953	2.95258	2.96393	3.93134	2.65712	1.82652	3.26474	2.17106	1.73512	1.8142	1.81686	1.94522	1.95345	2.85607	1.6179	2.82325	2.37924	2.08146	2.93271	2.34873	0.494637	0.0141652	0.174286	0.938235	-0.320351	0.221804
ENSG00000243220.1_5	AC006159.4	antisense	0.984409	0.744243	2.2408	1.22047	0.432056	0.645286	0.292732	0.39343	0.741702	0.531743	0.728322	1.48444	1.00281	1.33054	0.421624	0.688687	1.80094	1.07194	0.276822	1.6009	1.51508	2.42595	1.95802	2.06737	1.56331	2.08842	1.79521	2.36636	1.64591	2.4534	1.3718	2.65763	2.77475	1.92344	1.95514	1.94411	1.42055	2.12139	1.98305	0.959475	-0.0972935	0.626991	-1.14469	0.000120715	-1.0474	0.00179692
ENSG00000274536.6_5	RP6-159A1.4	antisense	1.60939	1.67523	1.58239	2.43723	3.91605	2.07588	3.94536	4.18069	3.5379	1.25457	1.18091	1.27288	2.03938	2.71675	3.92013	3.47279	0.56103	3.19777	1.25975	0.856776	1.47924	0.707912	0.614042	0.339758	0.585562	0.879043	0.407351	0.823168	0.388811	0.62988	0.491527	0.435889	0.275531	0.629843	0.473719	1.16167	1.58377	0.590004	0.588945	2.29391	-0.00259318	0.885128	1.95901	1.11741e-06	1.9616	2.27494e-05
ENSG00000253549.5_4	RP11-317J10.2	antisense	1.17778	0.744856	0.840599	1.59475	0.738881	2.02835	0.97195	0.458469	1.63042	1.42354	1.34301	1.70888	0.965951	0.977966	0.275081	0.978148	2.1798	0.972482	0.852744	1.58057	1.51469	0.536258	1.36521	0.705312	1.24345	2.44052	0.922156	1.26211	1.48519	1.91523	1.01588	1.26839	0.652714	1.03939	1.7525	0.533208	1.19712	1.21385	1.20215	1.18852	-0.013967	0.818483	-0.0304191	0.806414	-0.0164521	0.961495
ENSG00000265967.1_4	AC100830.4	antisense	2.19644	1.19865	1.48389	1.02647	1.5862	0.437089	2.76933	0.732711	1.00713	1.08292	2.5048	1.80491	1.2917	2.09789	1.42837	2.40723	1.18805	0.780555	1.4334	1.0814	0.803522	1.21294	1.00826	0.788688	1.67972	1.0348	1.25456	0.641095	0.518069	0.66318	0.783917	0.835774	1.16086	0.986871	0.274068	0.452995	1.21218	0.70187	1.16316	1.44489	0.728776	0.0154019	1.04168	0.000589612	0.312907	0.464329
ENSG00000283991.1_3	RP11-42B7.1	antisense	0.988857	1.18812	3.4226	1.70937	1.49446	1.33751	0.745651	0.627383	0.270891	0.962805	1.42983	3.00682	1.3916	1.97497	0.807172	1.68269	1.8259	1.47098	0.29368	2.58194	3.44263	5.60244	4.75439	4.18808	4.67699	2.7942	2.80678	2.88509	1.88372	2.10909	3.08975	2.67744	2.18791	3.05353	3.35512	1.62223	2.23174	2.54043	4.13715	1.55504	0.703563	0.0046858	-0.708121	0.0101046	-1.41168	0.000628956
ENSG00000275902.1_4	RP13-1032I1.11	antisense	1.27052	1.07394	1.31671	1.51685	1.79673	1.37645	0.940286	1.33288	0.797727	1.24549	1.12476	0.513831	0.915081	1.20639	1.3755	0.74891	1.20519	0.538003	1.11147	1.92834	1.35785	0.946984	1.44512	1.33026	1.02814	1.27827	1.68578	0.739006	0.826053	0.985073	0.582568	0.930594	1.25999	0.626201	0.74443	0.269167	1.09363	0.773676	1.28576	1.17585	0.732819	0.0124644	0.603906	0.00583784	-0.128913	0.421443
ENSG00000268592.3_5	RP11-244K5.8	antisense	0.742112	1.75559	1.62161	1.1632	1.14912	0.686976	1.24432	1.19639	1.00708	0.657605	1.1301	0.65734	1.10963	1.17849	0.78952	0.676279	1.33482	0.431157	0.280374	1.45893	1.08186	1.63932	0.714117	1.60652	0.951669	1.27626	1.37368	1.14051	0.476886	1.16587	1.30928	0.268283	1.20333	1.09819	2.14195	0.983784	1.07506	1.08756	1.26026	1.01679	0.212621	0.390325	-0.0970855	0.950564	-0.309707	0.204603
ENSG00000272182.1_4	RP11-802O23.3	antisense	0.844137	1.17737	0.874443	0.697917	0.820117	0.268235	1.32154	0.850581	0.565252	1.89075	1.78946	1.2273	0.60435	0.858526	0.42094	0.610291	1.41275	1.91713	0.795994	0.849997	1.29184	0.953429	0.914585	1.6199	1.07596	0.474375	0.924323	1.25953	1.5997	1.22155	1.68048	1.80631	2.10558	0.900138	1.07667	0.979154	1.10224	1.40323	0.993762	1.00423	-0.497784	0.0586752	-0.48266	0.0310067	0.0151236	0.868395
ENSG00000269235.1_4	CTC-429C10.4	antisense	1.29517	0.72573	1.92297	1.01892	0.973906	0.811606	1.03391	0.518761	1.10356	1.51755	1.2614	1.64893	1.32284	1.42031	0.932906	1.71527	2.09197	2.75359	0.693224	0.817441	0.267535	1.29914	1.22194	1.13821	1.81901	1.93476	1.51607	2.744	2.33015	2.42608	1.88133	1.10258	1.16401	1.01914	1.451	1.38212	1.39658	1.72227	1.48819	1.23083	-0.210752	0.548333	-0.484674	0.0520679	-0.273922	0.206445
ENSG00000250222.1_4	CTC-338M12.5	antisense	0.494193	1.30114	1.15045	0.681588	1.28147	2.14939	0.942834	1.36838	0.620182	1.24399	1.17067	0.954018	0.729827	1.00438	0.612306	0.265218	2.03269	2.47178	0.423712	1.47132	2.47898	0.617581	1.83091	1.10034	1.37579	3.18898	1.07323	1.09815	2.38078	1.12865	0.726794	0.427376	0.760307	1.21076	1.25202	0.61688	1.21214	1.06686	1.53114	1.18326	0.521237	0.233679	0.149403	0.775917	-0.371834	0.312004
ENSG00000274565.1_4	CTD-3035K23.7	antisense	1.12041	1.06425	1.53943	1.69706	1.54926	1.31178	1.81527	0.917571	1.26655	1.43637	0.895556	1.06242	1.00115	0.798207	0.870286	1.47033	0.911074	1.47544	1.67834	1.22722	0.927062	1.13041	0.804202	0.792733	0.948108	0.977521	0.802898	1.12101	0.264656	0.950917	0.762102	0.693359	0.317799	0.636357	0.574789	1.1468	1.05441	0.718643	0.909312	1.23976	0.3395	0.152911	0.786717	0.000125256	0.447218	0.0143536
ENSG00000278367.1_4	RP11-42O4.2	antisense	1.94973	1.34958	0.865633	1.15141	1.38033	0.637338	1.46236	0.712524	0.559541	0.467925	0.959599	1.41745	1.49599	1.41644	1.25015	1.35949	1.58107	1.24731	0.606239	0.771444	1.20803	1.29803	0.981097	1.88273	1.42027	1.27473	1.75394	0.831297	1.00797	1.53197	0.48529	0.812892	1.56352	1.23382	1.4212	0.26439	1.15591	1.01693	1.43513	1.13569	0.496967	0.103516	0.159358	0.362381	-0.33761	0.115392
ENSG00000246174.7_4	RP11-705O3.1	antisense	0.25808	2.5449	1.92098	2.19206	2.46613	2.69051	3.84941	3.1411	0.38352	1.55261	3.47422	2.09557	2.47621	3.24967	1.84119	4.20228	1.76326	4.17153	0.676462	0.445696	5.22468	2.39022	3.26059	2.13831	1.81414	3.01903	3.38432	1.77468	1.09701	1.52321	2.18495	0.459705	1.7716	2.81017	2.42306	1.69099	2.28783	1.74837	2.66777	2.41048	0.609619	0.0551276	0.463305	0.547333	-0.146313	0.374009
ENSG00000229591.1_4	RP5-981O7.2	antisense	1.24039	1.44782	1.36104	0.663397	1.6645	0.836732	1.39658	1.47948	1.20942	1.47134	2.49918	1.16836	1.84342	1.38062	0.874812	1.54776	0.62273	1.45392	1.43543	1.32823	1.45983	0.978345	0.895578	1.04466	0.559225	1.26817	1.38166	0.600072	0.568893	0.25445	0.87548	0.897458	0.890757	0.539344	0.699402	0.486693	1.12014	0.645839	1.02127	1.35167	0.661123	0.0285497	1.06549	7.99689e-06	0.40437	0.0798251
ENSG00000225889.7_4	AC074289.1	antisense	1.54327	1.66281	1.43626	2.21933	1.24252	0.841994	2.01311	0.948936	1.22543	1.45974	2.71022	1.50849	1.11155	1.63255	3.08617	1.06156	1.87368	0.846397	1.16809	0.780815	3	1.352	3.11442	1.23463	0.572991	0.762211	2.23576	0.248408	1.47953	3.10309	1.48196	1.78158	4.02013	0.490282	1.91045	0.609393	1.60472	1.68054	1.54534	1.58919	-0.121001	0.897919	-0.0806327	0.483542	0.0403687	0.604923
ENSG00000259353.1_4	RP11-30K9.5	antisense	1.83107	1.20738	1.32015	1.62278	0.909365	2.16011	0.86104	0.817823	1.57604	1.81171	0.725245	1.51792	1.00182	2.31355	0.877635	1.79866	1.36448	0.834991	1.35534	1.17626	1.19039	2.14167	0.839875	1.17134	0.49823	1.12943	1.60409	1.16652	1.30503	1.01472	0.968671	0.910109	1.21492	2.31202	0.997337	0.246482	1.27206	1.1262	1.23077	1.34637	0.1281	0.706297	0.25761	0.154788	0.12951	0.448915
ENSG00000260167.1_4	RP11-146F11.5	antisense	0.469743	0.929886	1.27683	1.16546	0.409148	0.736837	0.581334	0.24513	0.884527	1.1833	0.93146	1.61976	1.42908	0.573144	0.262979	0.285558	1.45717	0.478173	0.610214	0.794297	0.982893	1.11291	1.79893	1.75679	1.07513	1.01558	1.0579	1.48585	1.35692	0.710478	0.95948	1.63812	1.31232	0.952263	2.80207	0.665653	1.02798	1.32035	1.30287	0.824139	-0.0192241	0.813117	-0.679961	0.0227197	-0.660737	0.0278554
ENSG00000222020.2_4	AC062017.1	antisense	0.899551	1.35594	1.19737	0.850347	1.22901	3.29426	1.58696	1.25027	2.12926	0.890069	0.509099	1.21194	2.38016	1.33258	0.862485	0.83193	2.17916	3.05908	0.333082	1.25262	4.97355	1.86248	1.65166	1.34322	1.17515	3.97746	1.26121	1.24196	1.08564	1.2191	1.90445	0.782751	1.79134	1.04132	0.245036	1.09028	1.5356	1.15576	1.87853	1.60042	0.700757	0.100879	0.469599	0.303566	-0.231158	0.372288
ENSG00000265148.5_5	RP5-1171I10.4	antisense	1.00986	0.9148	0.745408	1.32978	2.2215	0.791213	2.65362	2.50471	1.20387	0.730126	1.21635	0.872529	1.65945	1.74703	1.2481	1.38972	0.482245	2.34456	0.580235	0.778838	0.661539	0.591487	0.891869	0.64264	0.641037	0.966427	0.575327	0.704023	0.643419	0.338588	0.375021	0.627951	0.501486	0.803627	0.241715	0.530716	1.00447	0.529616	0.718131	1.28978	0.4393	0.0727258	1.28411	0.000127954	0.844811	0.0300373
ENSG00000271011.1_5	RP11-171I2.5	antisense	1.5713	1.86724	2.52208	1.55888	1.27982	1.25643	1.73274	1.97033	2.05124	1.25343	2.74473	2.20659	1.00956	2.62009	1.87853	1.36081	1.43854	1.16002	1.15963	0.552426	0.239799	1.46013	1.86559	1.64861	1.12014	1.13381	1.54624	1.6391	3.31921	2.6316	1.56011	1.37267	1.66205	1.69989	2.6022	1.48782	1.67176	1.99718	1.46242	1.59211	-0.449609	0.0724852	-0.327031	0.1502	0.122578	0.971618
ENSG00000262558.1_5	RP11-1260E13.3	antisense	2.37306	1.83354	1.88364	1.75663	1.34997	0.852792	1.81864	1.5596	1.37843	2.58672	3.19712	1.87383	1.1278	1.59983	1.37357	1.09287	1.85528	1.7164	1.2057	2.03495	1.22361	2.12695	2.32431	2.84256	2.24113	2.76407	3.10228	2.112	2.71579	1.21248	1.90056	1.8318	2.23851	1.75671	1.80496	0.236639	1.85846	1.75661	2.56688	1.69971	0.547228	0.111156	-0.0474987	0.701709	-0.594726	0.00232305
ENSG00000233376.1_5	RP5-881L22.6	antisense	4.23919	2.68802	9.74798	6.88541	3.26106	1.51552	0.385683	1.63162	0.236455	2.4706	3.59789	10.6889	1.79211	5.93608	1.98554	4.30204	9.38945	3.9013	0.303377	7.72476	7.21935	17.9851	23.4919	21.7012	9.544	14.5338	11.6461	14.0827	12.2065	8.07986	5.55063	7.88549	13.2074	6.23451	10.4492	1.91366	7.45596	8.84555	16.4837	4.28106	0.898015	0.0259309	-1.04698	0.0168172	-1.945	0.00112347
ENSG00000277383.1_4	CTD-3001H11.2	antisense	0.979289	1.47085	1.03761	1.2512	1.71392	1.27375	1.8464	1.6777	1.60963	0.616971	0.637251	1.03579	1.321	1.30392	2.26503	1.37678	1.40007	2.34154	0.814501	1.00951	2.93266	1.13253	0.869552	0.936681	1.15804	1.54461	2.48729	0.531614	0.414653	0.232115	0.332655	0.857977	0.833499	0.591681	1.44846	0.930253	1.22825	0.685879	1.35478	1.42454	0.982038	0.0149456	1.05447	0.000147753	0.072435	0.81279
ENSG00000234779.1_4	RP11-62F24.2	antisense	0.567527	0.841498	0.770979	0.704254	0.984701	3.63148	0.932077	1.18147	2.0301	0.714549	1.23501	0.719936	1.26436	1.1249	0.845462	0.916728	1.29347	2.38359	0.825081	1.06092	3.32721	1.0695	1.70211	0.739869	1.18771	2.65141	0.231711	0.42134	1.73723	0.732272	1.04833	1.10859	0.920657	0.522155	0.675466	0.667039	1.18807	0.870342	1.26372	1.30263	0.53802	0.511648	0.581777	0.0846749	0.0437562	0.648733
ENSG00000238260.1_4	RP11-46F15.2	antisense	1.1364	1.18065	1.70316	1.6775	1.99148	1.72042	1.01164	1.58771	1.52885	1.07406	1.09833	1.83063	1.62667	1.13945	1.09409	0.992181	2.1828	2.04278	0.903306	0.860485	0.56071	1.44836	2.84827	1.77141	1.92697	1.99686	2.06969	1.9404	1.32608	0.706542	1.82293	1.5667	1.14164	0.779624	2.09913	0.231675	1.46166	1.29052	2.01026	1.37825	0.639425	0.069989	0.0948826	0.35641	-0.544542	0.0114236
ENSG00000224388.1_5	AL773572.8	antisense	1.72442	0.226915	1.7393	1.56982	1.19093	2.05256	2.67503	1.07344	0.779011	2.06157	1.90489	2.74511	1.63399	0.841029	1.79351	1.38663	1.45457	1.68966	1.88226	1.66594	2.46084	2.36624	3.0044	0.766918	1.5699	2.71781	1.96429	1.91443	0.785436	2.06454	2.15211	1.78718	3.49691	2.02685	2.29182	3.38526	1.85682	2.21162	2.06493	1.64531	-0.09901	0.734782	-0.426744	0.122922	-0.327734	0.338122
ENSG00000268895.5_5	A1BG-AS1	antisense	1.63703	1.81138	1.36214	3.2705	4.11018	1.89703	6.92683	4.21743	2.62601	2.09798	2.75125	3.00859	2.83136	3.00518	6.10408	2.97517	1.2069	3.67878	3.46977	2.99075	1.5921	1.06788	1.45823	1.63597	1.77529	1.31799	1.62121	1.73318	1.04612	1.86939	0.22648	1.0903	1.1295	2.21405	0.850713	0.719535	2.31462	1.20881	1.47943	3.02716	0.291455	0.243558	1.32438	7.2298e-05	1.03293	0.00313447
ENSG00000237742.6_4	RP11-624M8.1	antisense	1.25103	0.613848	2.02444	0.712392	0.649341	3.21448	0.633353	0.689847	0.881639	1.18349	2.47326	1.25526	0.226045	2.1247	0.741533	1.11381	2.42074	2.03254	0.728467	2.58019	9.77704	2.40913	3.07068	2.02069	3.98226	2.02376	1.75236	1.38543	1.82535	2.07429	2.51419	3.18076	4.49305	0.910249	1.03862	2.93601	2.02623	2.26199	2.54315	1.7775	0.169019	0.431039	-0.347748	0.122286	-0.516767	0.0615114
ENSG00000261656.5_5	CTD-2258A20.5	antisense	1.33191	0.320969	0.680078	0.939605	2.07525	0.479638	0.996654	0.509518	1.16238	1.28197	2.0155	1.18941	0.91573	0.773831	0.854571	1.11434	1.26216	0.424849	0.443381	1.20568	1.39237	0.223925	2.08711	1.33283	1.24067	1.31912	1.49894	0.787401	0.576894	1.23228	2.04058	1.06684	0.948089	1.53816	0.452913	1.15407	1.07971	1.08858	1.28377	1.01761	0.237934	0.810708	-0.0972648	0.660522	-0.335198	0.537147
ENSG00000277978.1_4	RP11-403P17.6	antisense	2.24173	0.907664	2.54206	1.71253	1.04207	2.34578	2.39345	0.71563	1.29835	1.19355	1.9049	2.12123	1.52507	1.99745	0.896758	1.80262	2.46158	2.38541	0.221417	1.92222	6.47591	2.79647	3.68722	3.06769	4.70963	5.43562	2.80614	4.08413	1.57088	1.76961	3.16487	2.97864	3.33795	2.66024	4.41994	2.25684	2.46815	2.9159	3.75046	1.90988	0.363127	0.139888	-0.610463	0.0262358	-0.97359	0.0069517
ENSG00000250012.1_4	RP11-124N2.1	antisense	1.29375	0.873175	1.39049	2.2532	0.992414	1.38191	0.749744	1.84751	2.21121	0.920152	1.18184	1.05703	1.32662	2.16348	0.59795	0.216157	1.34583	1.94714	1.35031	1.22283	1.37567	2.01686	1.08257	1.27961	1.59228	2.03677	2.26502	0.810083	1.14378	0.580414	2.37534	1.12626	2.8749	0.848903	1.73177	0.858473	1.39782	1.37221	1.71218	1.31897	0.319333	0.206697	-0.0570912	0.95967	-0.376425	0.155116
ENSG00000235434.1_4	RP11-91K11.2	antisense	1.1898	1.30746	1.95019	1.74965	1.03382	2.48414	0.543802	1.28568	0.398252	0.832358	0.209418	1.82181	2.27756	2.01589	1.47831	0.534609	5.25726	4.14224	0.85596	1.08954	8.72043	2.33049	1.37886	1.87417	1.71199	4.0901	1.6211	1.76839	0.912869	2.39253	2.6428	3.10397	3.06923	1.16836	2.51986	3.11338	2.0799	2.29904	2.16778	1.96087	-0.0848119	0.82542	-0.229543	0.163614	-0.144731	0.300456
ENSG00000273219.1_4	RP11-644N4.1	antisense	2.15141	0.35229	1.04187	2.00549	0.228865	0.754706	0.215953	1.4741	0.607151	3.04053	2.10412	0.580718	1.16305	1.63747	1.18934	1.06754	2.07159	0.763477	2.54058	0.981166	0.197782	1.47834	0.413924	0.392765	1.21282	0.38168	0.64957	0.394449	2.39381	1.13018	0.38739	0.686125	0.974937	0.196289	0.758716	0.988362	1.07246	0.878918	0.75485	1.24615	-0.219538	0.823151	0.503681	0.34091	0.723219	0.292711
ENSG00000260647.1_4	RP1-178F10.1	antisense	2.15591	1.51064	1.18301	1.36253	1.28165	0.691581	2.11471	1.68654	1.33778	1.19892	1.51668	1.70864	1.44126	1.3548	1.66445	1.5024	1.50037	1.4517	1.37505	1.49395	0.195509	1.70435	1.61367	2.01006	1.36213	1.83877	2.09063	1.09146	2.03234	1.2185	1.14363	2.06469	1.55103	1.21938	1.39928	1.99768	1.50182	1.52422	1.76994	1.41562	0.215624	0.177409	-0.106635	0.49675	-0.322259	0.171621
ENSG00000227540.1_5	RP11-152N13.5	antisense	0.67937	1.23138	0.192853	0.623404	0.327094	1.74476	1.43614	0.781516	0.981377	0.844097	1.28524	1.12928	1.24902	1.09797	1.35929	1.42067	1.01926	1.27096	0.81535	0.942995	2.31296	1.50875	0.814997	1.19059	0.904185	1.3041	0.818068	0.989625	0.776049	0.812817	1.07229	1.27306	1.34236	1.00927	0.653829	0.473805	1.04691	0.933678	1.09012	1.08309	0.223483	0.306912	0.214162	0.694578	-0.00932112	0.693546
ENSG00000271959.1_4	CTD-3064M3.7	antisense	1.14657	1.32926	0.676771	1.3062	0.945991	0.304412	1.27616	0.834845	0.447014	1.63751	1.80555	0.510223	0.364191	0.708406	1.26082	1.39944	0.191716	0.241897	2.98571	1.09324	0.462765	0.717104	0.308149	0.672114	0.345576	0.384302	0.546452	0.703908	1.30583	2.34858	1.28171	0.526528	1.95285	1.54493	0.876783	4.70144	1.08736	1.69362	0.495616	0.996604	-1.77281	0.00314982	-0.765015	0.060865	1.0078	0.0959324
ENSG00000273210.1_4	AP001437.1	antisense	1.40879	1.94242	0.994431	1.27108	1.67022	1.09433	1.37071	1.15698	2.70058	1.45146	1.01472	1.39358	1.71777	0.859263	1.91004	1.24363	1.33686	1.41283	0.912894	1.72853	2.91588	1.29127	1.23501	1.81673	2.73262	2.39673	2.3043	0.19045	1.57381	0.883643	0.379602	0.780092	1.19017	0.84926	1.46516	0.48293	1.41885	0.866124	1.96278	1.50033	1.18025	0.00815186	0.792637	0.000915893	-0.387613	0.077244
ENSG00000226465.1_4	RP13-401N8.1	antisense	1.69843	0.795513	0.376116	1.40683	1.24349	3.41298	0.978336	1.16653	1.27831	1.37233	1.14152	1.39908	1.05537	0.73894	1.97132	1.35286	2.3429	2.90444	2.15012	2.13466	1.79422	0.745044	0.188107	0.35575	1.82818	1.89861	0.979425	2.14039	1.81043	0.614562	0.878138	0.621536	1.54615	1.06449	0.91504	1.11971	1.37277	1.19005	0.999186	1.55782	-0.252196	0.294523	0.38851	0.207308	0.640707	0.0331826
ENSG00000232352.1_4	U73167.7	antisense	1.9535	1.70998	2.86097	2.51625	0.186098	4.89765	0.527408	2.98895	1.79725	2.72945	0.852881	2.50666	1.49228	1.05802	0.96391	1.90818	4.76421	2.23589	1.10468	1.91881	7.26285	2.14458	3.56044	4.79252	3.93474	5.26286	2.46009	3.03903	2.60705	2.57731	3.31598	2.04701	3.17561	2.3848	3.898	3.21996	2.68488	2.91831	3.69254	2.29695	0.339482	0.182465	-0.345414	0.0914623	-0.684896	0.0573621
ENSG00000257607.1_5	RP11-449P15.1	antisense	1.24133	1.0683	1.06833	1.28725	1.42456	0.426369	1.66357	0.593993	0.935564	1.19915	1.52158	1.54219	0.588795	1.40332	1.31158	0.889613	0.662577	0.32765	1.31221	1.35538	0.184927	1.07438	1.20755	1.58464	0.935684	0.692125	0.874689	0.853179	1.10551	1.30139	0.940451	1.35686	1.07602	1.3314	1.39878	0.863539	1.07235	1.13635	1.06151	1.04801	-0.0982845	0.502962	-0.11675	0.353906	-0.0184655	0.681478
ENSG00000270084.1_4	GAS5-AS1	antisense	0.700476	0.509726	1.25225	1.33161	0.553437	1.08481	0.641607	0.63691	0.94999	1.45674	0.837196	0.662916	0.181648	0.598604	0.525037	0.571746	1.01208	0.616108	0.229823	0.372151	0.431266	1.02942	1.09014	0.528102	0.966663	0.761169	1.38459	1.67639	2.07704	1.83315	1.62947	2.09348	1.77708	1.65721	1.34327	1.40253	1.01127	1.72107	0.960014	0.721721	-0.842177	0.000289576	-1.25379	9.16462e-06	-0.411615	0.127078
ENSG00000244479.7_5	RP4-798C17.6	antisense	0.80401	1.17078	1.00457	0.315235	1.16536	0.847052	0.812498	0.177889	0.693086	1.52782	1.18695	1.49595	1.43716	0.696323	1.35288	1.3306	2.05983	1.27592	1.10299	1.33326	2.35111	1.99993	0.804276	1.33997	1.12337	1.5673	1.21685	1.05869	1.57658	0.665964	0.853313	0.984449	1.35196	0.617319	1.77852	0.779212	1.16275	1.074	1.34195	1.14958	0.321335	0.204861	0.0981174	0.984084	-0.223218	0.342276
ENSG00000272186.1_4	RP11-110I1.13	antisense	1.87962	0.924719	1.82123	0.778381	0.602735	0.396893	1.32802	1.77638	1.41474	0.738379	0.737412	1.01651	1.60872	1.00187	1.38916	1.31133	2.27065	1.20677	1.19153	1.72503	3.82873	0.722639	2.19069	0.862229	1.24012	1.33808	0.56952	2.59266	0.702501	0.993186	1.02193	1.20518	0.428341	0.171888	0.44337	0.434291	1.21848	0.88815	1.15388	1.37851	0.377618	0.258721	0.63424	0.0201658	0.256622	0.497198
ENSG00000248734.2_4	CTD-2260A17.1	antisense	1.83028	0.621012	1.21499	1.43852	1.53486	0.97593	1.19547	0.626221	0.37011	1.71672	1.64025	1.2368	0.757447	1.36288	1.87796	1.09737	0.793988	1.34077	0.618622	0.613108	0.725959	1.32011	1.91781	0.980191	1.37262	0.74591	1.03262	0.870358	1.29791	0.821891	0.404217	0.472979	0.168604	1.71893	1.11565	2.90872	1.13161	1.08658	1.22821	1.1233	0.176757	0.344811	0.0479411	0.344683	-0.128816	0.507951
ENSG00000231880.2_5	RP11-76I23.7	antisense	1.53191	1.07529	1.04143	1.58324	1.08798	0.930847	1.42787	1.46914	0.721259	0.784121	1.06538	1.25271	0.616749	1.98644	0.787645	0.934241	1.06569	0.447173	1.37454	1.0119	0.805523	0.851323	0.855276	2.08447	1.2446	0.96833	1.72949	0.642747	1.40958	0.1662	0.357234	1.2569	0.17905	0.706843	0.274842	0.81753	1.01515	0.645658	1.28891	1.09529	0.997314	0.0257002	0.762469	0.00144769	-0.234845	0.350567
ENSG00000237133.1_4	AC020594.5	antisense	1.08528	0.99749	2.35609	1.61759	0.186098	1.22441	1.40642	2.54061	0.163387	0.955307	0.852881	0.939999	1.76361	1.05802	1.28521	0.693884	1.54136	1.36638	0.82851	1.75891	1.61397	1.4744	2.03453	1.27801	1.47553	1.23832	0.527161	0.479847	0.488821	1.65684	0.947423	1.11655	1.98475	2.22581	0.820631	0.603742	1.23855	1.14716	1.33799	1.24931	0.222006	0.432903	0.123063	0.789264	-0.098943	0.601707
ENSG00000234203.1_4	RP5-1050D4.2	antisense	0.680581	2.06366	2.74746	1.12593	0.945536	0.309895	0.55947	0.378084	0.512528	2.22802	1.18546	1.0857	0.954504	1.24526	0.710048	1.10022	0.354773	0.157882	0.968627	1.22277	1.34036	2.48287	1.30879	2.13136	1.76195	1.76206	1.89073	1.01112	1.56484	1.40657	0.805563	1.18286	1.01047	0.901998	2.33408	0.256274	1.21356	1.16375	1.88963	1.04175	0.699317	0.0387707	-0.159774	0.509961	-0.859091	0.0130707
ENSG00000248115.1_4	RP11-752D24.2	antisense	0.767864	0.552046	1.35826	1.38783	0.33409	0.726908	0.211019	0.288253	0.437594	1.71648	0.314448	1.13497	0.43328	0.661389	0.153695	0.427076	1.64991	1.21757	0.499703	0.50777	1.28031	1.41229	2.31783	1.37258	2.50472	2.34498	1.39469	3.66611	2.46135	3.61302	4.17442	2.17608	1.63954	3.17952	1.80112	3.84503	1.49899	2.95069	1.89118	0.764784	-0.641763	0.0280015	-1.94793	1.20912e-06	-1.30616	0.00112753
ENSG00000268081.1_4	RP11-678G14.2	antisense	1.983	0.435827	1.02643	2.73382	3.10148	0.150556	0.978858	0.91835	0.696946	2.74679	2.40832	2.87654	0.759205	1.61272	1.57688	1.06924	0.775673	0.306832	0.513591	1.7829	0.601409	1.91434	1.16675	1.08505	1.8127	1.80726	0.756588	1.37543	1.62292	1.13931	0.293712	1.03469	0.859407	0.876307	0.755981	1.99258	1.32079	1.10559	1.42378	1.38359	0.364907	0.248203	0.323595	0.798531	-0.0413122	0.49558
ENSG00000267265.5_4	CTC-550B14.7	antisense	0.489617	1.85237	0.947577	1.88283	1.65506	0.28747	3.97764	2.28271	0.897334	2.05983	0.389915	1.5606	2.23305	3.43761	4.44704	1.77374	1.27889	0.769055	2.42135	1.78956	2.09152	0.258844	0.9724	0.935295	1.26515	1.15088	0.818696	0.761249	1.24366	0.270484	0.445126	1.98052	0.201778	0.752389	0.148875	0.782413	1.40313	0.731833	0.900211	1.83451	0.298749	0.335939	1.32581	0.00252603	1.02706	0.0709238
ENSG00000256940.1_4	RP11-783K16.5	antisense	1.05745	1.32473	1.60116	1.88696	2.54197	6.03495	1.57177	1.74143	3.06895	1.41144	1.00964	0.479131	1.99768	0.807318	1.44983	1.22116	1.43821	1.99951	2.46879	1.3348	0.497937	0.635156	1.74475	0.935205	1.04913	0.83042	1.31073	0.895263	0.53691	1.31194	0.414683	0.143022	0.4355	1.38049	0.567334	1.35625	1.40254	0.782377	1.08423	1.75928	0.470738	0.168083	1.16905	0.00180937	0.698309	0.138551
ENSG00000262413.1_4	RP11-498C9.3	antisense	1.8569	1.59496	1.44279	1.45845	1.05556	0.743561	1.07754	0.712524	0.349727	0.7019	1.32868	1.21496	0.837762	1.0765	1.45851	1.66161	0.668916	0.813476	0.969985	1.96368	0.142156	1.71104	1.58486	2.64979	0.994195	1.00638	2.97408	1.10841	1.22397	0.725676	0.623951	0.8129	1.73725	1.43947	0.710607	0.705048	1.19827	1.0097	1.82006	1.10144	0.85006	0.0209255	0.125461	0.938105	-0.724599	0.0526843
ENSG00000269106.1_4	CTD-2619J13.23	antisense	2.44945	1.41158	1.18836	1.39333	1.59101	1.56534	1.75626	1.27333	0.691682	1.63809	1.45218	1.33081	0.680212	1.68038	2.962	1.60491	0.697132	1.06225	2.86184	2.39847	1.15504	1.43873	2.19592	2.16288	2.67652	1.31881	1.87266	0.794697	1.16827	1.57685	1.57986	2.12246	0.141618	1.01342	1.16486	0.430919	1.51395	1.11033	1.94425	1.56398	0.80823	0.0536832	0.494239	0.0411342	-0.313991	0.151905
ENSG00000233875.1_4	RP11-61L14.6	antisense	0.723172	2.21313	1.30789	1.59735	1.2357	0.813936	1.75003	0.827961	1.45145	1.21197	1.32331	2.25894	0.89905	0.73416	1.06842	0.768197	0.776031	0.137444	0.610519	1.2375	2.1398	1.629	0.747882	1.4141	0.544995	2.40108	0.973229	0.354477	0.359866	0.20358	0.523623	0.205884	0.439009	1.05769	0.68193	0.22255	1.02347	0.449845	1.28505	1.19457	1.51432	0.00282999	1.40899	0.000271201	-0.105331	0.748507
ENSG00000259209.3_4	RP5-991G20.2	antisense	1.82674	0.64368	1.4155	1.6936	1.34903	1.19917	1.18291	1.17944	0.570156	1.50172	2.0083	1.92966	1.30666	0.946684	1.14691	1.86404	1.18562	0.74735	1.18023	1.38246	0.126021	1.80292	1.79781	1.74649	0.993035	1.46139	1.42666	1.21512	1.76614	1.80763	1.30508	2.31926	1.79908	1.02059	1.41722	1.47883	1.38175	1.56988	1.53805	1.25647	-0.0295542	0.919083	-0.321281	0.147625	-0.291726	0.249965
ENSG00000273221.1_4	RP5-1180E21.5	antisense	1.84631	0.966582	2.33173	1.78052	1.28164	1.19043	2.11105	1.12908	0.811436	1.06646	1.47014	1.90335	1.14506	1.22082	1.03729	1.75638	1.06012	0.765957	1.20972	0.641329	0.118215	0.785175	1.38306	0.811045	0.943004	0.891007	1.64599	1.55233	0.838826	1.40737	1.95982	1.41837	2.0935	1.535	1.25312	2.56374	1.33125	1.62468	1.07655	1.27827	-0.59374	0.0297401	-0.345961	0.15502	0.247779	0.744428
ENSG00000258744.1_4	RP11-80A15.1	antisense	1.18181	0.735841	1.24281	0.746956	0.488246	1.11656	0.115792	0.389007	1.09995	0.832393	1.16327	1.92318	0.405676	0.339478	0.78164	0.340482	1.50674	0.733803	0.364976	1.31918	1.17715	1.42158	1.65159	1.15314	1.06601	1.91384	1.31696	1.35185	1.19358	0.849092	1.40866	1.10004	1.43718	0.359788	1.86647	0.795464	1.02473	1.15135	1.42052	0.857378	0.303096	0.215323	-0.425319	0.131991	-0.728416	0.0272381
ENSG00000273237.1_4	CTB-119C2.1	antisense	1.53783	0.941123	2.23134	0.977239	1.46361	0.784042	1.11697	1.10121	1.15901	1.64104	1.93982	2.35238	0.813754	2.38403	1.95762	2.84127	1.03438	0.960364	2.58424	1.62985	0.114921	1.86994	2.77504	1.39181	1.86706	1.42034	1.98257	2.70961	3.36036	2.73057	4.94802	2.48716	2.52027	2.10428	2.24903	7.07699	2.02942	3.35403	1.88446	1.50314	-0.831745	0.014398	-1.15791	0.00130023	-0.326167	0.230011
ENSG00000254739.1_4	RP13-46H24.1	antisense	1.16714	1.34921	0.982304	1.12584	0.849967	0.111219	1.3695	1.153	0.366338	0.857769	1.62318	0.989662	0.626154	2.13659	2.76368	1.73951	0.82771	0.340611	2.91859	1.6148	0.371811	0.864405	0.394714	0.875931	0.966651	0.702485	1.19766	1.1606	0.527327	1.01271	0.653003	1.02109	1.0001	1.07681	0.837094	1.01468	1.07194	0.922602	0.833641	1.20403	-0.146281	0.452944	0.384089	0.805209	0.530371	0.562284
ENSG00000255052.4_4	FAM66D	antisense	2.16079	2.40677	0.801891	0.689844	2.9849	0.39533	1.97086	2.99522	1.11019	0.340533	0.980214	1.07386	1.44047	0.809568	2.13886	0.201043	1.22865	0.462379	1.133	1.01076	0.151943	1.45067	1.09377	2.11781	0.641452	2.60306	1.70303	1.47227	1.23333	0.473184	0.11106	0.649888	1.15819	0.581674	1.41551	0.84627	1.22328	0.882375	1.60163	1.26129	0.860079	0.0793671	0.515435	0.388932	-0.344643	0.255118
ENSG00000225205.5_4	AC093818.1	antisense	0.651705	1.09003	0.125595	1.80974	1.51385	1.32691	2.54991	2.30787	0.787269	0.7162	1.31781	0.418262	4.24473	2.19131	2.72912	1.54297	0.398729	1.55145	1.16952	2.1685	0.97718	0.476129	0.316687	0.106962	0.615311	0.409234	0.619037	0.477569	0.329388	1.08366	0.385796	0.289737	0.319696	0.390883	0.577651	0.364351	1.0653	0.468748	0.423893	1.50422	-0.145111	0.583271	1.68213	0.00119157	1.82724	0.00305932
ENSG00000267278.5_4	RP5-1169K15.1	antisense	1.08125	1.23879	0.632644	0.904755	1.5889	1.13884	2.45062	1.58301	1.07147	0.785659	1.62803	1.19347	1.78335	1.56807	2.40367	1.46885	0.709283	1.22276	1.22496	1.24371	0.0995375	0.918025	0.916319	0.59606	0.489796	0.983596	0.879838	0.927962	0.812697	0.561578	0.595068	0.7464	0.680242	1.44316	0.510794	0.680687	1.07677	0.773176	0.797272	1.28674	0.0442749	0.773042	0.734856	0.0784014	0.690581	0.190063
ENSG00000253445.1_4	CTB-79E8.2	antisense	1.02404	1.35252	1.98874	2.37088	2.05654	1.75542	2.71147	0.356844	1.3885	0.903053	0.894745	2.90179	0.658392	0.187452	2.83195	0.582302	1.33991	3.3442	0.467099	0.385993	1.17296	4.54497	1.57651	1.76612	8.37247	2.29155	1.76428	1.67931	0.633635	0.177534	4.50213	1.07412	1.05196	0.831143	0.391535	0.0970312	1.70636	1.15982	3.38598	1.4607	1.54567	0.0197448	0.332761	0.167185	-1.21291	0.0201124
ENSG00000197099.8_4	RP11-573D15.8	antisense	2.72732	1.79926	2.36021	0.126731	0.132663	3.7586	0.57983	1.77482	2.07526	4.76254	1.01567	3.15962	1.12806	1.23643	0.831606	0.314991	5.99015	1.99801	0.0967967	1.04265	8.26102	5.1357	2.23527	0.277448	0.979708	2.7691	4.15951	5.47618	1.06364	1.55046	0.932543	0.324364	6.85232	2.08181	0.972899	0.898241	2.24671	2.23916	2.59279	2.15106	0.211546	0.705021	-0.0579118	0.703742	-0.269458	0.501766
ENSG00000205488.8_5	RP11-116G8.4	antisense	1.22319	0.758761	2.42054	1.07047	0.416809	0.311571	0.099539	0.548701	0.0890229	0.856689	0.56238	3.47388	0.516571	2.01926	0.120791	1.11796	3.9767	0.753487	0.350114	0.747147	2.10889	3.62716	5.0821	7.46213	4.5109	1.47058	2.51991	1.5747	3.48261	4.64091	1.33594	2.13889	1.391	1.50236	4.62521	1.15605	1.94619	2.42752	4.11213	1.12107	0.760403	0.086927	-1.11461	0.00728943	-1.87501	0.00144498
ENSG00000228923.1_5	AP000355.2	antisense	1.65468	2.57351	6.70045	1.75944	1.23518	0.741504	0.487486	1.15119	1.06825	1.56304	1.12498	5.49084	2.04345	3.89355	0.0882397	0.862082	4.39919	1.44356	0.921051	3.72995	1.88818	6.7193	4.66807	8.83925	8.20481	5.7063	4.93587	5.62929	5.18836	5.92385	4.9152	5.04832	7.37316	5.3144	6.31662	3.34919	3.69311	5.45093	6.51227	2.13428	0.256657	0.197974	-1.35276	0.000546045	-1.60941	0.00136796
ENSG00000253574.5_4	RP11-284H18.1	antisense	1.1647	0.682704	2.31107	0.642253	0.449988	1.10574	0.319569	0.179849	0.389917	0.325933	0.820216	1.78367	0.413164	0.86831	0.771984	0.83767	2.78501	2.17862	0.08384	0.485076	2.94567	2.69047	2.07848	3.38121	4.33884	3.25991	3.91572	1.25058	1.2918	3.01285	1.4381	1.80145	1.32271	0.953299	1.23369	1.8296	1.53732	1.57045	3.27744	1.02595	1.06139	0.000416782	-0.61422	0.0292191	-1.67561	0.000652621
ENSG00000249695.6_4	RP11-598F7.4	antisense	0.767912	0.0772285	2.89115	1.01216	0.626082	0.510953	0.451145	0.371474	0.327422	0.538193	0.708828	2.3465	0.505972	0.843416	0.251373	0.664576	1.00593	1.10326	0.376641	0.817158	1.47274	2.12819	2.08959	4.55633	1.50836	0.118819	2.13054	1.02172	2.59245	1.6441	2.69065	0.275726	1.28334	3.33326	3.48702	1.99146	1.34782	2.03553	2.08864	0.841434	0.0371616	0.757811	-1.27448	0.00519399	-1.31164	0.0721805
ENSG00000233517.1_5	AC005162.5	antisense	2.2474	0.653467	0.977886	1.11483	1.4158	1.13183	2.16239	1.44298	1.08357	1.52916	1.7158	2.35318	0.869833	0.877764	2.01793	1.60953	2.1793	1.73366	1.11599	2.03838	0.0688747	1.54353	2.19433	1.48609	2.26972	1.49457	1.99429	1.07352	1.95349	1.48418	1.2762	1.57496	1.43056	1.0621	0.946317	0.512283	1.4621	1.25707	1.83042	1.44474	0.542114	0.0308423	0.200748	0.887531	-0.341365	0.238469
ENSG00000273183.1_4	RP11-5C23.2	antisense	1.44212	1.38317	1.23297	1.25158	0.885859	0.702932	1.14032	1.05885	1.5755	0.999667	1.37861	1.62706	0.981159	1.23236	0.972666	1.70627	0.899537	0.380393	0.85129	1.20345	0.0554642	1.01309	1.18041	0.978181	1.27121	1.3056	1.00933	1.34789	1.23714	1.13175	1.0276	1.20384	1.01588	0.799547	0.967733	0.687217	1.08716	1.04651	1.1263	1.09339	0.106008	0.395827	0.0632233	0.751046	-0.0427852	0.588297
ENSG00000275620.1_4	RP11-261N11.14	antisense	1.47806	2.24701	0.993003	2.3111	1.94996	2.14443	1.25491	2.78719	1.47068	3.4901	3.03002	1.49069	3.05052	2.14596	1.7122	1.48212	0.12718	0.56965	2.5709	1.16759	0.7666	0.182279	0.222801	0.120175	0.262408	0.154585	0.306737	0.482236	0.0548019	0.309112	1.04631	0.407392	0.187492	1.40075	0.209188	0.33782	1.22011	0.492789	0.208164	1.82095	-1.24325	0.207976	1.88565	7.08137e-05	3.12889	7.8139e-07
ENSG00000245261.1_4	RP3-330M21.5	antisense	1.13391	0.721071	1.19917	1.61149	1.39925	0.287008	1.2144	1.20879	0.512693	0.772025	1.34035	1.38884	1.00617	1.49548	0.749546	1.30049	1.07552	0.881347	1.13704	1.24568	0.035115	1.89493	1.68579	1.8542	1.67341	0.95547	1.38628	0.782168	0.997736	0.954218	1.12923	1.28133	0.984813	1.37696	0.653912	0.782178	1.11411	0.993616	1.57501	1.03407	0.664604	0.00376212	0.0575677	0.696865	-0.607036	0.113958
ENSG00000253352.9_4	TUG1	bidirectional_promoter_lncRNA	24.025	20.9387	22.7362	23.0924	23.0147	19.522	24.1608	23.3461	24.9419	23.4954	24.7768	24.2446	22.7248	23.2897	23.4918	27.1831	21.4501	23.4744	21.1233	20.63	22.8045	22.8897	26.5857	20.3951	22.1943	20.7302	22.0813	26.5446	24.7703	24.7307	24.6256	23.7898	23.1392	23.3909	22.3902	22.7241	23.2069	24.0117	22.4794	23.0698	-0.0951358	0.094358	-0.0577312	0.141182	0.0374045	0.460747
ENSG00000223768.2_3	LINC00205	bidirectional_promoter_lncRNA	5.07224	4.84539	4.47547	4.997	4.93965	3.45705	5.06525	5.04702	4.41801	3.6971	4.035	4.72489	4.70731	4.81253	4.36184	4.37376	3.83304	3.98132	4.05376	5.3854	3.75508	4.26753	4.92486	5.29324	3.99227	4.61903	5.16363	4.3978	3.79186	3.99683	3.84184	4.07032	4.72105	3.47245	4.91379	3.41824	4.41452	4.06935	4.71009	4.47801	0.210956	0.0362059	0.138057	0.0656295	-0.0728994	0.359455
ENSG00000198496.11_3	NBR2	bidirectional_promoter_lncRNA	3.88242	3.98673	3.92698	5.77272	3.92488	4.12688	2.7631	3.29159	3.2927	3.2571	4.36905	4.9923	3.85461	4.8694	3.79665	3.53556	3.26663	3.21565	4.48196	4.42047	2.99337	4.20009	5.04093	4.49945	2.94037	3.67875	5.47167	5.59527	3.813	5.06415	4.85547	4.15637	5.49581	4.95455	4.85172	3.11242	4.15974	4.65542	4.30521	3.90575	-0.112827	0.452052	-0.253311	0.023414	-0.140484	0.303948
ENSG00000224914.3_4	RP11-322M19.2	bidirectional_promoter_lncRNA	3.51677	3.66512	3.10363	1.54	3.21134	3.05349	2.58431	2.93258	3.29124	3.17088	3.07327	3.12086	2.1283	3.36642	3.10293	2.4485	3.29355	2.52304	2.96457	3.10999	2.06342	3.60176	2.33669	3.576	3.75033	3.78597	3.69013	3.02774	2.11494	3.16586	2.74459	2.87151	3.04982	3.56392	3.10677	2.10555	2.99322	2.86119	3.45681	2.91734	0.272828	0.0700945	0.0280404	0.855672	-0.244788	0.0749769
ENSG00000284602.1_2	RP3-465N24.7	bidirectional_promoter_lncRNA	3.04036	2.50003	3.28605	3.26319	3.0628	2.52163	4.33402	3.45789	2.62092	2.7212	2.66797	3.09768	2.82324	3.6362	3.52304	3.594	2.5265	2.71408	2.33184	3.0871	2.68165	3.06249	3.59692	3.83535	3.11542	3.11721	3.45526	2.38182	2.47871	1.50826	1.8239	2.0025	2.33231	2.59265	2.01769	1.54315	2.8432	2.07567	3.36377	3.0234	0.696507	8.03252e-05	0.542598	5.10889e-06	-0.15391	0.101748
ENSG00000254837.2_4	AP001372.2	bidirectional_promoter_lncRNA	1.8524	1.44961	3.15344	2.3931	1.79509	2.16612	1.75882	1.54852	2.2793	1.92719	1.94026	2.38205	1.87378	1.94379	1.72895	1.87596	2.97223	1.85526	1.56637	2.34571	2.55567	2.45981	2.77393	1.79484	2.9297	2.81541	2.48069	3.3459	3.07249	2.87581	2.33236	2.79593	2.81082	1.66777	2.97599	1.89187	2.28853	2.64099	2.5424	2.06493	-0.0548915	0.810927	-0.354985	0.00779122	-0.300093	0.0275521
ENSG00000271646.1_4	RP11-326I11.3	bidirectional_promoter_lncRNA	2.04941	1.71535	2.03605	2.25263	2.66717	2.33887	2.083	2.36277	1.87742	1.48146	1.86883	1.84221	2.10419	2.37841	2.51704	2.11441	1.79239	2.43512	1.99933	1.93633	1.56128	1.39815	2.0387	2.03906	1.92047	2.11402	1.84276	1.68358	1.59838	1.34836	1.43654	1.20313	2.02053	1.64893	1.50443	1.64072	1.91254	1.56496	1.89219	2.06732	0.273938	0.0310153	0.401638	8.92668e-05	0.127701	0.234644
ENSG00000268471.6_5	RP11-555K12.3	bidirectional_promoter_lncRNA	1.5467	1.30234	1.44614	1.98598	1.88901	1.52365	1.95908	1.54609	1.52831	1.33623	1.45789	1.31022	1.94135	1.69105	1.62533	1.93656	1.03993	1.89319	1.51121	1.75711	1.76479	1.38084	1.53047	1.23671	1.17283	1.40236	1.39046	1.44712	1.49398	1.30723	1.04684	1.4194	1.22228	1.52366	1.1279	1.44118	1.50376	1.33662	1.35228	1.61867	0.0168016	0.810712	0.276222	0.00664019	0.259421	0.0269669
ENSG00000176912.3_5	RP11-806L2.3	bidirectional_promoter_lncRNA	2.28861	3.96848	4.53308	5.49348	3.35697	4.41499	0.72817	2.40517	0.944373	3.19426	2.39151	3.93082	2.51825	1.8297	1.43144	2.31809	5.34204	5.02962	1.14806	3.73418	3.66216	7.68822	2.19847	9.18499	5.81624	7.59206	3.55204	3.83681	3.37341	2.00255	2.70785	4.51462	6.88103	2.98404	5.02334	2.55346	3.73813	3.76412	6.00534	3.07921	0.673931	0.0994119	-0.289753	0.211018	-0.963684	0.0145493
ENSG00000285399.1_1	RP11-245J9.8	bidirectional_promoter_lncRNA	1.31175	1.13585	1.00096	1.39159	1.61975	1.25286	1.69149	1.446	1.22789	1.09578	1.39644	1.09585	1.21603	1.3398	1.38219	1.38278	0.948888	1.27948	1.32461	1.20747	0.659559	0.768808	1.43664	0.959364	0.999067	0.976038	0.975807	1.50125	1.12836	1.0983	1.10206	1.3984	1.31487	1.28692	1.2411	0.997211	1.21087	1.22983	1.01929	1.25748	-0.270898	0.0376404	0.032073	0.869699	0.302971	0.0334704
ENSG00000260231.2_4	JHDM1D-AS1	bidirectional_promoter_lncRNA	0.691508	1.30168	0.925878	0.969645	1.3532	1.45747	2.16534	1.22206	1.69697	1.40981	1.01757	1.13927	1.13131	0.589362	1.526	1.11148	1.1374	1.57982	1.44144	1.23445	1.01571	1.54066	1.18059	1.08891	1.35147	1.67593	1.46646	1.10057	1.33741	1.24777	0.928031	0.927571	1.55722	1.04979	1.44161	1.54963	1.26558	1.23773	1.384	1.24368	0.161147	0.255996	0.00691968	0.884856	-0.154227	0.293896
ENSG00000284954.1_1	XXbac-BPG300A18.15	bidirectional_promoter_lncRNA	1.84757	1.22077	1.57904	1.52273	1.29271	1.53259	1.96047	1.41797	2.01282	1.22214	1.45968	1.81338	1.42911	0.958348	1.1749	1.42791	2.78156	1.94267	0.422279	1.60523	4.87911	2.81816	1.64458	1.66527	2.04474	2.53679	2.12465	1.17181	1.07475	1.75641	2.34553	0.889895	2.67157	1.29587	1.85628	0.964652	1.73233	1.55853	2.13903	1.69062	0.456772	0.0599187	0.117365	0.752803	-0.339407	0.115649
ENSG00000183242.11_3	WT1AS	bidirectional_promoter_lncRNA	0.864865	0.74752	1.11899	0.905322	0.9719	0.737791	0.0762579	0.538139	0.629163	1.40184	0.757599	1.06537	0.668842	1.21018	0.151553	0.737097	0.844827	1.32854	0.762188	0.541059	1.53923	1.27126	1.71501	1.83813	1.61375	1.63544	1.29314	1.86924	1.81113	1.7755	1.73569	1.31322	1.60577	2.11943	1.95927	1.95012	1.19734	1.79326	1.56112	0.838013	-0.200004	0.0886009	-1.09754	0.000683341	-0.897538	0.0143057
ENSG00000284309.1_3	RP11-96L14.9	bidirectional_promoter_lncRNA	0.571757	1.35699	3.03803	0.393699	0.335851	0.602837	0.119545	0.300672	0.0718097	0.841017	0.494603	2.53547	0.590311	0.814565	0.500968	0.429217	1.03539	0.280451	0.25134	0.653973	0.589882	1.1631	0.39323	1.62257	3.73467	0.692043	1.61326	2.07153	2.0575	2.12914	0.862296	1.26139	0.719366	6.77285	2.06033	1.87075	1.24534	2.20057	1.53648	0.75278	-0.518251	0.307207	-1.54758	0.000789659	-1.02933	0.0464171
ENSG00000211895.5_4	IGHA1	IG_C_gene	52.5196	204.647	22.1912	725.847	144.459	285.263	224.519	505.049	271.547	25.2095	620.761	76.8336	1193.52	1032.92	819.858	537.061	30.3964	389.412	246.062	495.78	122.206	46.7557	12.7061	5.6021	47.1521	18.7877	6.37567	83.8792	6.86418	201.335	18.0526	16.8897	5.52312	36.0317	12.3809	92.322	239.909	52.5865	22.8966	382.193	-1.19956	0.407752	2.86154	0.000168545	4.0611	5.28341e-05
ENSG00000211675.2_3	IGLC1	IG_C_gene	45.5942	338.18	19.4449	805.961	130.767	778.172	317.145	788.166	614.891	57.0965	465.662	113.255	1370.93	595.681	1576.82	764.044	33.8059	397.145	396.056	1446.17	794.561	43.7273	21.0861	3.72263	112.566	58.8293	15.4773	48.4839	4.69967	275.689	10.1278	11.6471	8.41004	48.6389	13.6451	137.452	351.771	62.0882	42.5681	564.264	-0.544545	0.981291	3.18398	4.68058e-05	3.72853	0.000257439
ENSG00000211893.4_5	IGHG2	IG_C_gene	53.5614	182.571	26.4439	1312.25	105.544	522.417	205.859	868.717	167.535	14.6225	376.548	50.9007	1345.21	884.395	855.072	442.249	21.8466	72.8434	128.915	363.847	65.9271	31.3189	11.2691	3.89087	43.066	20.1161	4.51613	78.2638	6.57536	162.923	9.20727	21.6674	2.91021	45.0135	11.7015	26.2932	237.389	40.5061	19.0295	384.156	-1.0899	0.485079	3.24548	0.000350894	4.33538	0.000214213
ENSG00000211890.3	IGHA2	IG_C_gene	11.8676	126.649	9.26094	464.69	17.4476	131.309	58.5392	192.448	143.649	8.562	146.152	27.5699	315.903	323.684	184.432	208.719	15.2126	256.647	90.4899	119.401	22.474	14.5117	5.56651	3.08981	30.5779	10.6999	3.87632	61.368	2.05315	128.887	8.03856	4.07165	2.19641	29.4812	9.09798	42.8225	89.7624	32.0018	11.387	136.91	-1.49076	0.494369	2.097	0.00317374	3.58776	0.000574079
ENSG00000211679.2_2	IGLC3	IG_C_gene	41.1448	145.039	15.0979	481.935	88.0573	397.955	148.078	463.313	249.42	25.6712	256.205	38.1369	682.321	227.34	740.14	258.764	18.6604	142.678	115.092	387.57	235.491	16.6115	8.06944	3.27959	32.5118	22.2193	6.46574	38.5268	2.31407	111.495	4.27854	7.86321	1.63296	23.1062	5.62263	59.7528	152.829	28.288	14.8596	245.624	-0.9288	0.953187	3.11819	2.41497e-05	4.04699	3.36365e-05
ENSG00000211899.9_3	IGHM	IG_C_gene	34.1671	23.4321	6.82433	96.9163	90.1069	45.2661	28.1757	100.415	73.2433	33.8519	75.3047	37.7492	63.7065	77.7703	111.502	57.7343	6.11395	88.966	35.545	211.838	11.4599	4.78821	1.63748	1.47701	7.24456	5.00731	3.9244	6.09884	2.53484	37.2635	2.7628	3.35911	1.56628	13.2428	21.6029	42.9698	40.7102	14.6001	4.01316	62.3852	-1.86317	0.166079	2.09523	0.000161739	3.95839	9.694e-07
ENSG00000211892.4_4	IGHG4	IG_C_gene	21.3223	30.6674	0.931468	368.785	11.2502	25.5733	27.8707	113.168	11.6624	2.78135	45.9224	1.74883	111.916	329.106	77.2831	90.9872	0.701274	19.4464	8.12151	80.6894	137.826	5.80864	2.59251	0.657288	2.53567	5.82084	3.17875	3.11164	0.588293	16.6384	0.805651	0.228647	0.647516	2.78809	1.68002	6.99606	43.6622	3.72048	3.43228	72.2743	-0.11632	0.437151	4.27992	0.000413452	4.39624	0.00820313
ENSG00000211897.9_4	IGHG3	IG_C_gene	4.51747	31.185	1.81839	227.861	35.6064	26.0585	29.3685	161.069	19.7534	5.96805	40.5276	3.72644	156.354	110.009	46.3925	49.5538	4.72974	12.2493	11.548	50.7551	4.33564	5.93411	3.02156	0.618185	13.0773	3.37597	0.850771	9.76523	1.18575	36.0492	1.78614	1.39147	0.108268	9.25091	1.81353	22.7897	31.789	9.34891	4.47965	49.2089	-1.06141	0.832477	2.39605	0.00331807	3.45746	0.00219063
ENSG00000254017.1_2	IGHEP2	IG_C_pseudogene	2.03062	1.70487	1.6057	1.87332	2.8095	1.24771	3.3774	2.6856	1.75991	1.89921	1.54246	1.70369	1.86043	2.85211	2.26488	2.27739	1.47333	2.45603	1.58922	2.07055	2.3648	1.50514	1.57152	2.74683	1.22411	2.3385	1.39979	1.09244	0.800208	1.54622	1.2031	1.52685	1.7611	1.55482	1.66085	1.16993	1.84861	1.36839	1.79765	2.06899	0.39363	0.105236	0.596444	0.000351047	0.202814	0.225306
ENSG00000211666.2_2	IGLV2-14	IG_V_gene	43.3618	135.699	17.0094	382.54	73.5435	669.631	232.887	563.749	286.975	22.2296	223.886	35.1718	779.277	211.716	705.733	245.099	37.3057	224.847	114.744	440.961	292.341	24.5725	14.8048	4.56923	34.8626	36.0914	7.32544	65.3341	4.20568	141.714	6.2703	5.8705	5.10086	23.8843	10.0436	60.0132	171.76	35.8263	20.371	273.272	-0.814502	0.920044	2.93125	5.386e-05	3.74575	0.000109789
ENSG00000211643.2_3	IGLV5-52	IG_V_gene	8.91964	7.13361	5.97044	9.84277	7.99916	11.0007	6.85106	5.4422	5.53062	5.7223	7.72628	7.08602	9.1646	8.84961	7.40455	7.87294	5.10527	6.14674	10.1003	7.14495	12.7349	5.99644	6.64319	6.09062	5.70406	7.64104	5.69055	4.91773	6.10352	4.03643	2.82329	5.43563	2.90052	5.78074	5.14575	5.06609	6.77012	4.68997	6.29432	7.79756	0.424472	0.0218373	0.733444	2.96531e-05	0.308972	0.0816115
ENSG00000239951.1_3	IGKV3-20	IG_V_gene	58.8452	260.109	28.3875	1337.32	264.453	945.614	345.619	1462.26	482.499	40.1378	679.633	78.6619	1278.15	941.151	2302.26	745.859	45.5804	431.518	425.128	706.789	335.993	48.4592	23.6541	10.5149	71.5258	35.2568	6.35069	84.0412	6.42131	304.482	12.4111	17.7595	2.64529	38.5884	19.1997	49.784	386.863	59.4814	32.6269	628.379	-0.866376	0.963526	3.40113	2.64791e-05	4.2675	7.65454e-05
ENSG00000211949.3_2	IGHV3-23	IG_V_gene	23.1948	54.2414	16.1623	579.34	65.2385	201.676	144.862	277.665	120.8	54.3626	222.732	50.8523	838.092	401.639	584.404	313.486	18.6573	190.694	128.984	495.357	53.9344	24.1494	8.94639	2.08256	48.0736	15.3692	7.30404	58.6235	4.06561	145.373	10.6388	7.28106	2.98028	33.9435	13.7062	59.1464	146.613	37.3065	17.6542	230.304	-1.07942	0.502572	2.62604	0.000353098	3.70545	0.000124983
ENSG00000241351.3_3	IGKV3-11	IG_V_gene	37.5586	103.549	21.7307	544.861	126.154	596.784	129.168	588.974	245.096	46.7533	376.435	58.7913	1307	509.021	1073.37	389.207	18.7221	195.366	138.342	271.209	187.039	32.3201	11.3778	2.07839	128.823	14.0551	5.36615	47.7087	4.88687	137.836	12.113	10.3995	1.97676	34.0218	8.92053	24.8294	206.718	31.4103	32.3368	331.673	0.041938	0.865852	3.40045	2.48535e-05	3.35851	0.000156275
ENSG00000243466.1_2	IGKV1-5	IG_V_gene	34.8391	146.078	14.2403	493.568	81.8133	359.188	318.345	717.991	323.928	39.2338	265.417	29.5098	972.113	440.302	1069.62	270.385	16.4342	225.772	168.721	395.655	136.071	45.2826	7.38826	1.67105	50.3842	19.3027	3.49019	49.7551	6.34688	115.73	7.77501	3.71877	1.7028	11.9571	17.0389	21.4028	191.171	26.1586	21.2532	310.439	-0.299607	0.864506	3.56895	2.05128e-05	3.86856	0.000124454
ENSG00000243238.1_2	IGKV2-30	IG_V_gene	8.80952	27.1307	8.38355	234.936	48.9801	132.368	81.5206	186.024	73.2154	7.32192	46.9803	12.7537	180.143	234	152.708	136.988	7.8789	129.277	59.0883	164.12	21.8792	11.2129	3.29741	1.47998	14.2584	14.1797	1.75943	21.2962	1.76941	53.7946	2.4437	1.29337	1.68728	11.6047	1.26312	3.73363	58.3217	10.9873	7.69797	93.0717	-0.513291	0.801828	3.0825	2.87058e-05	3.59579	0.000262058
ENSG00000211959.2_3	IGHV4-39	IG_V_gene	13.0623	56.562	6.2398	393.185	40.9585	188.724	51.494	149.086	111.123	29.0963	117.885	26.8426	267.596	186.201	385.922	92.0274	6.54174	79.4734	66.1061	178.542	25.7245	9.10338	2.75375	1.71044	15.1813	7.42693	2.69532	18.5396	3.51354	40.7331	1.06022	2.24247	1.19718	15.9519	6.96922	10.929	72.5667	11.2374	6.47852	117.733	-0.794567	0.740937	3.38914	2.87084e-05	4.18371	3.8223e-05
ENSG00000211644.3_3	IGLV1-51	IG_V_gene	9.85126	69.3404	3.88682	355.524	38.5201	132.294	73.8271	166.63	86.8733	9.35137	77.3756	16.4367	249.05	123.586	198.068	103.195	4.77003	64.2492	66.3224	111.425	106.859	9.9062	3.1791	3.46851	13.1813	24.1769	2.71885	15.5797	1.01547	54.1736	3.55886	3.46418	1.54063	13.4973	2.85469	14.5313	62.0634	12.2462	9.43848	98.4493	-0.375707	0.835579	3.00705	0.000122195	3.38275	0.000772069
ENSG00000211598.2_3	IGKV4-1	IG_V_gene	25.9041	73.8332	9.67496	509.019	95.3019	542.775	147.234	545.105	153.631	10.2299	181.671	25.196	686.342	288.833	363.041	295.772	10.3021	199.845	82.9544	251.608	204.944	24.8423	5.33297	0.971663	48.4319	19.2803	4.82419	42.1207	3.23896	116.22	8.17143	4.35643	1.1171	13.8963	9.23971	15.1116	139.455	23.7191	17.2806	223.963	-0.456902	0.879818	3.23914	0.000103574	3.69604	0.000443007
ENSG00000244116.3_3	IGKV2-28	IG_V_gene	50.8625	50.8701	9.93128	474.961	49.411	278.69	84.102	368.712	143.427	9.83229	119.682	26.2293	469.444	226.095	367.316	254.444	9.82165	142.32	99.371	821.343	115.272	14.7429	4.48448	2.95996	20.0628	16.8012	1.89477	21.5424	1.76941	63.1873	4.15429	8.04764	0.920332	15.5137	4.26302	15.4012	121.33	14.9777	10.1577	198.673	-0.560244	0.926911	3.72951	2.5573e-05	4.28975	9.97473e-05
ENSG00000211947.2_2	IGHV3-21	IG_V_gene	9.26352	37.0933	5.22023	139.691	35.3064	164.169	49.0959	126.939	62.377	14.4478	73.3871	10.2068	212.441	94.0268	282.339	99.2182	3.11766	47.8867	46.4445	184.569	35.796	4.51175	4.73113	0.839247	14.5976	9.71609	1.26483	11.395	3.3411	30.4344	3.12166	2.06227	1.17488	11.6076	2.17765	5.69383	51.1029	7.88982	5.94344	82.5255	-0.408694	0.709001	3.38678	4.30469e-05	3.79547	0.000160666
ENSG00000211943.2_2	IGHV3-15	IG_V_gene	9.05024	24.0432	7.02611	144.061	21.1914	110.89	44.068	76.6396	81.8921	12.2589	52.5424	15.7096	168.659	55.7844	162.367	93.6477	3.30571	38.7961	56.4966	64.4551	34.6852	5.77761	4.6133	1.73795	15.8694	7.39571	0.784241	21.1854	1.15577	35.6547	4.15827	3.45517	1.01781	12.2161	3.00436	10.3242	39.0533	10.2413	6.0297	60.8366	-0.764242	0.618214	2.57054	0.000152382	3.33478	0.000113212
ENSG00000244437.1_3	IGKV3-15	IG_V_gene	20.3272	66.8263	14.2139	309.458	60.6834	243	62.8764	259.339	128.35	24.9179	186.761	17.6699	378.144	227.932	676.559	248.805	9.73865	119.227	81.2796	184.382	199.326	14.9082	3.34553	1.40566	23.99	10.3611	2.64044	20.2032	1.23861	66.2128	3.58632	2.69135	0.749747	11.3007	3.59148	12.4219	102.735	13.5551	9.44182	167.61	-0.521701	0.938293	3.6282	4.41825e-06	4.1499	2.63977e-05
ENSG00000211651.3_3	IGLV1-44	IG_V_gene	7.03034	46.5381	4.21419	163.627	25.8654	210.631	49.7038	172.382	72.1799	20.6595	149.984	10.2035	410.398	94.4253	331.545	70.6185	4.50757	63.2875	44.8057	135.536	73.5654	21.3993	2.58041	1.38247	16.2691	10.6595	1.41311	15.5043	0.664003	45.998	1.6469	8.27135	0.803116	8.08903	2.353	50.1627	65.2473	14.8325	8.95065	102.938	-0.728697	0.927161	2.79495	0.000386074	3.52365	0.000687405
ENSG00000243290.3_2	IGKV1-12	IG_V_gene	11.3903	22.4967	1.86744	162.882	40.3793	79.7635	56.8427	184.987	93.3773	8.98579	88.3284	13.4751	269.763	129.414	204.37	102.215	3.33569	86.9058	22.6124	223.122	21.1454	5.81973	1.78553	0.834031	7.55507	5.40861	0.784282	11.1747	3.17636	30.9391	2.12529	2.49907	0.592811	7.90217	2.4396	3.30688	53.1667	7.12844	3.69788	87.0314	-0.94689	0.468911	3.60988	8.38278e-05	4.55677	9.56617e-05
ENSG00000211668.2_2	IGLV2-11	IG_V_gene	25.2875	79.8966	4.56669	160.42	48.295	73.1285	85.0053	204.567	53.7706	6.20584	89.8387	14.9723	399.171	96.297	251.482	86.8738	5.78798	62.8397	33.6867	109.147	150.622	10.1496	3.92127	0.827016	11.2363	20.8803	2.2033	24.7527	0.969254	41.9976	2.92715	4.54313	0.587842	11.6934	0.907073	16.0978	60.9876	11.6084	8.20296	97.2315	-0.500957	0.942503	3.06625	7.36917e-05	3.56721	0.000253336
ENSG00000211938.2_3	IGHV3-7	IG_V_gene	10.2781	42.0338	14.974	308.895	43.6138	88.6621	64.991	124.684	97.2304	7.35686	111.984	29.2935	471.174	172.427	240.29	177.422	9.71977	73.4209	36.3982	110.885	31.0019	9.46582	7.32199	0.524529	24.6466	7.5907	2.06971	32.9304	3.44887	87.3399	5.93115	3.91222	1.43597	15.1313	2.54741	61.308	70.3428	23.7761	8.60322	107.94	-1.46656	0.381612	2.18264	0.000959444	3.64921	0.000117751
ENSG00000211659.2_2	IGLV3-25	IG_V_gene	3.13324	38.8222	2.83611	124.757	24.6384	82.9615	33.1042	143.249	41.4151	10.405	71.4107	6.54911	239.291	40.007	210.242	55.1366	4.85579	57.1733	9.71918	199.664	188.328	5.86072	3.58234	0.515972	2.5087	3.74047	0.991237	8.88812	1.58504	20.5364	2.55494	2.55506	0.962419	9.58958	1.48699	41.8077	47.0796	9.99625	2.86657	75.6047	-1.80206	0.231654	2.91902	0.000812979	4.72108	0.000100807
ENSG00000278196.3_3	IGLV2-8	IG_V_gene	5.403	27.0702	8.47612	247.216	40.5855	119.084	64.0359	118.532	52.8286	3.80353	60.82	8.69635	200.073	153.971	245.868	134.527	10.9464	57.4836	13.6582	52.3532	72.9895	10.0001	4.02977	0.873328	7.84933	6.88003	1.2163	14.3672	0.491171	62.9529	4.10192	5.09	0.790961	16.7244	7.69313	22.5689	51.7792	14.9756	5.14148	80.8772	-1.54236	0.437758	2.43312	0.00151526	3.97548	0.000188782
ENSG00000211956.2_2	IGHV4-34	IG_V_gene	11.1329	36.964	3.0856	101.332	11.5578	15.1674	14.4496	50.7837	18.203	6.80641	76.3943	8.75301	142.935	42.4754	124.677	39.3367	1.03357	42.9956	17.8161	65.5356	14.8585	2.88566	1.13843	0.827016	15.5859	1.9397	0.777635	7.07219	3.87702	17.4535	1.05377	1.23903	0.440881	4.79431	1.20943	9.83755	25.4563	5.21974	3.85906	40.2997	-0.43573	0.55249	2.94872	0.000260385	3.38445	0.000216482
ENSG00000224650.2_2	IGHV3-74	IG_V_gene	3.34257	10.0572	2.87065	91.1178	12.78	40.1773	29.7793	49.1214	29.555	2.60468	32.1147	5.11736	93.2065	50.9973	69.844	51.4139	3.747	19.7974	16.329	34.3862	7.48172	2.12662	0.931023	0.661179	7.00057	2.48029	0.578324	11.951	1.22945	14.528	1.51227	0.69372	0.411852	5.71656	1.3471	5.85026	19.8016	4.80447	2.29633	31.2305	-1.06504	0.431964	2.70051	0.00026756	3.76555	6.99152e-05
ENSG00000211964.3_2	IGHV3-48	IG_V_gene	5.59811	11.0665	2.00565	125.876	2.73887	72.8121	18.7358	52.9818	37.4013	6.59636	36.115	11.7566	147.497	51.8245	158.645	52.9679	2.52324	46.4703	36.7153	87.5544	15.1959	4.95729	1.49161	1.17593	6.88072	4.53868	1.05469	8.8436	0.768587	28.3897	1.9084	0.622909	0.39906	5.91593	1.63982	4.31761	29.3328	5.86729	3.34982	46.8132	-0.808611	0.967944	2.99615	0.000254702	3.80476	0.000745717
ENSG00000270550.1_3	IGHV3-30	IG_V_gene	10.0987	54.4466	5.33532	72.0557	39.3132	150.009	31.7989	153.128	31.2657	29.1389	87.8069	20.2347	204.711	218.222	130.925	96.6515	2.83192	34.7858	30.1894	94.6329	23.2454	4.84768	1.45907	1.46322	9.18109	3.02489	1.48919	22.2877	0.751674	63.1199	21.0451	2.67965	0.390175	11.3572	0.53428	28.3636	47.0228	16.7255	3.57752	72.4203	-2.22501	0.431716	2.11435	0.000926346	4.33936	1.0442e-05
ENSG00000244575.3_3	IGKV1-27	IG_V_gene	8.96688	21.4435	2.40827	142.711	33.6439	221.285	77.5759	120.225	62.9701	6.29323	38.5061	11.6043	181.264	139.4	181.529	70.3021	4.02803	23.3571	24.2448	104.825	72.4006	6.99116	1.77533	0.383459	6.01785	3.82964	0.561226	10.5932	3.53446	32.7378	4.8106	1.63825	0.476849	6.33389	0.982208	4.03007	45.38	7.23748	3.25978	73.7611	-1.15071	0.373511	3.3493	8.78844e-05	4.50002	4.26845e-05
ENSG00000211941.3_2	IGHV3-11	IG_V_gene	8.08335	33.8205	3.62869	87.3341	9.44713	69.2333	30.5837	81.9117	43.6625	1.98824	67.4632	6.68963	205.007	81.5125	114.46	84.6546	5.85019	17.1659	27.348	346.01	60.8949	2.38888	2.63982	0.377329	2.02169	2.18241	0.929922	9.01606	0.77647	19.615	0.842695	0.989501	0.704531	4.00133	1.56574	2.85875	39.935	4.48556	1.75668	66.0357	-1.35244	0.449619	3.87988	2.31289e-05	5.23233	1.94843e-05
ENSG00000211937.3_3	IGHV2-5	IG_V_gene	12.301	35.6054	3.81743	217.866	38.6649	122.27	21.7951	175.937	51.7327	2.98532	112.141	11.5691	209.085	112.807	105.847	107.768	3.07747	60.3348	28.8617	31.7129	21.8934	2.30003	1.8073	0.390564	28.1208	4.40472	2.14392	6.24096	2.53249	32.2901	1.16029	6.06754	0.323767	7.61492	1.00062	7.22373	44.2137	7.1616	6.52789	70.8606	-0.133666	0.76943	3.30663	0.000121771	3.44029	0.000304468
ENSG00000211640.4_2	IGLV6-57	IG_V_gene	3.98968	26.4769	0.928255	102.226	10.1179	427.836	23.8245	170.888	93.4082	6.39866	45.6909	10.377	130.078	61.2734	76.2966	58.8091	3.2259	39.6094	26.9998	39.9604	26.9528	4.69928	2.19313	0.441676	2.56588	6.27048	0.323626	5.30104	0.300798	26.9878	0.728176	2.0582	0.731915	7.31435	1.69987	6.30865	40.3692	5.71453	2.74901	65.9699	-1.05572	0.595553	3.5291	0.000206462	4.58482	0.000212225
ENSG00000211653.2_2	IGLV1-40	IG_V_gene	18.2162	74.7245	5.27173	385.747	38.2255	180.707	67.1546	282.644	165.883	24.3883	128.604	14.4251	429.736	78.321	403.403	168.762	12.9489	98.1686	47.7526	61.4851	150.437	18.7579	3.19712	0.573831	26.3995	11.4131	3.65028	21.1761	0.588731	46.2331	1.59267	3.20968	0.285543	11.1266	1.4681	15.4945	83.3937	11.2417	10.6653	135.095	-0.0759333	0.652908	3.58705	1.03367e-05	3.66298	0.000176992
ENSG00000211648.2_2	IGLV1-47	IG_V_gene	15.2831	28.9748	6.58966	157.237	18.7118	105.741	42.7462	184.542	82.1859	17.8782	91.6334	16.2142	210.313	72.8611	205.951	92.9687	3.71402	79.9628	25.1696	83.7072	39.4722	3.86762	2.82822	0.573831	9.38648	7.09166	2.39156	13.6214	1.05972	35.7677	2.50277	4.81453	0.285543	8.51527	2.49576	6.66119	46.77	8.41376	4.35656	75.3265	-0.949561	0.737576	3.16233	2.42056e-05	4.1119	1.86256e-05
ENSG00000211945.2_2	IGHV1-18	IG_V_gene	9.45233	60.4488	2.83986	159.064	36.7061	106.616	53.4754	126.069	80.8217	24.4699	164.15	12.0386	207.413	96.7805	413.094	72.0453	3.76787	52.1048	39.512	91.2314	25.7696	4.39447	3.76693	0.793634	45.8949	4.04978	1.11903	10.0628	0.814398	22.9033	1.68592	3.43509	0.282097	13.0083	8.55578	106.295	57.3592	18.5603	10.0031	87.5176	-0.891769	0.690125	2.23735	0.000668706	3.12912	0.000267051
ENSG00000211965.4_3	IGHV3-49	IG_V_gene	3.8111	19.1113	0.845366	91.8762	13.4739	55.855	13.5392	28.7313	19.2711	2.5708	24.2474	3.35574	74.1831	53.8782	65.8312	52.9207	0.354773	21.231	19.284	243.433	10.826	1.36985	0.76345	0.202986	2.902	3.81775	0.778535	11.5265	0.521606	6.44665	0.503465	1.4194	0.378926	2.40527	1.29671	2.17809	23.7539	2.96407	1.6391	38.9824	-0.854679	0.540156	3.71717	0.000512318	4.57185	0.000691099
ENSG00000211660.3_3	IGLV2-23	IG_V_gene	13.7988	47.6564	5.14449	329.273	43.7029	137.128	58.2772	156.195	93.2945	8.13459	69.1299	9.78068	389.066	144.871	235.563	97.1816	6.49369	97.783	52.1334	71.3671	202.008	6.42708	5.35251	0.743997	7.83808	11.0666	0.180958	19.4858	1.19275	40.3174	0.985403	2.02351	0.926423	4.96609	3.26835	12.8447	66.2667	9.55671	5.2682	107.999	-0.859203	0.598172	3.49836	2.27564e-05	4.35756	5.0847e-05
ENSG00000240864.3_3	IGKV1-16	IG_V_gene	5.79904	15.1439	4.77179	141.511	34.4193	100.365	29.3947	104.615	36.2526	8.51368	103.546	11.3149	144.973	154.909	93.8399	98.4456	0.683881	46.061	41.9396	132.072	19.6513	6.46198	0.834138	1.56226	6.93024	4.78227	1.14343	10.2716	1.86605	35.8946	1.41813	0.303377	0.161884	4.13013	1.00062	6.23868	39.2006	6.80945	3.61905	63.2487	-0.911927	0.828386	3.21542	9.32444e-05	4.12735	0.000345711
ENSG00000242076.1	IGKV1-33	IG_V_gene	15.5196	55.8211	2.94344	327.093	57.016	540.801	159.939	461.102	152.556	14.865	140.69	23.8325	609.151	236.96	652.197	165.286	4.3637	106.946	40.408	265.522	230.672	17.3166	6.82818	1.53384	8.11102	10.0065	3.36736	15.5707	1.04725	47.1896	6.20314	1.93611	0.15895	7.72735	4.09253	124.449	125.534	23.1527	7.86058	203.033	-1.55847	0.935731	3.13246	0.000289506	4.69093	0.000421129
ENSG00000211669.3_3	IGLV3-10	IG_V_gene	2.93148	15.9975	2.54206	88.7661	25.6051	20.1346	13.5159	73.948	24.2792	3.58063	34.8323	4.74155	65.7952	43.7335	60.2107	31.3378	3.46859	9.34283	7.52806	73.3005	35.8765	1.50579	1.5022	1.2782	2.48563	3.45903	0.701533	2.29732	1.30906	21.2353	0.632973	0.744659	0.15895	8.86745	1.80071	2.90165	19.2319	4.43867	1.82206	30.5461	-1.28456	0.846301	2.78279	8.43413e-05	4.06734	5.28829e-05
ENSG00000211652.2_2	IGLV7-43	IG_V_gene	3.40106	13.9876	2.37502	44.8932	11.7489	97.1849	15.1405	30.3536	21.7667	2.56814	7.38155	3.19975	103.618	12.7522	38.7926	7.24985	1.76594	20.0031	8.4106	8.97682	8.94569	2.22864	1.0782	0.630495	7.87161	1.82786	0.968817	4.02854	0.258347	6.54713	0.499617	0.293858	0.156818	1.99909	0.807364	5.5665	13.8689	2.2397	2.43427	22.1198	0.120186	0.485852	3.30396	3.29136e-05	3.18378	0.000757029
ENSG00000211673.2_2	IGLV3-1	IG_V_gene	15.2405	47.1058	5.35334	190.228	40.7956	513.637	81.3913	375.417	91.9277	9.38965	382.968	14.056	282.977	79.9181	276.55	79.2137	2.29329	98.9503	25.4003	75.6486	176.655	9.43198	3.44352	2.14465	86.8833	6.32922	1.04571	16.6432	1.34384	26.5389	1.653	15.2721	0.148203	5.54331	1.8297	6.31314	84.7133	8.36504	18.2131	136.434	1.12253	0.602081	4.02769	6.88954e-05	2.90516	0.00198257
ENSG00000242371.1_2	IGKV1-39	IG_V_gene	21.1763	64.216	3.61039	295.365	38.9917	285.182	59.7307	245.204	116.812	11.9138	125.586	14.8691	363.987	164.629	324.391	110.873	4.48233	69.9508	40.1655	140.781	139.076	8.2279	4.33629	1.07233	14.2572	5.75384	0.653569	16.9999	2.32119	30.6641	3.18793	0.694186	0.148203	8.13805	1.8297	34.4216	77.0472	10.9339	5.71685	125.762	-0.935511	0.919564	3.52381	5.09663e-05	4.45933	6.48791e-05
ENSG00000241755.1_2	IGKV1-9	IG_V_gene	9.49163	26.7192	4.63392	343.9	14.5829	121.314	78.1535	244.999	33.5466	7.13053	21.9038	5.98864	535.133	49.1045	126.339	73.4492	2.78766	31.6905	14.2105	71.1547	130.288	4.31618	4.2698	0.227672	8.02957	1.42871	0.998751	8.40108	1.05126	22.0759	1.35416	3.58165	0.141618	1.91423	1.60168	5.88923	55.8834	5.11231	3.21178	92.6915	-0.670603	0.768412	4.18039	5.39538e-05	4.85099	0.000135453
ENSG00000211966.2_3	IGHV5-51	IG_V_gene	17.8375	47.4955	2.83986	144.684	51.2301	165.684	142.435	176.687	76.9184	10.8435	100.394	15.4624	266.162	115.188	324.258	140.894	5.15603	41.2606	48.9477	170.063	64.539	10.8907	4.3745	0.340129	16.9209	4.7065	0.746017	15.7161	0.930741	38.7392	2.36029	3.30297	0.141048	16.5968	2.1752	92.9904	64.9975	19.217	6.32979	101.38	-1.60215	0.63496	2.39932	0.000384438	4.00147	7.49787e-05
ENSG00000211950.2_2	IGHV1-24	IG_V_gene	2.88474	13.1003	1.17841	108.285	7.23278	58.3107	43.1815	112.823	43.56	1.43349	30.368	3.7398	145.278	50.1817	144.859	60.6119	1.77755	14.8398	9.59384	1688.29	28.8755	3.90123	1.81556	0.338762	4.27075	4.46939	0.866829	2.92776	0.811175	14.078	0.447785	0.657941	0.140483	3.68552	0.288848	11.3992	72.7918	3.8263	2.61042	122.4	-0.551668	0.697228	4.99951	0.000398987	5.55118	0.0035035
ENSG00000211663.2_2	IGLV3-19	IG_V_gene	8.47538	41.8142	6.30145	295.926	45.2429	228.683	47.3935	199.348	70.8579	15.9977	196.649	60.8023	442.93	119.912	262.654	55.4835	9.84829	60.7172	32.0529	1703.1	169.593	10.6728	3.35164	1.04635	14.3274	26.1732	2.58478	15.8065	1.07119	48.8857	0.129515	2.74308	0.325268	8.16969	2.17821	28.369	117.767	11.9642	9.6927	193.99	-0.303759	0.560288	4.01918	3.47708e-05	4.32294	0.000395711
ENSG00000211933.2_2	IGHV6-1	IG_V_gene	4.48094	7.77301	1.50714	38.6799	11.648	26.7381	15.7999	33.2444	20.021	2.25645	13.9372	4.329	113.496	35.1594	59.2615	38.4408	2.33228	15.7284	10.8885	22.4151	19.964	3.74647	0.476675	0.666799	2.38521	1.28723	0.974869	3.98904	0.798533	12.4448	0.881498	0.129507	1.6592	2.19774	0.852689	2.52438	14.8088	2.83082	1.58954	23.7191	-0.832609	0.75593	3.06676	4.51339e-05	3.89937	4.60455e-05
ENSG00000241294.1_2	IGKV2-24	IG_V_gene	2.49326	19.1447	1.54773	135.212	8.76183	61.8473	6.38578	49.3533	38.047	3.97476	4.19935	4.81272	96.0132	28.0719	50.2851	51.3704	4.74893	22.729	9.9371	219.651	39.2576	3.73764	0.923276	0.73999	2.01889	0.595786	1.08273	5.04709	0.126386	14.6583	1.5884	0.574832	0.920332	1.46586	2.36835	5.91158	24.989	3.62901	1.51639	40.8497	-1.25894	0.568627	3.49268	0.000242985	4.75162	0.000120637
ENSG00000211970.3_3	IGHV4-61	IG_V_gene	1.14855	4.12396	1.48636	53.9387	1.33163	16.2134	5.88458	28.3822	7.20854	1.12497	25.9884	3.51823	55.5992	16.2694	110.402	8.77911	0.0832413	2.7419	8.43631	33.1139	8.62097	0.643461	0.717803	0.285879	3.50133	2.75599	0.626299	1.32834	0.294101	13.4295	0.18916	2.33232	0.118614	2.72642	0.243358	2.16582	11.8265	2.5364	1.42179	18.7807	-0.835072	0.929063	2.8884	0.00438739	3.72347	0.0115917
ENSG00000211662.2_2	IGLV3-21	IG_V_gene	11.0393	60.7901	1.25375	73.2888	9.22073	219.724	41.5974	200.066	36.9773	3.42419	125.13	3.89114	229.021	103.91	89.1208	122.413	4.67637	60.644	61.7637	64.3138	89.8622	2.48703	0.55367	0.0638619	2.73016	2.27241	0.628325	3.42423	0.857915	24.6694	63.8982	3.94592	1.19348	2.0699	0.731735	34.5525	48.7835	15.0381	1.45591	76.768	-3.36863	0.0603134	2.35188	0.002317	5.72051	1.08052e-05
ENSG00000211962.2_3	IGHV1-46	IG_V_gene	1.66461	6.65524	0.705669	29.958	3.51702	17.3484	11.0135	20.1506	15.0498	2.14556	14.5819	2.47788	32.5243	32.0047	115.129	19.3145	0.496592	17.9515	11.2072	19.3299	5.1173	1.2553	0.371152	0.113982	3.94236	1.20515	0.0622753	2.94087	0.589511	4.87894	0.170128	0.199336	0.355096	1.67763	0.725095	1.153	11.0551	1.40996	1.15837	18.0163	-0.283554	0.511156	3.67558	8.18196e-05	3.95914	0.000173631
ENSG00000280411.1_4	IGHV1-69D	IG_V_gene	6.68002	33.9972	5.71247	219.586	21.0387	206.243	0.024711	256.498	107.237	11.8202	85.3365	22.7456	254.385	83.8761	803.257	56.8121	1.82329	48.5569	69.6973	317.127	18.3768	4.48738	4.27746	0.113681	11.4252	3.01233	0.54797	4.72485	1.00266	45.8092	1.0334	1.8891	0.47177	21.4377	1.80601	6.55404	76.0951	9.4143	3.97734	125.278	-1.24305	0.49592	3.73413	0.00717766	4.97718	0.00628795
ENSG00000270066.3_4	SCARNA2	lincRNA	1194.85	1099.46	1082.1	1227.21	1421.35	2516.31	1775.51	2354.75	1332.82	1033.73	1010.49	1047.5	1836.62	1098.58	1018.75	808.742	2179.08	2623.85	754.193	1184.61	3856.22	1583.05	1037.22	1685.64	1096.1	3249.09	1311.36	1146.82	891.463	1145.54	1338.59	956.737	1456.95	1342.68	1307.13	1203.18	1478.01	1198.79	1660.41	1545.56	0.469963	0.114341	0.366552	0.263787	-0.103411	0.662796
ENSG00000242086.8_4	AC069513.3	lincRNA	108.271	82.3364	169.737	140.359	116.967	77.2707	108.341	64.6755	92.0677	112.042	131.254	176.467	95.0249	148.768	88.1597	119.156	149.985	85.9048	95.9514	117.47	104.287	189.669	155.749	199.672	163.854	169.395	126.196	158.024	135.901	165.798	138.322	166.121	161.982	159.647	199.727	158.053	134.239	160.397	167.423	113.547	0.0618443	0.599584	-0.498355	0.000349998	-0.560199	0.0013512
ENSG00000260032.1_3	NORAD	lincRNA	78.9626	72.9845	77.6505	75.294	77.3319	88.5873	77.603	86.2255	83.0197	79.2412	71.6882	74.7395	78.7586	68.319	64.6212	79.4953	84.7951	102.585	62.7864	76.1646	116.572	77.1514	80.1743	74.999	81.5235	85.2308	79.0566	77.3388	74.4867	82.093	76.7327	76.0059	80.4453	83.4896	85.148	89.9512	80.0348	80.6324	79.6893	79.8774	-0.0169734	0.716583	-0.0135718	0.723963	0.0034017	0.912817
ENSG00000270103.3_4	RNU11	lincRNA	89.3694	56.5421	100.9	196.974	110.562	119.387	77.4381	208.134	143.237	68.6647	72.052	102.363	153.109	81.5169	126.344	157.988	97.9991	117.987	147.426	89.3321	141.577	108.7	96.1968	167.36	189.514	167.066	107.857	160.096	110.371	237.184	280.15	273.202	210.195	226.211	338.759	180.063	147.551	224.026	139.449	117.091	-0.683927	0.0168716	-0.936039	4.73459e-05	-0.252112	0.217001
ENSG00000235142.7_4	RP1-60O19.1	lincRNA	68.051	58.0423	59.2665	58.7124	56.048	74.6973	61.1538	68.4031	67.7195	60.4919	73.3662	78.7615	85.2869	59.8207	68.9448	81.715	82.0091	55.7741	104.864	88.7033	93.2399	87.822	114.907	78.0562	91.1073	82.8236	80.796	71.0719	99.8793	75.0062	81.8638	85.7943	89.6795	62.8968	71.1097	63.1022	76.1385	77.8226	89.252	71.6701	0.197695	0.103474	-0.118819	0.22322	-0.316514	0.00969854
ENSG00000269893.6_2	SNHG8	lincRNA	42.3313	29.7204	40.3484	39.767	34.6009	72.5133	32.8118	56.0941	45.6903	31.9737	31.2469	37.2749	57.3011	35.7143	43.0028	37.5287	88.9439	94.8353	82.0739	50.5518	481.468	51.68	49.7187	43.712	128.322	243.48	40.2319	49.8023	63.8986	54.6844	50.1858	50.3647	41.578	29.4717	115.094	38.2333	69.8958	54.8125	92.8574	69.7997	0.760512	0.247048	0.348714	0.972668	-0.411797	0.2682
ENSG00000228262.8_4	AC073218.2	lincRNA	70.5129	55.6956	46.6579	49.6414	59.3514	64.5018	76.9914	45.5838	55.8951	51.7191	109.071	45.0768	64.6866	54.3026	59.6089	63.8075	40.9933	61.3261	66.3299	75.7608	56.2949	66.1708	77.3945	36.3438	48.0114	39.1655	62.7552	47.018	57.4807	29.1076	40.7181	44.7816	43.6559	74.579	44.7887	34.1042	56.1079	46.2482	54.9735	60.6576	0.24934	0.282491	0.39129	0.0058875	0.14195	0.322039
ENSG00000233237.6_3	LINC00472	lincRNA	42.7084	40.6452	47.811	42.3761	43.0483	32.2621	45.9361	28.3991	36.8383	54.7355	56.2692	48.5364	35.1049	33.8441	44.7986	38.8779	39.8056	30.1062	55.2576	39.5258	34.8743	56.1137	58.2783	62.7409	48.7339	51.619	62.5338	59.7636	56.0194	62.6675	63.4221	62.5201	53.6109	60.2037	53.5189	66.1677	48.6021	59.766	56.6699	41.5124	-0.0767412	0.252704	-0.525782	4.36664e-06	-0.449041	0.000586563
ENSG00000270141.3_2	TERC	lincRNA	76.5921	72.7192	32.9374	55.3206	70.1113	165.926	99.7532	124.166	92.2404	67.7335	64.6283	39.9333	95.0802	53.7317	66.0579	34.1377	92.7567	85.0024	80.5602	64.7915	153.707	50.0463	25.6553	51.8316	42.5311	136.884	63.9187	50.2596	34.5841	41.8344	38.9136	35.0077	54.8595	56.9636	62.083	41.416	68.741	46.2135	61.8112	80.3756	0.419553	0.395494	0.798442	0.00295424	0.378889	0.147628
ENSG00000249669.9_4	MIR143HG	lincRNA	31.1993	40.1168	47.8017	45.9437	43.6314	23.392	48.8417	22.7558	26.6243	31.7349	29.1758	50.5052	16.3405	59.7975	40.3493	56.4589	17.4589	33.413	25.7585	40.2852	20.4915	38.6992	35.3865	45.1863	29.5178	30.0959	30.9203	50.736	24.6667	37.8674	20.1414	26.3187	31.8311	34.795	48.7279	16.9272	34.8304	32.4457	34.9677	35.8131	0.107994	0.465219	0.142461	0.541372	0.0344674	0.853342
ENSG00000203709.11_4	AL035209.2	lincRNA	23.8924	19.6921	26.1351	21.8493	19.9827	16.426	26.4942	17.9292	18.5535	19.9301	21.7253	27.7594	20.2222	24.3098	18.4264	24.3899	26.51	19.9784	16.2339	25.1578	22.6101	27.6653	37.1704	38.84	29.5873	30.6806	26.3412	25.0354	30.118	24.7292	23.5888	23.4873	22.3899	24.1396	20.4398	25.1714	24.0998	24.3444	31.7141	21.8194	0.381537	0.00201573	-0.157976	0.0560049	-0.539513	3.19131e-05
ENSG00000212694.8_4	AC084018.1	lincRNA	23.6611	23.1986	24.3098	31.9791	25.6115	14.586	25.9043	18.5742	17.6456	19.9573	27.5427	21.7965	18.218	22.5133	23.4135	25.7142	16.832	17.2712	17.3251	22.6374	20.0627	23.9683	25.833	26.7125	21.1436	18.5664	23.5413	29.9901	21.9768	18.5232	24.2817	24.3259	26.0951	23.342	20.6838	16.6655	22.3445	22.876	23.2942	21.8454	0.0261342	0.778543	-0.0665038	0.512925	-0.092638	0.38933
ENSG00000250903.8_4	RP1-80B9.2	lincRNA	17.7465	20.0002	14.2596	16.8496	20.9801	21.8991	18.8662	20.3915	18.6018	15.3075	18.0941	17.6614	21.7896	18.2184	18.4189	18.0806	19.7659	20.9881	19.8891	21.3302	23.2131	19.2656	20.7371	19.3429	17.4424	21.9402	17.9291	19.3685	16.3401	15.6227	16.2792	15.6413	18.6367	15.7162	16.211	14.5461	18.5381	16.4846	19.4429	19.1596	0.238119	0.00359219	0.216944	0.00257196	-0.0211751	0.732098
ENSG00000251136.8_4	RP11-37B2.1	lincRNA	22.0177	20.1195	17.3379	16.1941	16.2173	19.9277	25.4787	15.7799	19.9685	13.7724	22.3847	20.8025	22.5969	18.8084	22.2595	22.1688	15.3693	19.4491	17.9022	21.2606	22.341	15.7354	16.1083	15.4683	14.8416	20.8719	14.6459	16.4937	17.3216	15.8238	18.4613	18.6189	17.3112	21.0007	13.8356	16.4222	18.4755	17.2543	16.2786	19.6265	-0.0839851	0.371423	0.185845	0.046312	0.26983	0.0165667
ENSG00000246067.7_4	RP11-113K21.5	lincRNA	15.9749	14.2401	15.8953	16.5087	13.9684	15.4621	16.1492	16.2699	13.1688	15.0296	14.6521	15.8953	16.0062	16.1107	14.3889	14.4729	14.6762	15.0652	14.2099	16.1321	18.9286	15.9027	17.2151	16.8415	15.4226	14.5383	16.9481	16.1344	15.7236	14.939	14.3966	13.9172	17.735	15.6584	13.4977	12.8752	15.4153	14.9863	16.1447	15.3907	0.107414	0.120152	0.0384121	0.412917	-0.0690015	0.175289
ENSG00000278730.1_4	RP11-147L13.11	lincRNA	15.0552	14.1333	13.1495	14.8531	14.6207	12.7006	15.5697	13.5231	13.3634	13.8048	14.247	14.6207	13.6614	13.0019	14.1106	15.9913	12.9075	13.1014	13.848	13.689	16.2019	13.2248	15.3959	14.3394	13.7246	12.7198	14.9905	15.7811	16.4586	14.508	16.2332	15.2533	15.8493	13.5011	15.2506	16.1264	14.4309	15.4402	14.0658	14.1026	-0.134494	0.0202817	-0.130731	0.00220635	0.0037637	0.939264
ENSG00000232677.6_3	AC092296.1	lincRNA	19.081	22.7798	15.2986	15.2165	19.6235	19.1019	14.1242	12.4118	15.4624	16.6495	20.7086	15.8831	16.5815	13.5236	14.278	20.1909	20.0464	16.3009	20.4973	15.9822	16.5276	22.7134	21.1479	23.4995	19.1682	17.9635	16.8327	13.3836	18.6446	14.5389	16.9559	16.4251	16.9307	19.8102	21.4686	12.8283	17.5717	16.7762	20.2209	17.1557	0.269428	0.0390623	0.0322695	0.726797	-0.237158	0.0275712
ENSG00000281649.1_3	RP11-220I1.1	lincRNA	15.1406	14.739	14.8958	16.7297	15.5911	13.0885	14.9971	15.9135	12.4397	14.9306	14.4397	17.3034	17.6889	16.2666	13.7657	15.6771	15.0626	12.0324	17.0997	17.3812	13.8361	15.9218	17.9142	15.5881	14.1322	13.8163	14.7274	16.2989	14.6289	17.5459	18.0842	16.26	15.9629	16.5179	13.2422	15.0034	15.4073	15.9494	15.35	15.1914	-0.0552605	0.460196	-0.0702461	0.23581	-0.0149856	0.80747
ENSG00000260260.1_3	RP11-304L19.5	lincRNA	22.0561	16.5724	16.6089	16.682	18.9245	34.9509	13.0659	26.881	23.308	12.9354	11.8384	12.0961	22.8252	10.9844	16.0172	15.2645	34.5207	27.9363	17.2868	16.7329	45.9397	20.1903	11.9451	19.3699	23.3987	37.8288	17.522	17.5118	18.3306	15.3029	17.4513	15.1036	15.5275	16.1608	17.6485	13.383	19.7251	16.2689	21.7091	20.6394	0.416186	0.0986751	0.343285	0.225835	-0.0729014	0.713334
ENSG00000186594.14_3	MIR22HG	lincRNA	16.2551	21.8727	24.296	16.541	13.3314	22.1789	11.5297	10.5791	14.4631	21.3262	12.3854	21.8712	16.2509	14.9057	13.9472	17.0153	25.8819	14.9533	23.06	17.8241	19.0151	21.8249	18.7511	25.8795	27.6873	20.8996	19.4119	18.0033	18.6865	19.5021	17.3104	17.7983	16.8352	23.2697	14.4308	55.7165	19.597	22.3948	22.409	17.5944	0.00092057	0.652296	-0.348041	0.139687	-0.348962	0.0256493
ENSG00000255198.4_3	SNHG9	lincRNA	23.8123	24.0119	22.1525	18.6936	29.4049	40.818	18.2123	29.5864	30.6995	18.0353	20.5746	17.8755	29.4354	13.1913	24.5224	21.1902	42.3816	34.7928	26.3762	22.1176	34.3125	33.3178	19.9811	24.2876	28.5398	48.2191	23.491	16.2171	9.94677	23.6254	23.8198	16.1575	16.6281	20.0397	17.3223	25.6268	24.706	18.8204	29.6394	25.8189	0.65522	0.0142062	0.456131	0.0137416	-0.199089	0.335525
ENSG00000267575.6_5	CTC-459F4.3	lincRNA	16.601	11.4533	16.448	14.0418	17.5265	14.9963	19.462	14.9941	15.4115	16.332	15.0585	13.3341	17.796	16.8093	15.3641	15.1985	12.8275	15.465	16.6518	16.3226	15.1048	15.0275	15.1964	16.2601	15.0593	17.1105	16.9626	13.3695	13.5759	9.96048	10.7144	11.3027	11.8864	11.6453	11.3557	9.29153	14.6088	11.4558	15.9361	15.5809	0.476221	3.63672e-05	0.443704	4.9799e-07	-0.0325179	0.589531
ENSG00000250742.2_4	RP11-834C11.4	lincRNA	19.5168	13.9132	12.7759	14.7279	15.7277	18.4347	30.2111	19.1569	21.2189	19.1087	19.6112	15.9232	13.1815	14.5908	21.1171	18.972	19.9105	15.6084	21.2584	20.6576	11.9655	20.321	12.9433	15.4604	21.8672	25.4397	27.4873	12.92	13.2588	11.0009	12.9079	13.4959	23.4062	10.2749	17.2409	9.16577	17.3549	13.7413	20.5865	17.9804	0.583184	0.0175124	0.38791	0.00614769	-0.195274	0.263316
ENSG00000225431.1_3	AP001626.1	lincRNA	19.7019	13.8719	12.7247	14.7984	12.4855	22.6749	27.2239	17.4119	13.1917	20.1249	18.8506	15.855	15.6063	8.9688	20.2257	12.8989	15.6299	9.45209	38.2885	14.8032	12.5549	20.1643	20.478	16.5562	13.9613	16.4326	21.3477	16.6657	14.7238	16.6416	14.7985	13.5431	21.4595	18.244	12.6006	13.7124	16.9076	15.821	18.1567	17.0164	0.198658	0.137306	0.10508	0.814785	-0.0935781	0.444695
ENSG00000263753.6_3	RP11-835E18.2	lincRNA	13.7201	10.3673	10.4742	11.9155	11.7284	11.0822	9.81569	11.3017	9.83111	9.57632	11.9092	12.8912	12.2858	12.8236	11.2108	11.2299	13.5991	13.0785	9.64449	11.2969	13.4716	12.6486	13.1639	12.735	12.4489	12.5339	13.0515	12.4236	9.90652	8.94609	11.2554	11.9753	11.7101	10.5322	11.9755	9.55503	11.6143	10.92	12.7636	11.5835	0.22507	0.00537993	0.0851028	0.216632	-0.139967	0.0426316
ENSG00000197182.14_3	MIRLET7BHG	lincRNA	19.471	22.4129	19.189	20.0323	19.7708	8.91626	29.4647	13.6963	10.9914	17.65	20.281	21.6825	10.6246	21.1653	24.5086	19.7885	9.93433	10.1677	26.6636	20.6435	11.2094	17.4579	15.0743	23.2395	18.7494	14.7028	17.4399	16.5257	12.8889	14.5295	10.4781	12.4953	11.9489	16.6765	13.3349	13.8842	16.8803	13.6402	17.7773	18.0126	0.382169	0.00701732	0.401136	0.0772743	0.0189667	0.8321
ENSG00000268205.1_4	CTC-444N24.11	lincRNA	10.4209	9.55652	9.22216	10.4795	11.4518	9.73805	12.1416	11.3875	10.297	11.2106	10.1485	8.97516	11.1259	9.80692	10.1248	12.4601	8.97185	11.608	11.5436	10.7301	11.9286	9.98996	10.423	8.98658	9.30411	9.68105	9.39288	9.326	9.11993	9.19318	8.72582	9.84244	8.60612	9.10949	9.01021	10.2641	10.1196	9.24414	9.6296	10.6347	0.0589357	0.177101	0.202171	0.000575875	0.143235	0.0324814
ENSG00000251381.7_3	CTC-497E21.4	lincRNA	15.9638	13.7333	12.5159	13.6488	11.559	15.3705	12.008	11.2255	10.7751	13.3091	15.3084	9.19105	10.9748	8.22307	14.5083	12.1361	18.36	10.1572	16.2881	12.4334	10.3642	11.7482	14.3318	15.9075	15.9469	15.5692	15.1727	11.397	12.7913	14.1648	14.4077	14.085	16.0771	15.7934	11.5746	15.955	13.416	14.0273	14.7794	12.7645	0.0753464	0.427568	-0.136107	0.159758	-0.211454	0.0766888
ENSG00000182648.11_3	C7orf13	lincRNA	9.4458	9.9566	10.0095	9.22999	11.1011	16.1044	12.022	10.2981	10.614	10.1725	10.6452	13.741	11.3757	9.77363	13.4857	11.0546	13.3955	9.54143	13.3743	13.0902	16.6053	13.8936	16.2129	15.3658	10.0872	17.3379	16.8584	13.2144	8.82089	8.09969	14.5001	11.5512	14.3315	12.8881	10.2906	7.5555	12.1123	11.2502	14.9593	11.6684	0.411089	0.0306606	0.0526544	0.544782	-0.358435	0.00627477
ENSG00000182165.17_2	TP53TG1	lincRNA	11.2406	10.1225	8.10949	7.56092	11.4324	17.7229	9.55704	11.9393	10.7455	10.1685	7.42664	9.72465	10.0382	8.52853	9.04795	9.07828	16.2591	13.4267	8.86334	11.835	29.1711	12.1221	9.71559	11.4819	12.2669	22.1853	12.1753	7.99369	7.78414	8.38924	7.6024	9.55524	9.70767	7.95353	8.81855	7.62845	11.0383	8.38143	13.3245	11.5237	0.668814	0.000852317	0.459341	0.0210706	-0.209473	0.262541
ENSG00000166770.10_3	AC004696.2	lincRNA	9.89215	7.7513	9.25395	7.15149	9.35869	12.355	7.81871	8.57677	10.7241	8.73388	11.1321	12.5977	8.28841	8.37574	13.2453	10.5943	16.2639	11.8468	9.32344	11.672	9.73821	11.5238	10.94	8.76337	11.3954	10.6052	8.42126	11.39	9.5371	11.0793	11.3317	11.9562	9.1464	8.06394	7.63377	9.10971	10.1553	9.91646	10.2748	10.2235	0.0512189	0.632523	0.0439954	0.78655	-0.00722355	0.840925
ENSG00000276772.1_4	CTD-2515H24.2	lincRNA	12.1458	11.393	16.7646	11.5164	10.3474	9.96237	8.27999	7.35943	8.1925	12.6365	9.85355	13.8174	7.5975	9.55398	6.98914	7.7101	16.9005	9.24551	8.17619	16.7698	15.357	14.581	24.9512	22.3717	20.7892	19.3228	20.53	16.2477	22.1131	13.3557	16.7305	19.3492	13.7987	19.8684	18.2766	14.3919	14.0902	17.1258	20.4243	10.9795	0.25412	0.0818291	-0.641361	9.92456e-05	-0.895481	2.32249e-05
ENSG00000267100.1_3	CTC-539A10.4	lincRNA	8.96502	7.0229	9.1047	9.09732	8.06084	11.0356	9.65301	8.48759	8.82085	6.83062	8.99646	9.49302	8.00562	7.29667	7.83325	8.35584	14.03	12.7263	8.50318	9.06895	10.4908	10.2043	10.4757	10.1928	10.551	13.4893	10.6884	11.7098	9.56342	8.43393	10.2938	9.01054	9.60066	11.3266	10.1427	7.24506	9.57796	9.70295	10.9336	9.13707	0.172272	0.102072	-0.0866906	0.334216	-0.258962	0.020286
ENSG00000205664.10_4	RP11-706O15.1	lincRNA	6.77076	15.9712	13.2242	13.674	19.6752	17.5458	31.2288	21.5709	17.3835	12.2467	17.4407	10.9607	23.5299	13.9586	16.6514	15.9679	15.3691	16.6556	26.3088	24.2877	15.2826	15.7571	11.0778	13.3911	11.8216	15.7115	15.1975	10.2549	10.5546	12.4548	15.0495	9.15233	15.6779	10.8768	11.2393	11.4237	15.4262	11.8538	13.8261	17.4145	0.22205	0.0958261	0.554943	0.00602018	0.332893	0.187069
ENSG00000269929.1_5	RP11-2B6.2	lincRNA	7.87524	7.64886	8.90601	7.70606	7.88501	7.87218	9.56195	8.22839	7.59981	8.31926	6.62526	8.29202	8.85409	8.60738	8.87526	11.4549	8.17016	9.47195	9.71599	7.18542	11.0906	7.81954	9.6542	8.84625	7.09278	9.83362	7.33602	7.46423	9.67802	7.48797	8.14101	7.95	7.81546	8.7881	6.85402	10.6695	8.48268	8.31648	8.4304	8.56885	0.0196285	0.850159	0.0431284	0.579866	0.0234998	0.800781
ENSG00000223546.6_4	LL0XNC01-157D4.1	lincRNA	7.11042	6.7219	7.41792	6.51413	7.62792	9.40961	8.89374	8.76814	7.29527	7.537	8.23462	9.5175	9.84504	7.11206	8.01033	9.32768	8.04094	9.29638	7.18467	7.28847	10.2889	7.99453	9.43471	8.68958	6.70478	10.6479	6.626	7.85811	7.08698	7.38604	7.20907	8.21043	8.88895	8.88264	7.82112	6.52436	8.09466	7.76308	8.34958	8.16394	0.105075	0.418051	0.072636	0.368715	-0.0324395	0.811319
ENSG00000245937.7_3	CTC-228N24.3	lincRNA	9.25464	8.08051	8.06317	8.90548	8.4046	10.4688	6.4665	8.45293	8.32312	8.05444	7.21366	7.07378	9.45075	7.84516	8.56714	8.33755	8.17243	9.12197	9.09653	6.88567	11.2661	8.25974	9.68766	8.85115	8.43596	10.6286	9.62339	8.01027	7.84905	9.51828	8.33249	8.66882	8.57235	8.0907	9.52809	6.36887	8.55362	8.32655	9.24775	8.45262	0.151384	0.0913309	0.0216796	0.802171	-0.129705	0.116284
ENSG00000260658.5_5	RP11-368L12.1	lincRNA	13.2245	14.0045	11.8779	9.92565	10.1693	15.2357	9.25069	10.5994	8.83189	12.8217	8.72364	14.0455	6.10393	10.4167	6.45424	10.375	13.2061	8.54491	7.8986	14.6623	14.4973	21.4522	18.2152	20.5657	14.4178	19.2461	16.2527	19.7327	23.4136	18.1604	21.7061	19.4588	18.8623	24.9266	23.238	17.5354	14.6681	20.7815	18.3583	10.9938	-0.178872	0.09961	-0.918615	1.05903e-07	-0.739743	8.5548e-05
ENSG00000270022.3_4	RNU12	lincRNA	7.94897	6.48567	8.14117	6.01774	10.2966	16.2268	5.87173	16.6714	10.5787	7.81791	10.3545	8.11021	19.2919	7.25513	10.0749	7.87785	13.6054	14.3647	9.8867	8.67526	15.1922	11.428	10.2082	9.85045	10.1906	15.0619	8.07233	8.16373	9.26429	11.461	10.0252	9.65755	8.50915	7.02845	8.97141	7.7142	10.1764	8.97722	10.8019	10.5117	0.266946	0.0733661	0.227654	0.384316	-0.0392926	0.65194
ENSG00000271789.1_4	RP5-1112D6.7	lincRNA	9.65118	8.64471	14.2373	8.67278	7.94015	8.15974	7.79456	5.80243	7.2737	9.11894	9.09894	12.3633	11.0186	9.97727	6.41732	7.37774	13.6755	9.59137	5.90744	12.8507	11.9663	14.833	18.1096	16.602	14.0448	12.592	13.6205	14.018	15.6577	12.5022	11.1758	12.6134	13.0043	11.1668	13.1632	11.1346	11.1605	12.7151	14.967	9.40667	0.235239	0.0266237	-0.434789	0.00126172	-0.670028	0.000188175
ENSG00000230945.1_3	RP11-394O9.1	lincRNA	12.2062	12.0717	15.8636	13.1697	14.6398	12.3137	5.78455	9.95334	10.0921	11.5279	13.2403	13.2794	10.6656	9.79204	9.9894	12.9833	19.1144	12.6245	8.93316	16.6986	20.117	17.3727	27.3531	15.5412	18.2925	17.0867	17.0278	17.0566	19.2369	20.2365	19.2519	15.8052	21.0673	11.4323	18.8398	14.9967	14.8794	17.547	18.779	12.6219	0.097894	0.539034	-0.475295	0.00182931	-0.573189	0.00221752
ENSG00000232098.3_4	CTD-2619J13.14	lincRNA	8.989	8.75915	13.0125	10.5686	8.1076	7.11957	13.8092	7.15897	7.28002	8.52974	6.46666	9.4327	10.3198	9.50211	10.062	7.55765	8.16168	5.49153	8.9219	11.5285	10.7118	11.8115	10.6725	13.327	9.98519	8.83155	15.6801	9.06835	9.95584	10.8928	10.9698	11.6064	12.1287	11.2353	15.2255	9.83582	10.0755	11.2132	11.718	9.1186	0.0635292	0.698368	-0.298309	0.0124871	-0.361838	0.019762
ENSG00000235244.3_3	RP11-761E20.1	lincRNA	8.30261	6.44034	7.46338	6.88976	6.99198	6.65842	9.16977	6.50379	6.79504	7.24069	7.75856	8.76334	6.46644	5.69467	6.251	8.50748	8.51529	6.32361	5.40642	7.53634	7.1894	8.02424	11.2531	10.6051	7.6166	11.2411	7.359	7.67567	10.5336	8.487	9.1063	9.05472	8.73618	8.61508	6.77536	7.10497	7.86268	8.45432	9.34986	7.18421	0.145256	0.309448	-0.23486	0.00643196	-0.380115	0.00153782
ENSG00000260597.1_5	AC012531.25	lincRNA	10.6239	10.6173	10.0444	12.3452	14.4235	5.40617	12.6435	9.74511	7.72049	9.40845	10.7877	10.8529	7.29577	12.1729	11.589	13.4585	7.18827	6.27134	12.7493	11.1392	6.56093	12.2026	11.1298	11.7534	10.7798	8.90779	10.6432	11.0108	10.3685	8.19367	6.13271	6.71132	8.07073	6.63138	9.8181	5.60733	9.75014	8.0605	10.9028	10.1449	0.435752	0.00959892	0.331819	0.0454309	-0.103933	0.393409
ENSG00000233895.1_4	RP1-122P22.2	lincRNA	10.5029	9.31228	8.55811	8.75771	10.795	12.1367	14.289	19.884	12.3456	10.8077	13.27	10.3428	11.3288	12.71	13.9451	10.8292	7.74241	14.5534	13.6035	10.8802	10.5507	9.35679	8.39755	10.672	5.38517	8.49351	8.53719	7.03191	6.40618	7.60058	9.28762	7.02759	8.87294	7.90848	7.19915	9.20867	10.237	7.83812	8.4737	11.7688	0.112484	0.495872	0.586389	2.25988e-05	0.473905	0.00327027
ENSG00000258301.3_4	RP11-488C13.5	lincRNA	8.14305	7.75843	7.19707	7.63223	6.96347	5.42055	8.7064	6.79665	5.73152	6.1017	6.59062	6.56285	6.02811	7.55336	6.12739	6.98387	6.65193	5.34444	6.6937	6.80952	6.61041	8.73906	7.68199	7.88399	8.21435	7.36993	7.65427	7.16016	8.60674	6.44994	7.34201	7.4035	6.44412	8.70574	6.64032	5.64093	7.06512	7.15483	7.92393	6.7813	0.147299	0.0978386	-0.0773557	0.321119	-0.224655	0.00580574
ENSG00000264112.1_5	RP11-159D12.2	lincRNA	6.04321	6.01782	5.96301	6.82019	6.27971	5.49459	7.08628	6.10209	6.26831	6.35128	6.96822	7.14931	6.09026	6.77053	6.58754	7.30303	5.58712	5.45641	8.83907	6.75792	6.03368	6.34309	7.54215	6.99382	6.26902	7.02898	6.96115	7.41765	6.841	5.79896	5.69681	7.19479	5.70035	6.29222	6.69847	5.30477	6.50147	6.32722	6.85637	6.47474	0.115872	0.1408	0.0332499	0.614252	-0.0826219	0.217343
ENSG00000241316.6_4	RP11-81N13.1	lincRNA	5.97621	6.07862	8.17762	5.64492	6.17859	6.02796	5.42857	5.17514	7.28782	7.89577	5.91377	8.13974	7.00089	6.2282	6.24546	8.29099	8.9292	7.39008	5.69299	7.51612	12.4773	10.74	12.8064	8.57862	8.16386	10.7573	9.50103	7.77139	11.299	9.957	9.7192	10.6652	8.31911	7.79084	7.37478	8.0361	8.03266	8.99251	10.0912	7.03314	0.166302	0.198681	-0.354555	0.00260319	-0.520857	0.000499017
ENSG00000226137.5_2	BAIAP2-AS1	lincRNA	7.68326	8.02748	6.43846	8.12818	9.11568	7.58671	9.52903	8.42059	8.43858	8.79032	8.34171	7.94839	6.84443	6.82295	8.84981	7.57775	7.53132	6.20742	7.8668	7.8499	5.09877	7.83213	6.69127	7.74514	7.21718	5.53528	7.58334	6.55627	6.18656	5.6197	6.09773	6.78126	6.74265	8.17499	7.08921	6.08379	7.36206	6.59246	7.10072	7.76655	0.107149	0.264077	0.236456	0.00612531	0.129308	0.197495
ENSG00000255284.1_5	AP006621.5	lincRNA	7.83473	7.86367	13.7254	17.1739	10.2944	10.6854	11.9375	8.40362	5.07395	7.88119	8.36099	9.3627	12.3463	11.0082	7.62428	8.09914	13.0379	8.48053	7.03233	13.03	9.98331	14.4902	16.0924	18.4642	12.1301	11.698	14.9411	14.1935	14.9578	11.3188	14.2024	21.2545	17.7018	9.22711	14.4488	9.49677	11.7738	14.0891	14.636	9.96378	0.0549466	0.649658	-0.499809	0.00367828	-0.554756	0.00236388
ENSG00000244625.5_4	CTA-211A9.5	lincRNA	9.35386	8.12087	6.00607	7.7105	10.2708	8.05039	9.68451	12.0353	9.92021	8.34453	7.45066	7.16594	9.85485	8.17018	7.97105	10.2156	6.36091	10.8127	7.76087	6.88455	11.7528	6.02219	7.31443	6.95872	5.0381	7.26768	5.47502	6.04949	5.79659	6.32574	5.45761	5.4632	7.35976	6.45166	6.84787	5.65236	7.70493	6.15603	6.34602	8.75701	0.0438523	0.714345	0.508437	3.25356e-05	0.464585	0.00124327
ENSG00000235499.1_4	AC073046.25	lincRNA	13.6298	12.4714	5.93297	12.3795	14.22	10.2765	20.9236	14.4954	11.2639	8.26331	11.8107	9.74575	12.1988	11.249	13.8377	10.8359	7.44718	7.19272	13.1426	12.2441	4.87594	8.30587	6.59483	10.4832	7.57085	6.79196	7.71443	8.98627	7.83594	7.11568	10.3857	5.89202	5.67538	7.20715	7.7366	8.2451	9.86049	7.67554	7.91019	11.3541	0.0434445	0.727912	0.564878	0.00550379	0.521433	0.0311562
ENSG00000214548.15_4	MEG3	lincRNA	25.8032	28.7261	23.906	31.3588	22.5593	6.72659	19.8731	22.4585	16.7849	18.4072	16.0348	27.0393	9.08141	18.1347	25.1473	27.495	4.82942	11.6689	12.5151	18.4254	17.0088	17.2275	13.711	16.0805	17.2911	10.1456	10.4131	18.1358	11.1591	19.2795	17.2724	18.1613	11.4462	21.3629	19.9201	17.9389	17.8758	17.1862	14.1448	19.2373	-0.280983	0.14121	0.162654	0.816172	0.443636	0.268037
ENSG00000280798.1_2	LINC00294	lincRNA	6.29888	6.94338	6.63515	5.87082	6.33187	4.7761	6.63909	6.16824	6.01214	6.43654	6.69209	6.02399	5.11877	6.69208	5.09019	7.73569	5.29832	5.35598	5.48017	6.83129	7.35233	6.49874	7.8694	5.28693	5.67289	7.73995	6.83944	7.79275	7.02276	7.30788	8.61197	7.28122	6.20766	8.40764	5.90449	7.86223	6.55803	7.37762	6.65122	6.18015	-0.149536	0.173422	-0.255515	0.00165647	-0.105979	0.272204
ENSG00000261824.6_4	CTC-459F4.2	lincRNA	7.76981	6.51342	6.24752	6.46617	6.47313	6.0965	6.87809	4.73406	5.78361	5.31127	6.25064	5.8941	6.11902	6.15598	6.00165	6.48292	6.63156	6.16519	4.98146	6.67264	7.8101	7.60773	8.29308	6.31611	7.08699	7.4721	6.68174	6.8833	5.66144	5.78764	6.61981	7.02943	6.90379	5.92841	6.84849	5.76022	6.45331	6.38028	7.24296	6.25899	0.182959	0.0238292	-0.0276896	0.623606	-0.210649	0.0101374
ENSG00000250786.1_3	CTD-2001E22.2	lincRNA	5.50755	7.36542	7.62082	6.97328	8.14832	10.0383	5.31188	6.93551	7.12823	5.18138	5.67329	8.47013	8.88898	5.12838	5.99725	6.10435	9.88431	9.88724	4.71408	7.69978	16.2898	8.89879	7.32753	8.30253	7.7564	11.112	7.29189	5.93734	6.81701	7.056	6.82877	7.76265	7.14819	7.29744	6.24039	7.05984	7.54958	6.90529	8.44819	7.56897	0.29094	0.00796833	0.132394	0.630636	-0.158546	0.267405
ENSG00000245060.6_3	CTC-205M6.2	lincRNA	5.85828	5.54878	5.28057	5.98188	6.06413	6.54706	5.34258	6.47567	5.13231	4.44427	8.13346	5.63446	7.8907	5.1888	6.26479	7.10882	6.06881	6.85054	5.13207	6.96125	7.89484	5.99503	5.99392	6.35884	5.03046	5.82542	4.74574	4.82564	5.16279	4.93111	5.08223	4.88679	4.81758	4.90528	5.12316	5.22275	5.79752	4.99526	5.65824	6.18115	0.179793	0.00974348	0.307315	0.00100724	0.127522	0.262657
ENSG00000223749.9_4	AC004383.4	lincRNA	6.04668	7.81933	8.08248	6.67184	8.46224	8.62511	7.57127	11.2498	7.99352	7.98922	6.06885	6.48585	4.3791	7.37319	8.39637	8.12433	13.4036	8.45501	8.87408	6.94164	7.84772	8.35508	10.0812	7.88088	12.1116	9.95724	7.64828	11.1239	7.72018	7.89963	5.92989	8.88876	7.23632	6.41702	7.23843	9.87143	8.20059	8.03617	9.33905	7.94577	0.216767	0.149507	-0.0163211	0.843616	-0.233088	0.0975985
ENSG00000213373.7_3	AC100793.2	lincRNA	13.4709	15.3877	32.4795	29.3212	7.60879	16.3035	9.97754	10.0523	7.48698	13.1646	13.0242	40.0937	26.3764	22.2335	10.2958	11.8036	33.1386	10.3252	4.32437	28.1689	21.1771	47.2092	46.4929	31.4576	24.0588	31.0848	32.9211	43.9054	48.0096	38.8612	47.8477	68.0183	47.969	32.3036	34.5777	22.691	27.0451	42.6871	35.5374	17.915	-0.264461	0.289663	-1.25263	5.79425e-05	-0.988172	0.00308646
ENSG00000266904.5_4	CTC-559E9.1	lincRNA	8.47737	4.26749	5.4773	6.07373	6.39957	6.20544	7.7501	5.03231	5.37948	6.63691	7.33822	8.64573	4.85063	5.76665	6.39024	6.54949	6.59412	5.61692	6.06219	5.80898	7.06201	8.31384	9.64188	6.53805	5.93511	6.77291	7.24338	8.10102	8.0372	7.74691	7.3382	8.34196	7.53647	6.64488	6.3287	4.96502	6.71862	7.22671	7.40753	6.30404	0.0356539	0.802602	-0.197061	0.0510343	-0.232715	0.0562512
ENSG00000268362.5_4	CTD-2017D11.1	lincRNA	6.88263	5.60147	6.68411	6.43693	6.64186	4.36407	7.95406	5.78828	5.58174	7.21189	8.05872	7.05275	5.39298	6.8603	8.70083	7.43121	5.21559	5.87684	6.40365	5.98008	4.18185	6.89485	8.50088	6.78522	6.40623	6.75847	6.36562	6.30025	7.2238	5.01524	5.14239	5.66543	5.43019	5.27439	5.07415	4.17859	6.25882	5.47827	6.95188	6.39533	0.343682	0.00499965	0.223297	0.0453981	-0.120385	0.2514
ENSG00000277476.1_4	RP11-147L13.13	lincRNA	8.11619	7.07888	7.40817	8.71696	7.54672	5.21599	9.39164	6.12561	4.78809	6.98201	7.34039	7.44693	5.91384	6.47279	7.22578	6.98659	4.78762	5.63644	5.93369	7.63086	4.17241	7.0946	7.7085	7.57348	7.27597	6.57447	7.51436	8.56406	6.6587	5.95701	8.5614	6.35147	7.55779	7.57448	7.71403	7.09089	6.96358	7.33665	7.29023	6.71036	-0.00915669	0.98918	-0.12873	0.184308	-0.119574	0.255115
ENSG00000232956.8_2	SNHG15	lincRNA	7.8834	7.4027	5.42407	7.31242	7.79993	15.5081	8.29592	11.5877	9.11537	8.4578	6.13213	6.87176	8.2255	6.0322	6.9546	6.30115	7.08832	12.1627	11.7494	5.81738	14.3721	7.52563	5.69247	7.25107	7.84279	11.3879	7.39191	4.11374	6.47105	4.78094	5.80317	4.73193	4.11624	5.93456	5.52778	6.79593	7.66283	5.36393	7.84863	8.59498	0.549151	0.00372216	0.680205	0.000332266	0.131054	0.613768
ENSG00000267002.3_5	RP11-242D8.1	lincRNA	5.58196	4.77941	5.61386	5.71144	5.62001	4.03648	6.62681	5.35112	4.6612	4.83849	5.84701	5.52566	5.9954	5.92431	6.0709	5.62533	5.52079	5.25152	5.05311	5.88247	4.76768	5.8919	8.10285	5.98665	5.02815	5.17947	5.75261	6.68459	6.54202	5.63647	6.52128	5.95634	6.54134	5.59979	5.12557	4.02413	5.63495	5.84795	5.99027	5.44214	0.034691	0.800798	-0.103756	0.206225	-0.138447	0.13897
ENSG00000257698.1_4	RP11-620J15.3	lincRNA	7.07394	3.96618	6.87084	4.7542	6.40483	12.3307	4.82726	8.38378	8.56609	5.43894	7.54642	6.3125	6.32242	4.31552	7.52664	6.66715	10.9331	11.3186	4.86239	7.79093	14.7951	7.54855	6.38739	6.38251	6.3361	9.47794	5.16964	5.61817	5.06348	4.82297	5.51441	5.12272	7.99702	4.53434	5.90898	5.0624	6.88762	5.51605	6.88369	7.47655	0.319545	0.0410783	0.438736	0.0476792	0.119191	0.796965
ENSG00000274605.1_4	RP11-12G12.7	lincRNA	8.15738	6.7448	7.18857	6.8631	6.57568	10.0914	6.65456	5.78785	6.96668	8.07183	6.11795	7.20703	6.02564	3.95427	4.97456	5.54531	8.03955	6.42914	6.41954	7.49918	4.8562	9.20622	7.9516	7.51781	8.43259	7.61008	7.55155	7.22528	6.09114	6.27891	5.70169	5.53903	7.08862	7.90519	6.69737	5.39536	6.84341	6.43584	8.04497	6.67477	0.321959	0.00227686	0.0525894	0.742514	-0.269369	0.0267223
ENSG00000256073.3_3	C21orf119	lincRNA	5.33368	6.36346	5.87463	5.37179	5.03557	9.48097	5.28891	6.61673	6.23792	5.70833	5.00939	5.34354	6.43548	4.00252	3.91952	4.59008	10.3441	8.68716	5.12007	5.62527	18.7078	9.22641	6.90534	6.29837	7.38016	15.8028	9.3511	5.40977	4.9185	5.58956	6.27352	7.00147	6.38646	6.37256	6.13495	4.56858	6.85324	5.8506	9.1607	6.62366	0.646874	0.00555219	0.179045	0.628801	-0.467828	0.0422412
ENSG00000175611.11_3	LINC00476	lincRNA	4.80047	5.29344	4.08835	6.62208	6.1043	7.34966	6.8349	7.76526	6.98352	5.73566	5.02844	6.02951	8.96256	5.96873	5.15651	5.66378	7.01041	6.49797	6.31137	6.61433	9.13096	5.70857	6.31353	5.46471	5.98683	7.24144	6.31815	5.55777	5.87832	5.0737	4.40411	5.64892	6.38784	4.52146	4.9	3.84118	6.0333	5.13481	6.17221	6.37868	0.265475	0.0223797	0.312946	0.0087474	0.0474712	0.825592
ENSG00000231210.2_4	AC006159.3	lincRNA	7.83818	9.95182	22.1884	12.8137	6.72958	14.9782	4.05181	7.43092	5.45494	9.04389	7.63745	12.8902	11.177	10.8795	5.86223	7.74656	33.4557	13.8823	3.68523	16.9883	37.474	22.1748	24.5296	18.9907	20.5569	23.7349	18.828	19.6318	22.84	18.6102	20.5019	23.1304	28.0265	10.2174	14.3252	16.3769	15.6843	19.2956	21.4691	12.4838	0.153994	0.301867	-0.628213	0.0106505	-0.782207	0.00829709
ENSG00000228106.5_5	RP11-452F19.3	lincRNA	5.34171	4.30747	6.15732	4.21162	4.37201	7.36799	4.45543	5.15823	6.06057	4.99206	4.7494	5.67865	4.02932	3.97313	4.55957	4.71689	8.47673	7.13799	3.6732	4.94848	19.7453	5.50374	6.70825	4.72731	5.13557	7.03446	6.37827	4.596	5.23467	6.06267	4.10831	5.07973	5.31633	3.7243	5.47967	6.15718	5.70443	5.08432	5.9146	5.91015	0.218226	0.101668	0.21714	0.549278	-0.00108679	0.633287
ENSG00000259905.5_2	PWRN1	lincRNA	27.4817	8.19939	14.4414	7.4969	5.97309	9.01862	47.709	4.57777	23.9435	12.4619	35.0422	19.3599	19.1254	12.3141	10.8169	17.4487	27.1094	19.3141	7.06966	10.6531	10.3682	13.6729	11.731	11.9111	6.44097	12.3028	6.49594	18.3578	34.2135	3.65247	16.38	6.67234	10.2661	4.6293	10.4951	10.8704	14.6671	12.8374	10.4258	16.6631	-0.300202	0.906813	0.376298	0.250851	0.6765	0.214246
ENSG00000272141.1_4	RP11-465B22.8	lincRNA	11.287	12.0643	7.62309	9.84627	12.1693	7.57981	17.6853	7.82179	7.04855	12.4453	10.811	11.9995	6.04466	7.79787	14.0187	10.0208	6.93141	4.58118	19.8187	13.5177	3.62107	10.6085	6.09201	10.8946	11.8216	8.55871	14.0049	7.51906	5.44119	5.83446	6.10728	6.94779	8.66079	10.1226	7.08856	16.8897	9.75903	8.29016	10.3301	10.2254	0.317376	0.173538	0.302685	0.239226	-0.0146911	0.761333
ENSG00000233901.5_3	RP11-65J3.1	lincRNA	10.8754	14.2157	5.44659	5.62209	10.9879	25.9983	15.223	11.7449	12.7359	22.537	11.2018	4.47078	12.4355	3.94214	16.0128	9.15131	6.61578	16.1073	47.4391	8.00889	20.844	7.23226	4.51715	6.36123	6.29809	5.65344	7.69765	6.94841	4.97493	3.60933	4.35972	4.07769	4.26582	4.92124	4.6962	7.86538	10.4193	5.07986	6.2933	13.8865	0.309029	0.0806133	1.45082	0.000404682	1.14179	0.0223445
ENSG00000255135.3_4	RP11-111M22.3	lincRNA	4.58902	5.6029	4.82335	4.22004	4.88385	6.00969	4.25621	5.29238	3.79863	5.01044	4.6374	5.88351	4.8675	3.59048	4.45917	4.22387	9.13231	7.09371	4.84065	4.56726	11.2065	5.54113	8.53906	5.31628	7.28843	10.1667	8.2565	6.48099	5.5561	4.68475	5.48714	4.49261	6.32252	4.63677	4.89848	3.8865	5.68175	5.16065	7.51802	5.38042	0.542799	0.00532613	0.0601663	0.89134	-0.482633	0.0099933
ENSG00000224950.2_4	RP5-1086K13.1	lincRNA	5.29575	5.32145	7.94502	5.69923	5.3772	7.16856	4.13628	4.08981	4.49862	5.46137	3.52281	8.21358	4.70514	5.9635	3.75403	4.25725	10.7166	6.62396	4.70603	7.28096	6.61587	8.2383	6.11354	10.7726	11.6092	11.3127	7.87819	6.39483	8.71392	6.99467	3.90224	5.99916	6.71269	5.6299	9.14406	4.9855	6.54874	6.49744	9.32076	5.77872	0.520575	0.0196546	-0.169123	0.263185	-0.689698	0.000826021
ENSG00000245556.2_3	CTD-2037K23.2	lincRNA	4.15645	4.35724	6.13958	5.96241	6.20642	8.20052	4.24408	4.79545	5.6826	4.569	5.30246	4.28373	4.49115	5.8043	4.16222	4.33648	9.07531	7.74562	4.83536	4.93654	11.5942	5.4581	5.52988	5.1389	5.42803	6.60202	4.8355	4.51422	5.16552	3.4584	5.04063	5.02344	6.17123	5.46044	4.08286	3.72573	5.45878	4.73805	5.49874	5.75624	0.214807	0.0830356	0.280834	0.121208	0.0660271	0.952485
ENSG00000274370.1_4	AC144831.3	lincRNA	9.23409	10.009	9.69692	8.04612	8.88997	4.62135	12.2985	9.76098	9.46374	10.1687	8.14273	8.53244	3.65502	8.42813	8.47049	7.86131	5.23677	5.30517	7.72951	9.38179	3.44624	9.69676	7.4624	11.7026	6.43297	6.19837	7.86688	8.13936	5.62728	8.03445	7.84327	6.85811	7.09544	9.34111	7.64767	13.7659	8.11365	8.2614	8.22666	8.01805	-0.00607869	0.994054	-0.0431354	0.693121	-0.0370567	0.745133
ENSG00000257151.1_4	RP11-701H24.2	lincRNA	6.42654	4.19968	6.18492	5.64228	4.62873	3.44082	6.19734	3.6288	5.08731	6.48475	6.0264	7.15547	5.05663	5.4364	4.731	6.00253	7.24524	5.70999	4.27972	5.35465	5.71858	6.99475	8.49586	7.80682	7.74783	7.33596	6.97968	8.64678	8.63325	7.5522	7.47377	7.79048	7.49413	7.37839	7.83498	7.03236	6.38431	7.75959	7.56015	5.45894	-0.0375662	0.500792	-0.50736	1.34668e-05	-0.469794	0.000495837
ENSG00000179523.4_3	RP11-151N17.2	lincRNA	5.45475	3.3547	4.42305	4.49902	4.87625	4.35738	5.94113	4.51732	4.48329	3.89075	5.00335	4.76057	4.39324	5.15991	4.73042	5.79998	4.53447	4.3016	4.6446	5.72751	7.90812	4.97338	5.00625	4.56576	4.97349	4.70732	4.3963	4.74655	3.96231	3.88314	4.55161	5.19133	5.25446	4.52186	3.96978	4.05635	4.76448	4.45971	4.77042	4.8934	0.0971654	0.184179	0.133887	0.200827	0.0367221	0.877357
ENSG00000276144.1_4	ABC12-49244600F4.4	lincRNA	8.34125	5.35279	13.5579	9.19157	7.99698	4.82457	4.63657	4.29044	4.19001	3.70389	7.15445	14.3587	5.17102	7.94659	6.11373	7.5381	9.3038	5.82416	3.32216	9.26951	9.49882	12.5777	20.4403	15.2627	12.5567	11.4989	15.1054	12.2962	15.117	10.3773	12.0149	15.0155	14.3281	13.3206	14.3088	9.59254	9.87221	12.9301	14.5736	7.21843	0.172625	0.261804	-0.840977	7.97823e-05	-1.0136	0.000177545
ENSG00000271780.1_4	RP11-1017G21.5	lincRNA	4.64874	4.95513	6.06735	5.77801	5.81263	5.63081	5.62006	4.2266	4.3563	4.66392	3.90849	5.45385	4.27823	4.78867	4.19221	3.51288	6.71389	4.85993	3.31042	5.06288	10.6535	5.54085	5.81926	6.24821	5.78228	6.37554	5.88058	5.21581	4.35683	4.71751	5.06812	5.28625	5.30946	5.38945	5.05338	3.29514	5.21759	4.85466	5.94112	5.1664	0.291364	0.00773314	0.0897901	0.664593	-0.201574	0.111988
ENSG00000235947.1_2	EGOT	lincRNA	6.81828	3.56	6.85047	4.99885	4.57035	5.6005	5.19941	4.37172	3.747	5.05183	7.27287	8.39697	5.43643	3.27915	6.47574	5.83308	10.3318	6.64371	5.17317	5.80747	9.51895	9.09415	13.4994	13.8904	7.45947	9.01462	9.82964	9.32478	8.54369	15.4172	17.5548	11.4204	15.8479	4.40114	7.41213	14.6103	8.11827	11.6147	10.4646	5.94942	-0.150433	0.813052	-0.965132	0.000101199	-0.814699	0.000209817
ENSG00000224032.6_2	EPB41L4A-AS1	lincRNA	4.34978	3.33109	4.13083	5.00363	3.79647	6.15436	3.80651	5.45726	5.02197	3.24908	3.66397	4.5501	5.52513	3.87708	4.33593	4.65151	6.79518	6.78494	4.30429	4.16873	7.61901	5.6524	4.49935	4.31127	4.46953	7.31923	5.02392	4.24106	4.77096	4.78812	5.59151	4.41023	4.00692	3.41254	3.61116	4.81475	4.76388	4.40525	5.21262	4.78937	0.242784	0.103132	0.120613	0.449414	-0.122171	0.384047
ENSG00000234608.7_4	AC003029.1	lincRNA	3.33954	4.32159	4.28376	4.4451	4.27559	9.93721	5.6639	7.1552	5.37971	5.33894	4.68428	5.66399	5.50536	4.83511	5.35708	5.26931	6.03959	8.58873	5.21068	5.09528	6.60274	4.29944	4.64919	5.10318	4.52385	7.15638	4.55196	4.86097	4.01599	3.38293	4.58536	3.99982	4.31412	3.94814	4.29609	3.18482	5.10736	4.06536	5.04733	5.57108	0.312138	0.0260598	0.454574	0.00221577	0.142436	0.441143
ENSG00000274173.1_4	RP4-568C11.4	lincRNA	4.71624	3.1754	3.60924	3.70948	3.39648	6.75621	5.97548	3.73424	5.31717	6.25635	6.03136	4.65089	3.67526	3.59418	5.07655	5.91035	8.4326	4.80509	4.38811	4.29571	6.52609	4.88341	4.43663	5.20526	5.07919	8.11945	6.11439	4.33166	7.15879	4.50485	5.84517	6.97085	6.24231	5.19883	5.00819	4.38045	5.20866	5.51568	5.63972	4.95393	0.0320858	0.863987	-0.154965	0.217931	-0.187051	0.240092
ENSG00000204261.8_4	XXbac-BPG246D15.8	lincRNA	7.61457	7.02153	4.58408	8.16627	11.46	10.6943	13.2602	15.6048	9.65485	6.46307	6.20846	5.30593	11.0717	7.88933	10.6233	9.65531	5.01005	15.1557	7.05817	5.09214	4.30703	3.47706	3.23368	3.34608	3.75173	4.43508	3.31011	4.03201	3.43511	3.1739	4.28062	4.23066	4.57163	4.16333	3.41328	4.38357	6.64274	3.9649	3.59229	8.66194	-0.142381	0.164835	1.12741	9.96504e-06	1.26979	3.56875e-05
ENSG00000248810.1_4	RP11-362F19.1	lincRNA	7.74362	5.15422	8.72056	6.76527	7.23616	3.86854	4.27571	5.6118	6.32979	8.5596	4.39945	4.82383	3.84003	6.03934	4.98439	6.68602	7.87836	4.06734	3.11552	4.92793	10.5672	13.4533	11.8353	9.3741	7.12687	13.6471	9.58443	7.96646	8.79453	8.86596	13.871	6.62163	16.1917	10.5767	9.11709	4.6419	7.70174	9.62744	10.8369	5.9807	0.170721	0.395433	-0.686838	0.00170807	-0.857559	0.000212208
ENSG00000260257.2_4	RP5-1085F17.3	lincRNA	4.12569	4.75215	4.91673	4.43013	4.56586	5.08634	4.59003	3.09995	5.20154	6.10272	3.76916	4.83399	4.22604	4.70765	4.54657	4.81228	5.24176	6.20095	4.2558	4.71897	5.85992	4.92532	5.26739	5.26231	5.30481	5.84763	5.25288	4.5259	5.1057	4.54462	4.59665	4.67392	4.05702	5.53574	4.37334	6.08659	4.87233	4.83328	5.31006	4.76401	0.135726	0.0922575	-0.0208245	0.755165	-0.156551	0.0838853
ENSG00000273344.1_3	RP11-5C23.3	lincRNA	3.84337	3.68422	3.66225	3.81528	3.66877	5.19957	3.79699	3.80768	3.57455	3.09106	3.16262	3.82383	3.77716	3.53202	3.99594	3.1761	5.34797	4.53733	3.08921	4.96506	4.30123	3.68477	3.57207	4.23742	4.11793	5.88352	4.36911	4.05652	3.88024	3.68291	4.57672	5.12998	5.32077	4.3546	4.31579	3.48157	4.06989	4.31101	4.3108	3.89772	-6.95352e-05	0.954269	-0.145394	0.100402	-0.145325	0.19815
ENSG00000255455.2_4	RP11-890B15.3	lincRNA	4.18476	3.92027	5.03779	3.93289	3.67652	3.29564	3.52616	3.0821	3.25586	3.2706	3.70858	3.93608	3.29449	3.53764	3.2766	4.33394	3.96467	3.49377	2.98709	3.09098	5.43206	4.58421	5.66247	4.42554	4.52746	4.68662	3.95868	4.14107	4.46544	4.09363	3.70143	4.23044	4.04169	3.98364	4.04558	3.78699	3.96037	4.05443	4.64083	3.72564	0.194882	0.0115752	-0.122011	0.0883836	-0.316894	0.00313639
ENSG00000238142.1_4	RP11-108M9.4	lincRNA	10.6967	5.51288	8.42205	6.92656	13.4204	21.8344	5.46035	22.6664	12.0237	12.6844	5.7585	11.7903	12.3925	10.5875	8.18923	17.6205	25.0977	16.9363	8.79029	11.2142	20.8099	4.95122	8.02475	7.95135	10.1323	21.0293	10.1114	4.9424	6.26575	5.58659	2.96986	8.0571	5.59085	9.34883	6.63382	5.37981	10.7169	6.08611	10.3667	12.8017	0.768367	0.0369489	1.07274	0.000413675	0.304371	0.341218
ENSG00000225791.6_3	RP1-180E22.3	lincRNA	4.42183	4.29782	5.07245	3.74469	3.52206	5.22212	2.95821	3.07057	5.0576	3.32935	4.50523	4.9185	3.15043	4.25189	4.93655	3.50686	6.49605	4.48664	3.22573	3.70698	4.47845	5.35173	6.69892	4.98335	6.19473	5.40186	5.05679	4.60149	5.43993	5.24808	4.86333	5.78381	6.1104	5.39299	4.78011	5.92766	4.72764	5.34976	5.61456	4.20762	0.0697009	0.421896	-0.346469	0.0016933	-0.41617	0.0025366
ENSG00000269110.1_5	CTC-513N18.7	lincRNA	3.79476	5.44242	4.48107	6.45343	4.56872	4.81591	7.93849	5.4055	4.05963	3.29069	7.00931	6.96527	4.92189	3.17871	5.48637	4.47074	6.8525	6.96841	6.06259	3.78163	9.60164	5.11363	8.58545	7.02624	6.40609	7.18501	3.4106	4.60533	6.58027	3.3567	3.87069	5.26146	4.45547	2.97738	2.93122	3.24708	5.2934	4.14284	6.28784	5.50237	0.601942	0.0207887	0.40943	0.0233979	-0.192512	0.345526
ENSG00000273576.1_4	RP11-390P24.1	lincRNA	5.17591	5.72157	5.94381	8.49299	4.13178	2.92204	5.84545	4.6431	4.30702	5.25732	6.64321	7.81383	3.34934	6.93127	7.05986	7.81054	4.76505	4.47905	5.46621	4.09804	3.67965	5.71598	4.92364	7.96955	8.52238	5.03278	5.78492	9.58369	6.79835	6.59488	7.23497	8.00292	8.33615	6.05147	7.6981	5.73711	6.07011	7.33752	6.32487	5.45414	-0.214255	0.139389	-0.427939	0.00408764	-0.213684	0.216715
ENSG00000257261.5_5	RP11-96H19.1	lincRNA	5.69117	2.91275	6.81627	5.69129	6.47968	3.71061	4.29642	4.54667	2.9849	4.79467	5.36335	7.75018	5.18684	4.97005	3.64632	5.02225	9.25663	7.0056	5.26052	5.30595	7.18316	7.23038	9.32152	7.44323	6.57316	8.18868	6.06613	9.11598	7.13403	7.41398	10.3243	4.465	6.65019	5.34437	5.90887	3.31365	6.0658	6.63004	7.47052	5.42263	0.17219	0.311916	-0.290024	0.140033	-0.462215	0.0105886
ENSG00000272168.6_4	LINC00340	lincRNA	8.74366	7.16035	4.66528	6.17301	10.5767	8.4072	13.805	10.601	7.97411	5.85525	11.4558	5.58194	9.63803	5.64851	13.8135	11.6717	3.69303	8.42294	8.92694	6.33778	7.31553	4.88241	5.33254	3.94928	2.88994	5.7251	6.11968	4.07326	5.85055	4.61172	5.69611	5.02859	4.77787	5.00436	4.27695	4.38321	6.91858	4.85585	4.81649	8.4032	-0.0117402	0.768355	0.791216	0.000302956	0.802957	0.00231809
ENSG00000260418.1_4	RP3-406A7.7	lincRNA	3.94117	4.83097	7.92182	5.33777	4.48025	4.76888	2.92168	4.0861	4.72072	5.41009	4.09672	8.29305	3.50246	4.47747	4.1234	2.87836	7.89819	4.02259	4.36434	7.71122	4.97081	9.59476	6.93706	8.35665	8.01326	6.79722	5.97161	8.21514	7.33107	6.88532	9.32467	8.96381	6.59709	5.26185	8.49773	7.19217	6.07493	7.58543	7.61176	4.98848	0.00499953	0.957252	-0.604631	0.000276846	-0.60963	0.00171454
ENSG00000197180.2_2	CH17-340M24.3	lincRNA	4.37115	4.70209	6.06064	2.83419	4.80279	8.44016	3.69979	4.54811	3.80964	5.45408	3.20488	3.30384	4.53803	3.24307	4.17005	3.00122	7.69727	7.61877	3.47515	5.12216	10.251	5.45593	6.14548	5.15587	4.8547	9.79334	5.6366	4.6078	3.66266	4.32315	4.80734	4.20754	3.85413	4.11485	3.93864	3.09585	4.9445	4.068	6.17365	4.96896	0.601806	0.00154756	0.288625	0.266001	-0.313182	0.121766
ENSG00000239407.5_5	LL0XNC01-237H1.2	lincRNA	4.00683	2.78165	4.33298	3.87792	3.43497	3.97096	4.0927	3.26774	3.56603	3.72924	3.65994	3.50699	3.7916	3.77497	3.87221	3.53636	4.40254	3.95963	3.35353	3.23637	5.20884	3.75924	4.58137	4.30974	3.34632	4.71616	4.32236	4.23771	4.23561	3.45038	3.69095	3.94656	3.39098	3.81628	4.18422	4.02731	3.87164	3.88667	4.17253	3.77924	0.10239	0.245264	-0.040438	0.49112	-0.142828	0.108065
ENSG00000281404.1_3	LINC01176	lincRNA	4.43731	4.53727	4.5989	4.44536	4.54655	4.62913	5.60131	4.37458	3.6473	3.22019	3.96523	3.81827	6.19382	4.96588	4.73815	6.31342	5.12365	3.39197	3.53149	5.00353	3.62432	4.55662	6.2838	3.70193	3.0936	3.94633	3.93279	3.11836	6.19531	2.75802	3.98807	5.49884	3.72914	3.92749	3.15962	2.75791	4.31543	3.90364	4.25251	4.50989	0.123495	0.498248	0.208271	0.0673272	0.0847761	0.468072
ENSG00000172965.15_4	AC068491.1	lincRNA	11.2587	14.6043	6.1435	9.31523	12.9349	17.5204	8.80396	12.586	13.9775	16.3479	10.1441	5.14237	9.33768	8.07116	16.5538	13.6686	4.09045	7.95158	23.8519	7.19687	13.9692	5.36337	3.8926	3.14182	4.00858	4.482	3.37211	4.02603	2.74815	2.96052	4.34982	5.37495	3.23627	6.46763	4.76738	25.2716	9.08147	6.57804	4.04341	11.5938	-0.702084	0.438595	0.817626	0.000927519	1.51971	1.59433e-05
ENSG00000243081.2_4	RP11-231E6.1	lincRNA	5.4896	3.2726	3.92124	4.79643	5.99753	4.03239	6.62739	3.57996	4.11751	4.21065	8.02484	5.2782	3.84175	3.32042	5.77873	6.26617	3.13628	4.24082	4.38839	4.38668	4.98823	6.33944	9.25863	4.53003	2.72374	5.49462	7.07991	6.70159	4.62733	5.08573	6.11836	5.07288	5.6513	4.03048	3.73588	3.60397	4.99305	4.95861	5.9044	4.74742	0.251853	0.452047	-0.0627932	0.583395	-0.314646	0.194031
ENSG00000228065.10_4	RP11-222A11.1	lincRNA	4.05696	3.87402	7.39976	4.58629	4.48197	3.95672	4.0137	3.92698	4.26913	5.36288	4.35614	5.12704	3.02111	4.35711	2.71309	4.15391	5.58518	4.5684	4.98455	5.24971	6.36959	6.23475	9.59286	6.17496	5.14365	10.0225	6.10503	9.30694	8.28633	4.8134	6.34116	7.32972	11.0387	5.64793	6.32684	5.80746	5.68296	7.21094	7.21229	4.59115	0.000269958	0.998371	-0.651331	6.16562e-05	-0.651601	0.000396702
ENSG00000223891.5_3	RP5-995J12.2	lincRNA	4.73888	3.29952	3.2593	4.37075	4.7474	5.91606	2.88149	5.48996	4.60052	4.08453	4.4113	4.30736	5.27588	3.7576	4.38208	3.8674	6.4839	6.91391	3.1183	4.73124	5.78881	3.94399	5.80152	3.82722	4.00927	6.33444	3.71656	3.20578	4.69095	3.25194	4.48751	3.74492	3.47679	2.70879	3.43178	3.24928	4.34186	3.58308	4.6055	4.59172	0.362157	0.0385618	0.357835	0.0126092	-0.00432207	0.958273
ENSG00000232104.3_3	RP11-509J21.1	lincRNA	4.01621	2.94644	4.98304	5.01501	3.54837	3.55494	4.02698	3.1278	3.58645	2.72863	7.00044	6.91194	3.57038	3.7979	4.40053	3.60743	5.4214	5.69223	4.75961	4.43616	4.868	3.84147	6.69124	6.75777	3.76516	3.4996	6.58335	5.5525	5.07288	2.6816	5.63877	4.77171	3.06713	5.2352	4.12972	4.06926	4.5377	4.46875	5.18976	4.38095	0.215797	0.391108	-0.0286292	0.824843	-0.244426	0.219694
ENSG00000259820.1_4	AC083843.1	lincRNA	5.4254	3.46096	4.81959	4.26083	4.42185	2.67417	5.09498	3.09315	3.99385	4.4638	4.23821	5.4455	3.28531	4.31186	4.40409	5.13361	4.78334	3.77919	3.7188	4.44333	2.6807	4.93341	7.93907	5.35158	6.48406	5.18503	5.8133	6.68437	7.34525	6.80231	7.13429	5.32288	6.04643	8.06318	5.97008	7.44575	5.12371	6.75717	5.95108	4.18726	-0.183269	0.114625	-0.690412	4.88998e-07	-0.507143	0.000804248
ENSG00000215386.12_4	MIR99AHG	lincRNA	4.93822	4.14886	4.76526	5.26846	4.55854	2.65611	6.36072	3.1998	4.53461	4.78401	6.69566	4.63619	3.25678	5.08804	5.21913	5.41622	4.36653	4.8559	3.54937	3.95828	4.46274	4.30952	5.9482	4.01062	4.13225	5.06848	5.09413	5.67699	5.23832	4.25537	3.91436	4.57389	6.39414	3.83296	5.47201	3.8591	4.68055	4.8019	4.76053	4.60569	-0.0124835	0.980872	-0.0601903	0.57711	-0.0477068	0.642261
ENSG00000273759.1_5	RP4-563E14.1	lincRNA	3.40231	3.49541	2.982	4.18837	4.82764	3.40384	4.88021	4.55565	3.9815	3.37573	4.20964	3.89916	3.47077	4.72791	5.31633	4.37129	3.89735	5.30376	3.89312	3.5145	2.61718	4.25294	3.85104	4.52803	3.44012	4.14181	3.39742	5.14197	4.06445	3.28219	3.58339	4.45243	3.94331	3.79935	3.81666	3.86334	3.99645	3.99412	3.93523	4.01494	-0.0214313	0.845521	0.00749915	0.958877	0.0289305	0.908066
ENSG00000281195.1_5	RP11-236P2.2	lincRNA	3.53664	2.91889	4.82932	4.62393	3.66771	2.58212	4.01799	4.11333	5.31184	4.17164	4.96799	5.23731	4.73915	5.45427	4.95877	5.54001	3.44385	3.56286	3.77632	3.762	4.03803	3.59874	5.64917	3.90402	4.27227	3.77873	4.74039	7.26416	7.27611	7.18777	7.96256	6.67202	6.24478	6.88504	6.81176	6.85221	4.95427	7.01738	4.32389	4.25019	-0.698604	2.2186e-06	-0.723405	6.17647e-08	-0.0248017	0.791792
ENSG00000261804.1_4	RP11-44F14.2	lincRNA	5.71603	6.71731	8.14526	5.87618	4.41596	4.72978	2.85484	3.34599	2.55677	6.01113	3.30278	9.17827	3.84537	5.8599	3.75087	3.18128	11.9339	4.68369	2.85962	8.75267	7.36212	8.98919	8.47904	10.5055	13.091	9.05207	10.7622	8.86325	7.06407	5.99688	8.2894	9.68503	8.79719	6.59339	9.9706	7.57868	6.91103	8.09317	10.1465	5.47999	0.326206	0.0238849	-0.562532	0.00446026	-0.888738	0.000835866
ENSG00000267519.5_5	CTD-3252C9.4	lincRNA	6.3498	9.15233	6.22366	6.72213	7.72714	7.06057	9.55548	6.46302	5.61514	6.12941	16.5687	5.03727	7.08586	6.52428	8.09184	10.0429	3.75472	5.85364	10.5317	7.36226	3.97938	5.09605	2.55656	4.7731	4.9628	5.4587	5.67726	8.71705	6.7594	12.5142	16.4066	49.4519	14.8875	7.95484	9.7158	30.7507	9.48649	17.462	4.75408	7.42053	-1.87698	0.0019663	-1.23462	0.000597138	0.642357	0.00949144
ENSG00000269439.5_4	CTD-3131K8.2	lincRNA	6.14813	6.80071	8.39057	6.99047	7.28313	5.27899	10.1898	7.26572	6.05734	5.61596	5.11407	5.72553	5.25266	6.82277	6.44269	7.83969	5.19133	4.9584	6.0392	6.95183	2.54686	5.67796	6.58101	7.79493	5.63425	7.78924	6.60456	6.05225	4.96467	4.83533	4.26948	5.02999	5.89897	5.96545	5.66928	4.95604	6.12859	5.2935	6.68032	6.32885	0.335698	0.00486316	0.257723	0.116881	-0.0779749	0.512749
ENSG00000214293.8_3	AC090421.1	lincRNA	4.01908	4.01233	3.80067	3.37631	3.3222	4.80606	3.59691	2.73041	2.92674	4.03059	4.26858	3.35258	4.42156	4.2713	3.10484	2.92228	5.59361	3.23993	2.93235	2.50163	3.47339	3.91118	4.65176	3.95946	3.43891	5.01572	3.86865	3.47346	3.97245	3.52993	3.98711	3.73526	3.7463	2.60074	3.17689	3.85628	3.71187	3.56427	4.14095	3.65254	0.216354	0.0577148	0.0352941	0.863544	-0.18106	0.131092
ENSG00000267838.2_4	AC008746.12	lincRNA	7.50116	6.57723	8.56754	7.22444	7.01476	3.7766	8.0409	6.23609	6.15925	6.03285	7.763	6.63548	6.30142	8.74896	7.18501	9.06075	5.48195	5.78147	7.46378	8.04036	2.47934	7.60278	10.1047	8.5286	7.1527	5.44509	7.08836	8.02382	8.96622	5.43493	4.87189	6.02175	5.46311	5.82014	6.65864	3.66307	6.74773	6.10262	7.65371	6.76535	0.32673	0.0852312	0.148736	0.393089	-0.177994	0.287762
ENSG00000262877.4_4	RP11-1055B8.4	lincRNA	5.61351	7.11253	8.71279	9.25255	5.4064	2.47676	9.58385	4.55654	6.27666	5.48429	6.70593	7.98293	4.78671	8.43402	5.57217	6.06237	3.96695	3.28506	5.62171	7.63043	4.24318	8.59371	7.68997	7.62602	6.27189	5.17982	7.35347	10.1766	7.84696	8.88154	12.9381	8.9174	11.8608	8.44018	9.51668	7.5018	7.15451	9.56445	7.11915	6.13178	-0.425978	0.0089502	-0.641377	0.000524717	-0.215399	0.21358
ENSG00000249601.2_3	CTB-27N1.1	lincRNA	13.4655	10.7996	17.4827	9.20944	10.4817	9.30671	6.36468	10.258	14.041	17.5907	11.787	18.9661	4.97208	15.0559	2.46718	9.62416	17.2436	10.4337	2.85798	14.4413	13.7865	18.0055	27.1219	30.5847	15.6834	18.8867	14.6163	27.0875	28.9028	30.6957	28.2052	36.1138	16.7044	32.1274	20.0542	43.6113	17.4732	29.278	20.8164	11.4588	-0.492097	0.0439864	-1.35336	1.77479e-05	-0.861261	0.009074
ENSG00000253301.5_4	RP11-513O17.2	lincRNA	7.78764	7.6292	4.44126	3.79454	8.18855	4.45439	7.86331	4.84165	5.44751	6.4404	5.29079	5.17903	5.13675	2.45747	8.77494	5.87471	4.42422	3.72862	7.92821	5.5253	2.81013	7.85647	4.56581	3.51507	5.87993	3.05107	5.00309	8.30928	5.67451	5.94216	5.87526	5.41235	7.7993	7.33491	10.1236	3.20342	5.76569	6.63053	4.97857	5.61993	-0.413392	0.123236	-0.238571	0.211031	0.174821	0.476797
ENSG00000254531.1_3	AP001816.1	lincRNA	4.32343	4.19465	3.36114	3.81767	4.06249	6.12254	3.65706	4.43765	4.41803	3.02367	3.30675	3.83973	6.85361	3.90487	4.08793	2.90512	6.15352	4.62729	2.45411	4.14473	7.90581	3.33875	4.52797	4.74161	4.13663	7.47432	4.20039	4.07953	3.38368	5.0739	4.36566	4.79859	3.84766	3.59292	2.95605	4.30066	4.345	4.04429	4.73661	4.36199	0.227967	0.240357	0.109099	0.644042	-0.118869	0.493428
ENSG00000275964.1_4	RP11-61K9.3	lincRNA	5.29133	4.10322	4.33928	3.12253	4.86191	6.55059	3.95268	5.78713	3.79781	3.47239	3.53936	3.62356	3.20183	3.451	4.14033	2.45093	4.60484	4.96768	3.18857	4.12724	8.77046	4.9855	2.56496	4.99471	3.57261	8.03559	4.49496	3.37685	2.66514	2.97153	4.08188	4.51982	3.02972	4.56034	4.46711	2.69486	4.23223	3.59636	4.77472	4.34975	0.408879	0.139093	0.274393	0.121276	-0.134485	0.606307
ENSG00000214870.8_4	AC004540.5	lincRNA	4.52565	4.08939	3.873	6.16919	5.32717	5.35274	5.29322	4.47601	4.61784	4.29702	4.9498	4.90643	5.5699	3.87648	6.46545	2.57436	4.72507	3.66038	4.77582	5.50532	4.32828	5.55	2.67802	3.02081	4.31592	5.05864	3.01122	3.22925	2.44015	2.78453	5.04442	5.20258	6.79986	2.56485	5.43996	3.45544	4.44317	4.10678	3.9391	4.73136	-0.0601418	0.923361	0.204246	0.0870793	0.264388	0.0631412
ENSG00000266490.1_4	CTD-2349P21.9	lincRNA	6.52295	3.7232	8.96132	6.43271	6.87436	2.85939	7.75006	4.27298	3.49566	4.97627	9.44487	6.18928	4.97108	6.81024	8.23418	8.42912	4.74693	2.40468	7.32034	4.23522	2.8579	5.14166	5.54774	5.52846	4.78115	4.51612	5.6447	4.75755	6.36369	4.87113	4.55757	5.02372	5.24881	5.54549	4.66559	4.02296	5.49247	5.00628	5.1933	5.78632	0.0529143	0.517229	0.208908	0.574823	0.155993	0.822605
ENSG00000225880.5_3	NCRNA00115	lincRNA	2.91618	3.35639	2.91629	3.73286	3.42541	2.36337	4.30134	2.45342	3.69517	3.23305	2.97283	3.25013	3.46194	4.05101	4.62723	5.20835	2.98101	2.76128	2.92597	5.22198	4.15675	5.14529	3.82874	4.49828	2.95996	3.73006	7.1589	3.05568	2.57747	3.3517	4.21911	4.11176	3.54856	3.37227	3.42337	3.66316	3.6849	3.48034	4.55354	3.52438	0.387759	0.0629908	0.0181399	0.981009	-0.369619	0.0415735
ENSG00000238039.1_5	AF011889.2	lincRNA	9.15535	2.70213	6.64505	7.63023	8.62666	4.33711	9.31433	4.28399	4.38953	5.86456	3.61535	7.43365	5.77996	4.84922	3.68458	7.71353	5.56183	4.47679	3.52085	2.92532	5.23361	6.22823	6.86631	3.02052	3.65249	2.35552	2.67784	3.7892	6.54357	6.4613	8.33627	6.11297	3.83504	6.20724	4.93066	5.90915	5.4075	5.79171	4.13348	5.60684	-0.486631	0.0483532	-0.0468019	0.623386	0.439829	0.0789451
ENSG00000253948.1_5	RP11-410L14.2	lincRNA	3.30731	3.66463	3.78148	2.88123	3.30516	7.29983	4.12026	3.37056	4.06287	3.28578	3.43321	3.77833	5.6058	5.09373	2.9739	4.33816	8.24356	6.21884	2.34601	3.49153	9.01777	5.64366	6.2002	4.77274	4.35722	6.60816	4.24816	3.22033	4.49095	4.31562	3.32142	2.85565	4.49129	2.81294	3.13921	3.09084	4.36634	3.52647	5.30502	4.45809	0.589133	0.0012407	0.338201	0.156891	-0.250932	0.153158
ENSG00000197813.5_4	CTC-301O7.4	lincRNA	4.64145	4.81102	4.87913	5.41738	6.05063	2.34329	8.15085	5.14401	4.73065	3.4401	4.12496	5.09506	4.04916	7.55327	6.94512	5.62803	3.69647	5.68968	4.63695	7.15209	3.90239	5.90165	6.06975	4.17071	4.45579	6.31459	5.00932	4.61836	5.50749	6.00888	5.37063	4.78239	5.02521	4.9054	5.83458	3.19744	5.14594	5.02782	5.3203	5.14675	0.081575	0.552731	0.0337279	0.994258	-0.0478471	0.640631
ENSG00000233154.5_4	RP4-655J12.4	lincRNA	5.91587	3.79402	4.49446	4.13648	4.82272	4.2052	8.20562	4.04671	2.96211	8.12863	5.38522	5.17097	2.31588	2.43299	5.26172	2.534	6.26831	2.56722	4.81904	5.22975	2.77748	6.52862	7.2905	5.793	9.32985	7.96278	10.2825	8.47038	9.33469	7.34366	6.88199	6.43015	10.1589	5.91714	6.77235	4.02039	5.77754	7.25885	7.86454	4.5464	0.115622	0.501453	-0.675016	0.00125259	-0.790638	0.00119082
ENSG00000227946.1_4	AC007383.3	lincRNA	4.30137	4.50786	4.02438	4.59263	3.78955	4.41983	3.03242	5.2335	3.24494	3.83562	2.31566	3.55084	3.72518	4.79145	3.17041	3.58547	5.15668	4.83872	3.69226	4.18736	6.83611	4.96044	2.83246	5.6225	3.77122	5.94538	4.33209	4.03665	2.86582	5.4683	5.82477	4.7312	4.26903	4.05639	5.00709	4.79119	4.31519	4.56116	4.57735	4.13487	0.00511131	0.948206	-0.141559	0.250881	-0.146671	0.39342
ENSG00000163364.9_3	AC017048.3	lincRNA	3.11927	2.29474	3.75575	3.8162	4.5606	5.54824	6.23526	4.40319	4.91508	4.85327	4.45864	4.00622	4.35044	4.14473	4.35888	4.35806	4.55694	5.73008	5.64826	3.79052	5.843	4.57833	3.53371	3.09808	4.56279	4.20155	3.39994	3.34887	3.48693	3.45473	3.74509	3.39754	3.48337	4.27956	3.40415	3.04174	4.1601	3.51578	3.89573	4.51178	0.148052	0.173781	0.359854	0.00697241	0.211802	0.189782
ENSG00000253641.5_3	RP11-981G7.2	lincRNA	8.92216	4.00415	8.54384	8.84026	4.82578	5.84847	2.27083	5.87094	3.05966	5.04729	4.89429	10.7731	4.02237	7.69855	6.3295	5.82685	8.58666	6.04202	3.07196	10.442	13.3816	15.4026	23.8273	17.6258	7.96362	9.20737	10.9515	11.2411	23.302	9.64627	13.7825	15.4041	16.7675	13.1221	18.1123	7.97929	9.79549	14.373	14.163	6.58582	-0.0212329	0.836886	-1.12593	3.85685e-05	-1.10469	0.000888304
ENSG00000272335.1_4	RP11-53O19.3	lincRNA	3.16548	2.99437	3.91372	3.55943	2.41533	3.02153	2.63773	2.61335	2.48043	2.77724	2.94973	3.5137	3.49304	2.77582	2.26601	3.33972	3.65667	3.75617	2.68462	3.47671	3.25066	3.32752	4.01399	2.30117	4.53095	2.80953	3.54666	4.9971	4.28255	3.59268	3.85561	4.39452	3.95754	3.15035	3.56496	3.66968	3.35379	3.94055	3.42164	3.08293	-0.203712	0.132431	-0.354098	0.000312485	-0.150386	0.277521
ENSG00000273329.1_4	RP11-448A19.1	lincRNA	3.59257	3.89006	4.23696	3.85921	4.10877	2.81788	4.49749	3.4757	3.55055	3.19613	3.85347	4.67534	3.60033	3.68375	3.49452	4.00466	3.39932	3.408	3.49607	4.10301	3.29557	4.55614	5.02249	4.73004	4.21902	4.39989	4.72273	3.81075	3.63198	2.82637	3.28123	3.65771	4.11127	4.36561	4.10341	2.24598	3.83122	3.55937	4.60838	3.72568	0.37264	0.00894304	0.0658842	0.348143	-0.306756	0.000233972
ENSG00000215808.2_3	RP11-371I1.2	lincRNA	4.3299	4.93962	7.97051	4.88759	3.99473	5.56622	3.04885	3.59108	4.96596	5.30816	6.06813	5.14278	4.63713	5.14093	2.91378	5.43478	5.71671	5.97319	2.24455	5.66419	7.40397	5.36523	7.95764	6.00451	4.01804	6.65581	5.45503	6.24269	7.0719	3.99877	4.52265	4.02548	4.53516	6.02084	3.59951	4.00826	5.1229	4.8917	5.90938	4.99727	0.272671	0.142828	0.0308068	0.948815	-0.241865	0.176551
ENSG00000273033.2_3	RP11-67L2.2	lincRNA	3.16184	2.76157	2.54133	2.554	3.30311	3.65036	3.30867	3.89239	3.35027	3.06597	2.52919	2.5081	3.16221	2.68544	3.44403	4.02195	2.79887	2.88513	5.07428	2.80509	3.09416	2.51909	2.80269	2.68401	2.31166	3.27274	2.21546	2.6724	2.90711	2.67039	2.9596	2.82257	2.60469	3.22686	2.49524	2.57034	2.98147	2.76991	2.63428	3.17133	-0.0724337	0.348175	0.195249	0.0606319	0.267683	0.0342912
ENSG00000231028.8_2	LINC00271	lincRNA	3.81906	2.1997	2.84022	2.94401	3.55137	2.92837	4.32004	2.87177	3.59677	3.31742	3.49452	3.50534	2.80126	2.99795	3.88687	4.50536	4.03843	2.87088	3.57336	3.78463	2.49601	3.36489	4.41292	2.87112	3.05078	4.62132	3.33048	3.75763	4.48401	3.72225	4.1671	4.39725	2.86675	4.05042	2.76833	2.99149	3.47778	3.68947	3.60859	3.34968	-0.0319803	0.819933	-0.139389	0.196678	-0.107409	0.398952
ENSG00000275897.1_4	RP11-94C24.13	lincRNA	6.64268	8.04289	20.7325	10.6444	5.40994	2.73038	2.46054	3.03726	2.6534	9.02582	7.74841	17.0702	3.74415	10.4895	2.97412	3.96743	12.8094	5.22707	2.18525	11.2456	7.34123	18.2433	16.7057	31.1535	25.1727	12.1481	23.6404	14.8384	19.4126	22.3513	8.03204	18.2429	14.9975	18.1444	13.2495	7.96549	11.68	15.2482	21.1773	7.43725	0.473875	0.0956641	-1.0358	0.0010878	-1.50968	0.000283156
ENSG00000264247.1_3	RP11-231E4.4	lincRNA	3.2842	2.77258	3.18992	3.32138	3.03019	2.92929	2.86058	2.8862	3.0649	2.66331	2.72127	3.14194	2.97827	2.80448	3.34973	3.14574	3.54635	3.84411	2.65808	3.13308	4.1686	3.40986	3.44452	3.18968	3.16244	3.83646	3.36353	2.84936	2.47187	2.78021	2.73419	2.86722	3.16322	2.60276	2.6932	2.17647	3.0622	2.70428	3.40108	3.11877	0.33075	0.000388941	0.205734	0.00416174	-0.125016	0.0814959
ENSG00000261064.1_5	RP11-1000B6.3	lincRNA	6.4559	5.83932	6.36975	8.26641	6.91516	6.96887	7.74126	4.77138	6.52902	5.40031	5.58145	6.81768	3.3581	4.15001	6.44433	2.17412	4.04893	4.02333	4.90087	8.38233	4.32597	6.49857	4.71535	5.72553	5.7986	6.04334	8.267	6.75915	3.52472	6.67709	6.9157	6.74534	5.8637	7.93443	5.30104	4.51852	5.85424	6.02663	6.17473	5.68879	0.0350244	0.768736	-0.0832313	0.532478	-0.118256	0.42819
ENSG00000254343.2_4	RP11-760H22.2	lincRNA	5.49659	2.18288	3.93629	2.16552	3.67537	3.17079	5.2522	3.23551	3.09147	3.30129	4.58589	2.52061	2.94696	3.95276	2.29842	5.10793	3.80657	4.40551	5.59991	2.89635	4.30031	3.07274	3.58424	3.47627	3.19991	2.75783	3.41513	3.93303	3.57259	6.50819	4.59846	3.21875	3.77937	4.43104	4.40634	4.60181	3.79125	4.33884	3.25102	3.71091	-0.416418	0.00892172	-0.225537	0.112201	0.190881	0.454534
ENSG00000229719.5_4	AP001187.9	lincRNA	4.10729	6.12968	8.05787	5.81074	3.66745	4.65681	2.27284	3.38175	3.07794	5.38523	4.09512	7.93042	5.12685	6.38509	2.25596	3.60688	7.69768	4.9008	2.15912	7.30138	8.97948	8.64548	9.85083	10.8685	8.88806	9.18854	7.7671	8.1601	8.83727	5.07079	5.26021	10.1867	8.25471	9.60947	9.224	5.32746	6.44793	7.77008	9.20142	5.09459	0.243927	0.131965	-0.608963	0.00573891	-0.85289	0.00108977
ENSG00000260804.3_3	RP11-566E18.3	lincRNA	4.33548	3.63928	3.20996	3.12171	4.4118	3.48821	4.38975	7.06005	4.05925	4.46401	4.64162	3.1671	3.25149	3.42537	4.59681	3.88446	3.20193	4.19116	4.2762	3.13135	4.25131	3.31313	4.52938	2.99963	3.38204	3.23292	3.75959	2.70418	3.1926	2.72467	2.14953	3.11486	2.60504	3.28099	2.81086	2.28692	3.61902	2.76329	3.53612	4.00944	0.355776	0.0066098	0.537012	3.1933e-05	0.181237	0.19743
ENSG00000266538.1_5	RP11-385D13.3	lincRNA	7.67191	7.30112	8.24767	9.0202	5.49235	3.2012	11.367	5.6067	6.14661	4.50988	7.56508	6.7767	7.37355	5.12488	4.75077	3.74324	3.50308	2.11451	5.94708	6.52614	2.92529	5.16227	3.2572	2.90075	3.35496	3.69535	4.39335	6.72841	4.42707	3.13159	6.085	9.92451	10.8051	6.33153	8.16275	8.67248	5.88742	7.14094	3.79398	5.94833	-0.912401	0.00561389	-0.263629	0.241804	0.648773	0.0354477
ENSG00000254615.2_4	RP11-395G23.3	lincRNA	3.42594	2.29225	3.08807	2.61866	2.99817	3.44975	4.29762	3.32835	3.33	2.78606	2.89343	2.96696	2.36884	2.11173	3.27478	3.25897	3.29528	2.47544	6.54598	3.15987	2.2631	4.14984	3.95827	2.69663	4.31283	4.23926	5.72216	3.89442	2.60049	4.02419	4.09433	3.1449	4.24247	2.87106	3.91343	4.49038	3.46066	3.6973	4.17983	3.15377	0.176974	0.322941	-0.229392	0.0674611	-0.406366	0.0169481
ENSG00000277135.1_5	RP11-327J17.9	lincRNA	3.35223	3.63094	4.47375	4.49164	5.94954	2.3454	7.46702	3.49484	5.01821	2.45602	3.72666	4.26048	4.84738	5.61497	5.24039	7.01405	3.84923	4.32133	2.092	5.52959	3.75274	4.48406	5.83698	3.63529	3.09899	3.29069	4.07889	4.92502	4.3064	4.52701	4.75066	3.67931	4.10551	4.4277	5.18135	3.3419	4.34995	4.36054	4.07082	4.42516	-0.0991886	0.396275	0.0212236	0.813415	0.120412	0.706687
ENSG00000243694.2_3	RP11-6B4.1	lincRNA	5.33881	7.00062	7.82866	7.40341	3.01559	9.26803	2.07284	6.07222	6.55209	5.26256	3.97331	6.70107	8.00569	5.51797	3.41599	3.08521	8.86181	6.79787	3.49111	7.75111	18.5496	10.359	9.96165	4.79117	6.98628	9.34058	6.37055	6.30082	6.08773	5.31648	7.59828	8.15195	6.0498	4.64281	6.18268	6.0565	6.67116	6.26523	7.96821	6.47455	0.346888	0.0974491	0.0474132	0.685637	-0.299475	0.190093
ENSG00000272143.1_3	RP11-811P12.4	lincRNA	3.73954	3.74357	2.65529	3.02251	4.23101	6.76137	3.16584	3.65087	4.411	3.76712	3.37786	2.81605	2.89431	2.06007	3.45165	2.8324	4.5809	5.48544	4.08016	3.16611	8.72696	3.92335	4.20327	3.48	4.46996	5.67204	3.86354	3.62847	3.35741	2.21119	2.82421	3.01676	4.37838	2.43862	2.61876	2.14384	3.74583	2.95752	4.26869	3.93429	0.529409	0.0048562	0.411716	0.0432874	-0.117692	0.378771
ENSG00000251432.6_4	RP11-420A23.1	lincRNA	4.50483	5.58022	2.7465	5.18661	5.91768	3.77176	4.56155	2.89514	5.08209	2.27032	5.01011	4.51844	5.58453	3.62621	4.61752	4.68252	3.10411	5.74616	4.96377	4.44665	5.46131	4.04799	5.21883	3.30761	2.0273	3.34542	3.72743	3.58255	3.86454	3.27796	2.90192	4.10585	3.94894	3.11872	3.38228	2.89451	4.08416	3.45303	3.61243	4.48943	0.0651068	0.902426	0.378669	0.0167719	0.313563	0.0913492
ENSG00000264575.1_3	LINC00526	lincRNA	2.70683	4.13133	5.30065	3.6876	3.76851	4.9216	2.02592	2.90852	2.89729	3.33295	3.14604	4.50381	4.28679	3.67013	2.40074	2.68058	6.65803	5.21071	2.87032	4.30155	7.50002	6.31392	5.65762	5.63848	4.93751	5.30192	4.77114	4.10326	3.71984	4.2168	5.37955	5.55404	4.46508	4.30732	5.38193	5.15554	4.38372	4.69815	5.43677	3.94809	0.210655	0.0462182	-0.250938	0.0708033	-0.461593	0.0139892
ENSG00000230415.1_3	RP5-902P8.10	lincRNA	3.53775	3.84614	7.05194	7.18509	4.61665	2.19213	4.91271	3.92886	2.01154	3.82029	4.08627	6.16375	4.28183	4.49776	3.22666	4.58671	4.02661	2.31182	2.79026	4.36162	3.45375	7.9418	7.4179	6.0699	5.32321	4.08717	7.2299	6.33584	3.93495	6.0034	6.74956	6.56048	4.94804	7.50432	6.02656	4.08061	4.91955	5.79375	6.34498	4.13763	0.131118	0.492621	-0.485695	0.00602004	-0.616812	0.00539225
ENSG00000272505.1_4	RP11-981G7.6	lincRNA	6.00269	2.82172	5.70241	5.04821	3.70755	4.03457	2.38306	3.11806	2.0922	3.06155	3.74644	6.28234	3.50823	4.06748	3.58434	3.54522	7.52197	4.4605	1.98925	5.92279	8.17191	8.99796	12.9919	10.8234	5.42006	7.20653	6.49696	6.61372	13.1239	4.98151	6.6691	8.70341	9.67519	7.28385	9.75558	4.60057	5.94767	7.93409	8.65614	4.3225	0.125658	0.608752	-0.876199	0.000258063	-1.00186	0.00039497
ENSG00000188511.12_3	C22orf34	lincRNA	4.47078	6.43026	2.43798	7.05414	8.2432	2.72312	7.2308	7.26688	4.32416	4.08951	4.96585	3.84936	4.69955	4.82857	5.38296	8.43179	1.98212	4.58293	5.56287	4.22859	2.92433	3.12207	2.25042	4.21239	2.6953	3.20761	2.09299	3.0238	3.26884	2.56011	4.00204	3.3992	2.50975	3.64149	2.89846	4.35403	4.24856	3.2953	2.93013	5.0338	-0.169446	0.279503	0.611236	0.0128122	0.780683	0.00765752
ENSG00000260025.1_4	RP11-490M8.1	lincRNA	4.4733	3.43135	2.45789	3.23988	3.37167	6.0126	4.09831	3.60446	4.49041	3.86936	2.2032	2.56049	4.2244	2.84029	4.28749	4.33799	5.43354	7.50314	2.9829	2.3482	8.65191	2.66541	3.23317	5.37606	4.80106	7.46671	4.8452	3.58178	3.10175	4.61035	3.95674	2.73026	2.57055	3.83042	1.94371	3.47575	4.01699	3.31126	4.73127	4.11537	0.514848	0.0625949	0.313643	0.192089	-0.201205	0.381249
ENSG00000222041.11_3	CYTOR	lincRNA	11.5019	11.3311	5.23422	8.77435	15.4505	23.6861	8.34456	16.9966	12.5521	14.4279	10.0001	4.30155	13.5529	10.2172	17.0251	19.7974	5.45246	12.701	24.2356	6.36929	31.8296	4.89478	2.90407	2.40728	2.97507	5.9856	1.92243	3.18555	2.1739	2.88104	2.73732	4.1659	4.01995	6.48267	3.58618	15.3538	9.70714	4.95403	3.51487	13.5134	-0.495132	0.419322	1.44772	3.52805e-05	1.94285	1.0275e-05
ENSG00000226674.9_4	AC074093.1	lincRNA	6.09704	5.47423	8.30862	5.60224	4.25927	5.01068	4.10624	4.52901	5.31403	7.02644	6.49957	7.8767	4.71403	6.74057	3.8791	5.45287	9.01069	4.82112	1.90639	5.35249	3.73712	7.49066	9.86921	10.5377	10.8749	6.90474	5.27336	10.9401	17.2547	12.7014	15.0645	10.993	10.7833	10.7002	10.6789	11.3791	7.69901	12.2772	8.49176	5.5104	-0.531851	0.00603718	-1.15576	1.29986e-07	-0.623906	0.00661807
ENSG00000274925.1_4	CTD-2547G23.4	lincRNA	3.60965	2.85119	3.39168	2.95036	3.56446	3.02951	4.23894	3.27058	3.3139	2.94631	3.99301	3.20254	3.23847	3.85283	3.46265	3.52687	2.69261	3.19514	2.71389	3.50215	2.73913	2.33862	3.35929	3.34693	2.86113	2.75004	3.02473	3.28884	2.37661	2.43552	1.89828	2.98332	3.15624	2.44658	2.27625	2.31247	3.05946	2.5749	2.94679	3.29933	0.194627	0.123778	0.357655	0.000116822	0.163028	0.0684115
ENSG00000246223.8_3	C14orf64	lincRNA	3.96437	2.92449	3.80539	3.3631	3.78873	3.17091	2.72757	3.09959	4.21548	2.96363	4.29473	3.21739	2.78352	2.23974	3.14594	3.41011	3.10691	4.33752	2.4567	2.5453	3.11902	4.04477	3.79408	2.88157	2.77268	4.3705	4.98719	3.03019	3.61364	2.58994	2.00193	3.80069	5.03542	1.96819	2.91802	1.89685	3.28849	2.98387	3.80846	3.27048	0.352023	0.108548	0.132317	0.191349	-0.219706	0.117154
ENSG00000267321.2_3	RP11-1094M14.11	lincRNA	3.14166	3.25252	3.19407	2.68633	3.41083	4.36884	3.88738	3.40842	3.3232	1.89419	2.86631	3.13766	3.81156	2.96216	2.59168	2.87481	4.58415	3.90645	3.26701	2.89112	5.78571	3.41557	3.16022	3.11796	3.5865	4.43286	3.03424	2.75319	2.82851	2.23035	2.296	2.97743	2.45385	2.81912	2.52073	2.835	3.2141	2.63491	3.45789	3.39267	0.39214	0.000909204	0.364668	0.00770343	-0.0274718	0.720108
ENSG00000251615.3_4	RP11-774O3.3	lincRNA	2.26989	1.95029	2.69572	2.34837	2.04371	1.87674	2.0124	1.90906	2.15219	2.47155	2.78566	3.1506	2.20165	2.31332	2.11512	2.55734	4.01359	2.00225	2.01658	2.50576	1.91163	3.16611	3.83255	3.17434	2.64467	2.00341	2.80416	3.29875	3.23037	3.24699	3.06891	3.44791	3.75704	3.36851	3.09897	3.00708	2.67926	3.2805	2.93754	2.34778	-0.159309	0.121023	-0.482619	9.9253e-06	-0.32331	0.0207314
[truncated: 2,324 more rows]
